# Supplementary material for: Identification of novel protein biomarkers and drug targets for colorectal cancer by integrating human plasma proteome with genome
Source: Genome Med. 2023 Sep 19;15:75. doi: 10.1186/s13073-023-01229-9 (PMC10508028; doi:10.1186/s13073-023-01229-9)
Supplement: Supplementary file 1 — Additional file 1: Table S1. Summary of colorectal cancer (CRC), colon cancer, and rectal cancer datasets used in the current study. Table S2. Summary of proteins datasets used in the current study. Table S3. Genetic instruments for plasma proteins. Table S4. Results of 13 proteome-wide Mendelian randomization identified proteins for colorectal cancer risk. Table S5. All results of discovery proteome-wide Mendelian randomization for colorectal cancer risk. Table S6. Mendelian randomization results of 13 proteins with colon cancer risk. Table S7. Mendelian randomization results of 13 proteins with rectal cancer risk. Table S8. All results of proteome-wide Mendelian randomization for colorectal cancer risk using only cis pQTLs. Table S9: Colocalization results across different priors and windows. Table S10: Druggability of proteins potentially causally associated with colorectal cancer. [file 13073_2023_1229_MOESM1_ESM.xlsx]

## Sheet: Table of content
Table S1: Summary of colorectal cancer (CRC), colon cancer, and rectal cancer datasets used in the current study.
Table S2: Summary of proteins datasets used in the current study.
Table S3: Genetic instruments for plasma proteins.
Table S4: Results of 13 proteome-wide Mendelian randomization identified proteins for colorectal cancer risk.
Table S5: All results of discovery proteome-wide Mendelian randomization for colorectal cancer risk.
Table S6: Mendelian randomization results of 13 proteins with colon cancer risk.
Table S7: Mendelian randomization results of 13 proteins with rectal cancer risk.
Table S8: All results of proteome-wide Mendelian randomization for colorectal cancer risk using only cis pQTLs.
Table S9: Colocalization results across different priors and windows.
Table S10: Druggability of proteins potentially causally associated with colorectal cancer.

## Sheet: TableS1 CRC datasets
Table S1: Summary of colorectal cancer (CRC), colon cancer, and rectal cancer datasets used in the current study.
Disease	Source	Dataset	Cases	Controls	Genotyping platform
CRC	CRC meta-GWASs	COIN; CCFR1; CCFR2; Croatia; CORSA; UK1; DACHS; VQ58; SCOT; NSCCG-OncoArray; FIN	16871	26328	Cases Affymetrix Axiom, controls Affymetrix 6.0; Illumina Hap1M, Hap1M-Duo or Omni-express; Cases as for CCFR1, controls Illumina Hap300 and Hap240 or Hap550 arrays; OmniExpressExome BeadChip 8v1.1 or 8v1.3; Affymetrix Axiom GenomeWide CEU 1 Array; Illumina Hap300, Hap240S, Hap370, Hap550 or Omni2.5M arrays; Illumina OncoArray; Illumina Hap300, Hap240S, Hap370, Hap550 or Omni2.5M, controls Hap1.2…
	FinnGen	Finnish biobank	4957	304197	FinnGen ThermoFisher Axiom custom array
	UKBB	UK Biobank	9276	477069	Affymetrix UK Biobank AxiomArray
Colon cancer	UKBB and GERA	UKBB and the Kaiser Permanente Genetic Epidemiology Research on Adult Health and Aging cohorts	3793	410350	UKBB Axiom array; UK BiLEVE array; Affymetrix Axiom array (Affymetrix, Santa Clara, CA, USA)
Rectal cancer	UKBB and GERA	UKBB and the Kaiser Permanente Genetic Epidemiology Research on Adult Health and Aging cohorts	2091	410350	UKBB Axiom array; UK BiLEVE array; Affymetrix Axiom array (Affymetrix, Santa Clara, CA, USA)

## Sheet: TableS2 Protein datasets
Table S2: Summary of proteins datasets used in the current study.
Study	Number of proteins	Number of pQTLs	Sample size	Platform
Pietzner et al. 2021	4775	8328	10708	SomaLogic
Ferkingstad et al. 2021	4719	18084	35559	SomaLogic
Sun_1 et al. 2018	2995	1927	3301	SomaLogic
Sun_2 et al. 2022	1463	10248	54306	Olink
Suhre et al. 2017	1124	539	1000	SomaLogic
Folkersen et al. 2020	90	451	30000	Olink
Yao et al. 2018	71	16602	6861	xMAP

## Sheet: TableS3 Instruments
Table S3: Genetic instruments for plasma proteins.
Protein	Study	N	SNP	Chr	Pos	Effect allele	Other allele	Eaf	Beta	Se	P	R2	R2_sum	F	cis_trans
A1BG	Pietzner	10708	rs1260326	2	27730940	T	C	0.4	0.09	0.01	3.13e-12	0.0041	0.1175	43.67	trans
A1BG	Pietzner	10708	rs17145750	7	73026378	T	C	0.15	-0.13	0.02	2.19e-13	0.0045	0.1175	48.51	trans
A1BG	Pietzner	10708	rs893184	19	58864479	T	C	0.05	-1.07	0.03	1e-200	0.109	0.1175	1309.29	cis
A1CF	Pietzner	10708	rs2304456	3	186445052	T	G	0.89	-0.53	0.02	3.2e-143	0.0554	0.0554	628.09	trans
A2M	Pietzner	10708	rs12509937	4	187160250	T	C	0.51	0.31	0.01	2.6e-146	0.0474	0.0852	532.87	trans
A2M	Pietzner	10708	rs147233090	15	44028047	T	C	0.03	0.33	0.04	1.98e-17	0.0063	0.0852	67.87	trans
A2M	Pietzner	10708	rs226384	12	9263647	T	C	0.35	-0.14	0.01	7.14e-27	0.0084	0.0852	90.86	cis
A2M	Pietzner	10708	rs75077631	5	176840084	G	GC	0.26	-0.23	0.01	4.61e-57	0.0197	0.0852	214.63	trans
A2M	Pietzner	10708	rs974801	4	106071064	A	G	0.64	-0.09	0.01	8.49e-12	0.0034	0.0852	36.61	trans
A2ML1	Pietzner	10708	rs1558526	12	9009820	A	G	0.26	-0.3	0.02	9.5e-90	0.0356	0.0356	394.76	cis
A4GALT	Pietzner	10708	rs66781836	22	43115519	C	CCTTT	0.47	-0.27	0.01	2.19e-93	0.0366	0.0754	406.59	cis
A4GALT	Pietzner	10708	rs7232	11	59940599	A	T	0.38	0.29	0.01	9.83e-102	0.0388	0.0754	432.3	trans
A4GNT	Pietzner	10708	rs7630163	3	194064298	A	C	0.38	0.15	0.01	2.2e-26	0.0105	0.0105	113.18	trans
AAGAB	Pietzner	10708	rs56882221	10	3138477	T	G	0.38	0.37	0.01	1.05e-187	0.0652	0.0937	746.8	trans
AAGAB	Pietzner	10708	rs72840032	10	101889964	T	C	0.05	0.55	0.03	9.79e-73	0.0285	0.0937	314.4	trans
AARS	Pietzner	10708	rs4985404	16	70191068	A	T	0.97	-0.34	0.04	5.38e-16	0.0068	0.0068	73.38	cis
AARS1	Sun_1	3301	rs62143197	19	54320716	A	G	0.223	0.21	0.03	8.3e-12	0.0153	0.0153	51.2	trans
AARSD1	Sun_2	35571	rs1354034	3	56849749	C	T	0.605	0.07	0.01	4.16e-21	0.0021	0.0106	74.23	trans
AARSD1	Sun_2	35571	rs323500	17	41140545	T	C	0.29	0.13	0.01	4.59e-62	0.0073	0.0106	261.16	cis
AARSD1	Sun_2	35571	rs4759076	12	54729872	C	T	0.457	0.05	0.01	9.14e-13	0.0012	0.0106	44.18	trans
AASDHPPT	Pietzner	10708	rs1329424	1	196646176	T	G	0.39	-0.09	0.01	9.66e-13	0.0041	0.0106	44.24	trans
AASDHPPT	Pietzner	10708	rs1354034	3	56849749	T	C	0.4	-0.12	0.01	3.55e-19	0.0065	0.0106	69.6	trans
ABCC6	Pietzner	10708	rs33944729	1	196652124	T	TA	0.39	-0.16	0.01	1.53e-31	0.012	0.012	130.35	trans
ABHD10	Pietzner	10708	rs698360	3	111681335	T	C	0.48	0.09	0.01	5.22e-13	0.004	0.004	42.5	cis
ABHD12	Ferkingstad	35559	rs10922098	1	196664651	C	T	0.4	0.08	0.01	4.07e-20	0.0031	0.0031	109.58	trans
ABHD14A	Sun_1	3301	rs62143198	19	54320939	A	G	0.215	0.62	0.03	2.9e-103	0.1298	0.1298	491.88	trans
ABHD14B	Sun_2	35571	rs1354034	3	56849749	C	T	0.604	0.06	0.01	1.04e-12	0.0016	0.0047	55.36	trans
ABHD14B	Sun_2	35571	rs6993770	8	106581528	T	A	0.287	-0.06	0.01	6.38e-14	0.0015	0.0047	52.43	trans
ABHD14B	Sun_2	35571	rs7080386	10	65048306	A	C	0.412	0.06	0.01	3.5e-17	0.0017	0.0047	60.09	trans
ABL1	Pietzner	10708	rs201263987	1	196671666	A	AAAAC	0.61	0.12	0.01	1.02e-17	0.0066	0.0066	71.4	trans
ABL2	Suhre	1000	rs9901901	17	26610513	C	T	0.48	0.28	0.04	2.2e-10	0.038	0.038	39.45	trans
ABLIM3	Pietzner	10708	rs114464628	5	148533724	A	G	0.04	-0.45	0.03	3.64e-40	0.0152	0.0198	165.33	cis
ABLIM3	Pietzner	10708	rs12292693	11	64936719	A	C	0.74	0.11	0.02	1.31e-13	0.0046	0.0198	49.17	trans
ABO	Sun_1	3301	rs505922	9	136149229	C	T	0.313	1.3	0.01	1e-200	0.7268	0.7268	8776.61	cis
ACAA1	Ferkingstad	35559	rs2229528	3	38167095	G	A	0.077	-0.6	0.01	1e-200	0.0509	0.0561	1905.59	cis
ACAA1	Ferkingstad	35559	rs4835265	4	146821410	A	C	0.163	0.07	0.01	1.38e-11	0.0013	0.0561	47.53	trans
ACAA1	Ferkingstad	35559	rs72719670	14	74096048	C	T	0.257	-0.08	0.01	8.13e-20	0.0024	0.0561	87.08	trans
ACAA1	Ferkingstad	35559	rs74770429	22	41210141	C	T	0.045	-0.13	0.02	2.24e-11	0.0014	0.0561	51.39	trans
ACADL	Pietzner	10708	rs1801690	17	64208285	C	G	0.94	0.31	0.03	3.24e-27	0.0108	0.0108	117.33	trans
ACADM	Pietzner	10708	rs145024038	1	76195431	T	TG	0.7	-0.51	0.01	1e-200	0.1101	0.1101	1324.57	cis
ACADS	Pietzner	10708	rs34813609	1	196668360	G	GT	0.61	-0.28	0.01	4.96e-97	0.0384	0.06	427.25	trans
ACADS	Pietzner	10708	rs71674639	3	165495142	A	AAAT	0.21	0.26	0.02	1.29e-53	0.0216	0.06	236.08	trans
ACADSB	Pietzner	10708	rs7913063	10	124798683	A	T	0.91	-0.65	0.02	2.59e-188	0.0698	0.0698	803.92	cis
ACADVL	Ferkingstad	35559	rs507506	17	7118322	A	G	0.442	0.05	0.01	1.15e-09	0.0012	0.0012	43.9	cis
ACAN	Sun_2	35571	rs11000138	10	73782022	T	A	0.395	-0.19	0.01	4.7e-169	0.018	0.0482	651.31	trans
ACAN	Sun_2	35571	rs11073804	15	89252012	A	T	0.198	0.13	0.01	2.04e-49	0.0056	0.0482	201.03	cis
ACAN	Sun_2	35571	rs11713838	3	118928491	A	C	0.268	-0.05	0.01	8.03e-11	0.0011	0.0482	37.77	trans
ACAN	Sun_2	35571	rs12684083	9	79148591	A	G	0.237	-0.1	0.01	1.22e-38	0.0039	0.0482	139.72	trans
ACAN	Sun_2	35571	rs1337526	1	47965130	G	A	0.804	0.06	0.01	1.22e-11	0.0012	0.0482	41.83	trans
ACAN	Sun_2	35571	rs17549173	19	36400231	A	G	0.073	0.11	0.01	2.64e-17	0.0016	0.0482	57.98	trans
ACAN	Sun_2	35571	rs186021206	17	7069412	A	G	0.006	0.34	0.05	2.92e-13	0.0015	0.0482	53.3	trans
ACAN	Sun_2	35571	rs2519093	9	136141870	T	C	0.185	0.09	0.01	1.4e-22	0.0023	0.0482	83.19	trans
ACAN	Sun_2	35571	rs55639531	18	394341	G	C	0.285	0.08	0.01	6.92e-21	0.0023	0.0482	81.76	trans
ACAN	Sun_2	35571	rs56278466	10	17875857	G	T	0.661	0.06	0.01	8.21e-19	0.0017	0.0482	61.38	trans
ACAN	Sun_2	35571	rs59379014	11	126228000	T	C	0.073	0.1	0.01	2.63e-14	0.0013	0.0482	47.07	trans
ACAN	Sun_2	35571	rs6461354	7	17914600	T	C	0.394	-0.05	0.01	7.03e-12	0.0011	0.0482	39.16	trans
ACAN	Sun_2	35571	rs828602	3	98473318	A	G	0.415	0.07	0.01	1.84e-25	0.0026	0.0482	92.27	trans
ACAN	Sun_2	35571	rs895734	11	45684254	T	C	0.589	0.09	0.01	7.84e-38	0.0039	0.0482	140.07	trans
ACAP2	Sun_1	3301	rs62143198	19	54320939	A	G	0.215	0.28	0.03	3.7e-20	0.0265	0.0265	89.68	trans
ACAT1	Pietzner	10708	rs112087419	11	107998126	A	G	0.18	0.45	0.02	2.02e-157	0.0592	0.0592	674.26	cis
ACAT2	Pietzner	10708	rs1354034	3	56849749	T	C	0.4	-0.1	0.01	4.18e-15	0.0049	0.0994	52.68	trans
ACAT2	Pietzner	10708	rs25683	6	160196343	A	G	0.43	0.44	0.01	1e-200	0.0945	0.0994	1116.93	cis
ACBD6	Sun_1	3301	rs62143197	19	54320716	A	G	0.223	0.4	0.03	1.1e-41	0.0554	0.0554	193.66	trans
ACBD7	Sun_1	3301	rs10418046	19	54327869	G	T	0.217	0.23	0.03	3.9e-15	0.018	0.018	60.39	trans
ACE	Pietzner	10708	rs11603123	11	126305495	A	G	0.03	0.33	0.04	1.91e-16	0.0065	0.2485	69.54	trans
ACE	Pietzner	10708	rs4353	17	61570422	A	G	0.53	0.7	0.01	1e-200	0.242	0.2485	3418.57	cis
ACE2	Sun_2	35571	rs1047891	2	211540507	A	C	0.313	0.06	0.01	3.93e-15	0.0013	0.0196	46.35	trans
ACE2	Sun_2	35571	rs11065385	12	121423386	G	A	0.693	0.14	0.01	4.95e-94	0.0088	0.0196	316.86	trans
ACE2	Sun_2	35571	rs112875651	8	126506694	A	G	0.39	-0.08	0.01	7.76e-29	0.0029	0.0196	103.3	trans
ACE2	Sun_2	35571	rs28929474	14	94844947	T	C	0.021	0.21	0.02	3.04e-20	0.0018	0.0196	65.24	trans
ACE2	Sun_2	35571	rs340005	15	60878030	A	G	0.623	0.05	0.01	4.98e-11	0.001	0.0196	35.39	trans
ACE2	Sun_2	35571	rs57909886	15	73973662	C	T	0.477	0.05	0.01	1.29e-10	0.001	0.0196	35.97	trans
ACE2	Sun_2	35571	rs72694393	14	24874193	T	G	0.48	0.06	0.01	1.24e-15	0.0016	0.0196	55.77	trans
ACE2	Sun_2	35571	rs72787359	16	51431230	C	A	0.074	-0.09	0.01	1.47e-12	0.0012	0.0196	41.1	trans
ACHE	Pietzner	10708	rs112620863	19	15581119	T	C	0.37	-0.11	0.01	2.15e-14	0.0055	0.0055	59.63	trans
ACLY	Ferkingstad	35559	rs1355538	3	165505177	A	G	0.399	0.07	0.01	7.08e-18	0.0023	0.0023	83.72	trans
ACOT13	Pietzner	10708	rs11753290	6	24714433	A	G	0.22	0.13	0.02	6.58e-17	0.0057	0.0057	61.5	cis
ACOT8	Pietzner	10708	rs1354034	3	56849749	T	C	0.4	-0.11	0.01	6.6e-16	0.0055	0.0227	59.16	trans
ACOT8	Pietzner	10708	rs4477285	1	94876928	A	G	0.42	-0.16	0.01	4.76e-32	0.0117	0.0227	126.8	trans
ACOT8	Pietzner	10708	rs55931834	20	44472163	T	C	0.43	0.11	0.01	5.17e-16	0.0055	0.0227	59.29	cis
ACOX1	Sun_2	35571	rs10852766	17	73951864	C	T	0.658	0.07	0.01	2.24e-20	0.0025	0.0025	87.84	cis
ACP1	Suhre	1000	rs11553746	2	272203	T	C	0.32	1.24	0.03	1e-200	0.6659	0.6659	1989.39	cis
ACP2	Sun_1	3301	rs10139058	14	107141916	T	C	0.383	-0.26	0.03	1.2e-25	0.0319	0.0967	108.88	trans
ACP2	Sun_1	3301	rs28929474	14	94844947	T	C	0.023	1.2	0.08	6.2e-49	0.0647	0.0967	228.27	trans
ACP5	Sun_2	35571	rs10138671	14	65860092	G	A	0.613	0.06	0.01	1.24e-15	0.0015	0.0684	52.98	trans
ACP5	Sun_2	35571	rs10813949	9	33123464	A	G	0.31	-0.06	0.01	3.93e-15	0.0013	0.0684	46.09	trans
ACP5	Sun_2	35571	rs150184782	8	105977868	CTCAGATAAGTTATCTAA	C	0.18	0.08	0.01	1.67e-18	0.0018	0.0684	65.57	trans
ACP5	Sun_2	35571	rs186021206	17	7069412	A	G	0.006	0.34	0.05	2.79e-13	0.0014	0.0684	51.14	trans
ACP5	Sun_2	35571	rs2073333	14	94844562	T	C	0.253	0.11	0.01	8.47e-41	0.0043	0.0684	154.64	trans
ACP5	Sun_2	35571	rs2229498	10	70856852	A	G	0.835	-0.06	0.01	5.62e-12	0.0011	0.0684	37.77	trans
ACP5	Sun_2	35571	rs2305799	19	11687351	T	C	0.123	-0.5	0.01	0	0.0534	0.0684	2008.09	cis
ACP5	Sun_2	35571	rs35382467	11	128199283	A	G	0.098	-0.1	0.01	5.15e-19	0.0017	0.0684	60.55	trans
ACP5	Sun_2	35571	rs78755089	16	79576621	T	G	0.084	0.11	0.01	4.81e-19	0.0018	0.0684	62.98	trans
ACP6	Sun_2	35571	rs2153463	1	147124310	G	T	0.702	1.01	0.01	0	0.4283	0.4298	26650.2	cis
ACP6	Sun_2	35571	rs77542178	1	120515032	C	T	0.021	-0.19	0.03	3.62e-13	0.0014	0.4298	51.1	trans
ACPL2	Pietzner	10708	rs704	17	26694861	A	G	0.47	0.16	0.01	5.03e-31	0.012	0.0334	129.7	trans
ACPL2	Pietzner	10708	rs76258507	1	196666044	T	C	0.39	0.21	0.01	3.71e-55	0.0214	0.0334	233.94	trans
ACPP	Pietzner	10708	rs10922098	1	196664651	T	C	0.61	0.15	0.01	4.04e-28	0.011	0.011	119	trans
ACRV1	Pietzner	10708	rs10922098	1	196664651	T	C	0.61	0.15	0.01	1.93e-26	0.0103	0.0103	111.22	trans
ACTA2	Sun_2	35571	rs5786849	10	90753549	TAA	T	0.498	-0.06	0.01	2.93e-18	0.0019	0.0019	66.3	cis
ACTN1	Pietzner	10708	rs1354034	3	56849749	T	C	0.4	-0.09	0.01	3.54e-13	0.004	0.004	42.72	trans
ACTN2	Ferkingstad	35559	rs12463674	2	179432185	G	A	0.281	0.07	0.01	3.98e-13	0.002	0.0071	70.56	trans
ACTN2	Ferkingstad	35559	rs1799938	17	65052304	A	G	0.106	0.1	0.01	2.57e-13	0.0019	0.0071	67.57	trans
ACTN2	Ferkingstad	35559	rs9318187	13	74110412	T	G	0.488	-0.08	0.01	1.55e-20	0.0032	0.0071	114.08	trans
ACVR2A	Pietzner	10708	rs35186399	19	860766	A	G	0.01	-0.58	0.07	5.67e-17	0.0066	0.0657	71.54	trans
ACVR2A	Pietzner	10708	rs4658046	1	196670757	T	C	0.61	-0.33	0.01	2.72e-132	0.0512	0.0657	577.59	trans
ACVR2A	Pietzner	10708	rs71674639	3	165495142	A	AAAT	0.21	0.15	0.02	1.94e-20	0.0079	0.0657	84.91	trans
ACVR2B	Ferkingstad	35559	rs10922098	1	196664651	C	T	0.4	0.11	0.01	1.05e-41	0.0058	0.0058	207.74	trans
ACVRL1	Sun_2	35571	rs2837988	21	42619544	A	C	0.362	0.08	0.01	1.08e-31	0.0031	0.0513	110.78	trans
ACVRL1	Sun_2	35571	rs77709482	12	52308021	C	T	0.081	0.56	0.01	0	0.047	0.0513	1755.38	cis
ACVRL1	Sun_2	35571	rs9411365	9	136118268	G	C	0.072	0.09	0.01	3.08e-11	0.0011	0.0513	40.89	trans
ACY1	Pietzner	10708	rs150416778	3	52016836	T	C	0.02	-0.59	0.05	1.22e-29	0.0136	0.0136	148.11	cis
ACYP2	Sun_1	3301	rs62143206	19	54326212	T	G	0.213	0.45	0.03	1.1e-53	0.0679	0.0679	240.28	trans
ADA	Sun_2	35571	rs11555566	20	43255220	C	T	0.063	1.27	0.02	0	0.1899	0.1938	8336.56	cis
ADA	Sun_2	35571	rs140373387	2	162868934	C	G	0.005	0.43	0.05	8.43e-19	0.0018	0.1938	62.76	trans
ADA	Sun_2	35571	rs597808	12	111973358	G	A	0.516	-0.05	0.01	3.17e-16	0.0012	0.1938	42.71	trans
ADA	Sun_2	35571	rs60757417	9	135864436	G	C	0.061	-0.09	0.01	8.03e-11	0.0009	0.1938	33.62	trans
ADA2	Sun_1	3301	rs2231495	22	17669306	C	T	0.333	-0.88	0.02	1e-200	0.344	0.344	1730.01	cis
ADAM10	Pietzner	10708	rs4658046	1	196670757	T	C	0.61	-0.23	0.01	6.1e-63	0.0252	0.0252	276.43	trans
ADAM11	Sun_1	3301	rs13402475	2	3639909	G	C	0.808	-0.34	0.03	3.9e-26	0.0359	0.0556	122.73	trans
ADAM11	Sun_1	3301	rs7412	19	45412079	T	C	0.078	-0.37	0.05	6.5e-16	0.0197	0.0556	66.26	trans
ADAM12	Ferkingstad	35559	rs368465	1	196671981	T	C	0.4	0.08	0.01	8.91e-22	0.0031	0.0031	109.53	trans
ADAM15	Sun_2	35571	rs11589479	1	155033308	A	G	0.163	1.02	0.01	0	0.2818	0.3223	13956.4	cis
ADAM15	Sun_2	35571	rs146142570	3	50354287	A	G	0.002	0.53	0.06	2.06e-16	0.0013	0.3223	47.19	trans
ADAM15	Sun_2	35571	rs186021206	17	7069412	A	G	0.006	0.69	0.04	1.49e-63	0.0061	0.3223	216.69	trans
ADAM15	Sun_2	35571	rs3184504	12	111884608	C	T	0.517	-0.06	0.01	2.79e-24	0.0019	0.3223	66.22	trans
ADAM15	Sun_2	35571	rs56278466	10	17875857	G	T	0.661	0.04	0.01	2.56e-12	0.0008	0.3223	28.15	trans
ADAM15	Sun_2	35571	rs62571868	9	113126211	T	A	0.232	0.05	0.01	3.2e-13	0.0009	0.3223	32.99	trans
ADAM15	Sun_2	35571	rs8176759	9	136129647	A	G	0.061	0.51	0.01	0	0.0295	0.3223	1080.88	trans
ADAM17	Ferkingstad	35559	rs10922098	1	196664651	C	T	0.4	0.13	0.01	6.31e-57	0.0081	0.0105	290.82	trans
ADAM17	Ferkingstad	35559	rs1355538	3	165505177	A	G	0.399	0.07	0.01	3.09e-16	0.0023	0.0105	83.72	trans
ADAM22	Sun_2	35571	rs186021206	17	7069412	A	G	0.006	0.33	0.05	7.29e-13	0.0014	0.1658	49.33	trans
ADAM22	Sun_2	35571	rs2279542	7	87564497	G	C	0.505	-0.56	0.01	0	0.1585	0.1658	6697.9	cis
ADAM22	Sun_2	35571	rs2659005	17	79218714	T	C	0.441	0.05	0.01	2.56e-12	0.0012	0.1658	42.16	trans
ADAM22	Sun_2	35571	rs4997081	16	20365234	C	G	0.193	-0.07	0.01	1.9e-17	0.0014	0.1658	51.23	trans
ADAM22	Sun_2	35571	rs61747728	1	179526214	T	C	0.038	0.17	0.02	1.6e-22	0.002	0.1658	71.62	trans
ADAM22	Sun_2	35571	rs75166367	2	162964301	A	G	0.06	-0.11	0.01	6.93e-15	0.0013	0.1658	48.03	trans
ADAM23	Sun_2	35571	rs1294438	6	6752059	T	C	0.359	0.06	0.01	3.93e-15	0.0014	0.1534	49.56	trans
ADAM23	Sun_2	35571	rs186021206	17	7069412	A	G	0.006	0.48	0.04	5.2e-30	0.0029	0.1534	103.66	trans
ADAM23	Sun_2	35571	rs61747728	1	179526214	T	C	0.038	0.12	0.02	9.19e-15	0.0011	0.1534	40.13	trans
ADAM23	Sun_2	35571	rs72933203	2	207311349	A	T	0.103	0.88	0.01	0	0.1424	0.1534	5904.37	cis
ADAM23	Sun_2	35571	rs8176741	9	136131461	A	G	0.061	0.22	0.01	2.2e-65	0.0056	0.1534	201.96	trans
ADAM29	Ferkingstad	35559	rs10922098	1	196664651	C	T	0.4	0.1	0.01	2.82e-37	0.0048	0.0065	171.51	trans
ADAM29	Ferkingstad	35559	rs1706435	3	165461476	G	A	0.37	0.06	0.01	2.51e-11	0.0017	0.0065	59.76	trans
ADAM30	Pietzner	10708	rs528298	1	196660995	A	T	0.39	-0.13	0.01	4.28e-20	0.0074	0.0074	80.19	trans
ADAM32	Pietzner	10708	rs7292000	22	22724394	T	C	0.1	-0.21	0.02	6.69e-18	0.0077	0.0077	83.22	trans
ADAM7	Pietzner	10708	rs704	17	26694861	A	G	0.47	0.33	0.01	9.23e-136	0.0543	0.0543	614.16	trans
ADAM8	Sun_2	35571	rs186021206	17	7069412	A	G	0.007	0.58	0.05	2.15e-33	0.0043	0.1091	154.14	trans
ADAM8	Sun_2	35571	rs2227319	17	38170845	A	G	0.371	-0.08	0.01	3.82e-28	0.0028	0.1091	98.69	trans
ADAM8	Sun_2	35571	rs2995310	10	135082810	T	C	0.894	-0.7	0.01	0	0.0928	0.1091	3638.08	cis
ADAM8	Sun_2	35571	rs4055121	11	126232337	T	C	0.135	-0.09	0.01	3.32e-18	0.0018	0.1091	62.99	trans
ADAM8	Sun_2	35571	rs7137828	12	111932800	T	C	0.516	-0.11	0.01	1.05e-53	0.0058	0.1091	208.44	trans
ADAM8	Sun_2	35571	rs76428106	13	28604007	C	T	0.013	0.25	0.03	4.37e-15	0.0016	0.1091	57.16	trans
ADAMDEC1	Ferkingstad	35559	rs368465	1	196671981	T	C	0.4	0.06	0.01	8.71e-13	0.0017	0.0042	61.53	trans
ADAMDEC1	Ferkingstad	35559	rs6542680	2	3640142	C	T	0.184	0.09	0.01	6.92e-18	0.0024	0.0042	86.55	trans
ADAMTS1	Ferkingstad	35559	rs6542680	2	3640142	C	T	0.184	0.1	0.01	1.29e-22	0.003	0.003	106.91	trans
ADAMTS13	Ferkingstad	35559	rs112814955	12	6225931	A	G	0.099	0.1	0.01	6.92e-14	0.0018	0.1555	63.66	trans
ADAMTS13	Ferkingstad	35559	rs1433210	4	124766956	C	A	0.198	0.08	0.01	5.01e-15	0.002	0.1555	72.42	trans
ADAMTS13	Ferkingstad	35559	rs28647808	9	136305530	G	C	0.106	-0.88	0.01	1e-200	0.1468	0.1555	6116.43	cis
ADAMTS13	Ferkingstad	35559	rs2927608	5	96252432	A	G	0.461	0.07	0.01	5.75e-18	0.0024	0.1555	86.8	trans
ADAMTS13	Ferkingstad	35559	rs3747207	22	44324855	A	G	0.229	0.06	0.01	1.35e-10	0.0013	0.1555	45.3	trans
ADAMTS13	Ferkingstad	35559	rs9957318	18	33039106	G	A	0.397	0.05	0.01	1.74e-11	0.0012	0.1555	42.62	trans
ADAMTS15	Sun_2	35571	rs186021206	17	7069412	A	G	0.006	0.53	0.05	6.11e-25	0.0035	0.02	123.64	trans
ADAMTS15	Sun_2	35571	rs2545801	5	176841339	C	T	0.745	-0.09	0.01	7.06e-32	0.0034	0.02	119.88	trans
ADAMTS15	Sun_2	35571	rs4861708	4	187157233	A	G	0.512	-0.12	0.01	4.08e-69	0.0076	0.02	270.96	trans
ADAMTS15	Sun_2	35571	rs5030062	3	186454180	C	A	0.373	-0.06	0.01	1.24e-15	0.0019	0.02	68.26	trans
ADAMTS15	Sun_2	35571	rs73044885	11	130344063	A	G	0.055	0.19	0.02	5.32e-29	0.0037	0.02	133.75	cis
ADAMTS16	Sun_2	35571	rs40468	5	4982814	G	A	0.338	-0.12	0.01	6.03e-67	0.0066	0.0066	234.59	cis
ADAMTS3	Pietzner	10708	rs704	17	26694861	A	G	0.47	-0.18	0.01	1.7e-41	0.0163	0.0163	177.64	trans
ADAMTS4	Sun_1	3301	rs10418046	19	54327869	G	T	0.217	-0.23	0.03	1.1e-14	0.018	0.018	60.39	trans
ADAMTS5	Suhre	1000	rs2830585	21	28305212	T	C	0.16	-1.07	0.04	3.9e-104	0.3095	0.3095	447.28	cis
ADAMTS8	Sun_2	35571	rs13107325	4	103188709	T	C	0.075	-0.14	0.01	1.62e-28	0.0029	0.1003	103.01	trans
ADAMTS8	Sun_2	35571	rs2131535	11	130281488	A	G	0.731	0.49	0.01	0	0.0943	0.1003	3705	cis
ADAMTS8	Sun_2	35571	rs7209484	17	46143042	C	T	0.242	0.06	0.01	2.44e-14	0.0014	0.1003	48.61	trans
ADAMTS8	Sun_2	35571	rs7529464	1	230412836	C	G	0.25	0.07	0.01	5.52e-17	0.0017	0.1003	59.99	trans
ADAMTSL1	Ferkingstad	35559	rs702208	9	18639743	G	A	0.047	0.55	0.02	1.45e-173	0.027	0.0287	986.26	cis
ADAMTSL1	Ferkingstad	35559	rs72704449	1	179473273	C	T	0.046	0.14	0.02	1.38e-12	0.0017	0.0287	61.02	trans
ADAMTSL2	Pietzner	10708	rs1008250	9	136397834	A	G	0.73	-0.11	0.02	4.47e-12	0.0049	0.0255	53.2	cis
ADAMTSL2	Pietzner	10708	rs2236262	14	69261472	A	G	0.51	0.11	0.01	4.36e-15	0.0057	0.0255	61.61	trans
ADAMTSL2	Pietzner	10708	rs61830291	1	221001142	A	C	0.9	-0.22	0.02	7.68e-22	0.009	0.0255	97.57	trans
ADAMTSL2	Pietzner	10708	rs73045269	19	41825191	T	C	0.17	0.14	0.02	6.93e-15	0.0058	0.0255	62.14	trans
ADCYAP1	Pietzner	10708	rs10922098	1	196664651	T	C	0.61	0.16	0.01	3.95e-32	0.0125	0.0125	135.38	trans
ADGRB3	Sun_2	35571	rs1260326	2	27730940	C	T	0.609	0.04	0.01	2.56e-12	0.0006	0.4151	20.77	trans
ADGRB3	Sun_2	35571	rs3798969	6	69671585	G	A	0.624	-0.94	0.01	0	0.4139	0.4151	25120.7	cis
ADGRB3	Sun_2	35571	rs7952602	11	126233669	C	G	0.135	-0.05	0.01	2.56e-12	0.0006	0.4151	19.96	trans
ADGRE2	Sun_2	35571	rs1260326	2	27730940	C	T	0.609	0.05	0.01	1.1e-13	0.0013	0.0601	45.86	trans
ADGRE2	Sun_2	35571	rs186021206	17	7069412	A	G	0.007	1.09	0.05	2.46e-113	0.0152	0.0601	550.19	trans
ADGRE2	Sun_2	35571	rs3184504	12	111884608	C	T	0.517	-0.1	0.01	1.56e-44	0.0048	0.0601	171.42	trans
ADGRE2	Sun_2	35571	rs56278466	10	17875857	G	T	0.661	0.12	0.01	7.11e-66	0.0065	0.0601	231.07	trans
ADGRE2	Sun_2	35571	rs7251607	19	14506991	C	A	0.753	0.29	0.01	8.37e-284	0.0309	0.0601	1133.96	cis
ADGRE2	Sun_2	35571	rs950802	11	60152584	A	G	0.306	-0.06	0.01	1.64e-13	0.0015	0.0601	52.66	trans
ADGRE5	Sun_2	35571	rs1260326	2	27730940	C	T	0.609	0.05	0.01	1.1e-13	0.0013	0.0526	45.86	trans
ADGRE5	Sun_2	35571	rs139113505	19	14499616	T	C	0.017	-0.71	0.03	1.13e-140	0.0167	0.0526	604.31	cis
ADGRE5	Sun_2	35571	rs186021206	17	7069412	A	G	0.006	1.17	0.05	7.41e-127	0.0175	0.0526	634.61	trans
ADGRE5	Sun_2	35571	rs3184504	12	111884608	C	T	0.517	-0.1	0.01	5.22e-49	0.0053	0.0526	189.46	trans
ADGRE5	Sun_2	35571	rs56278466	10	17875857	G	T	0.661	0.14	0.01	2.71e-85	0.0084	0.0526	301.59	trans
ADGRE5	Sun_2	35571	rs6065904	20	44534651	A	G	0.215	0.07	0.01	5.52e-17	0.0015	0.0526	54.01	trans
ADGRE5	Sun_2	35571	rs950802	11	60152584	A	G	0.306	-0.07	0.01	1.58e-16	0.0019	0.0526	65.96	trans
ADGRF1	Sun_1	3301	rs429358	19	45411941	C	T	0.153	0.38	0.03	6.6e-30	0.0374	0.1428	128.27	trans
ADGRF1	Sun_1	3301	rs704	17	26694861	A	G	0.467	0.46	0.02	2.3e-88	0.1053	0.1428	388.43	trans
ADGRF5	Sun_1	3301	rs2519093	9	136141870	T	C	0.178	-0.78	0.03	1.4e-155	0.178	0.178	714.56	trans
ADGRG1	Sun_2	35571	rs1047891	2	211540507	A	C	0.313	0.06	0.01	9.19e-15	0.0017	0.0274	58.87	trans
ADGRG1	Sun_2	35571	rs10935473	3	98416900	T	G	0.44	-0.08	0.01	3.82e-28	0.0029	0.0274	104.25	trans
ADGRG1	Sun_2	35571	rs186021206	17	7069412	A	G	0.006	0.47	0.05	1.56e-21	0.0027	0.0274	97.39	trans
ADGRG1	Sun_2	35571	rs2519093	9	136141870	T	C	0.185	-0.11	0.01	1.5e-35	0.0038	0.0274	134.89	trans
ADGRG1	Sun_2	35571	rs3184504	12	111884608	C	T	0.517	-0.08	0.01	3.01e-30	0.0032	0.0274	114.05	trans
ADGRG1	Sun_2	35571	rs56278466	10	17875857	G	T	0.661	0.13	0.01	1.11e-81	0.0081	0.0274	288.68	trans
ADGRG1	Sun_2	35571	rs733464	16	57682275	T	C	0.407	0.07	0.01	8.17e-25	0.0025	0.0274	89.21	cis
ADGRG1	Sun_2	35571	rs738409	22	44324727	G	C	0.217	0.06	0.01	5.62e-12	0.0013	0.0274	46.54	trans
ADGRG1	Sun_2	35571	rs916951	5	135384443	G	A	0.51	0.05	0.01	3.2e-13	0.0013	0.0274	46.3	trans
ADGRG2	Sun_2	35571	rs115912456	5	82815158	G	A	0.041	-0.15	0.02	5.28e-18	0.0017	0.0111	60.12	trans
ADGRG2	Sun_2	35571	rs13107325	4	103188709	T	C	0.075	0.1	0.01	2.63e-14	0.0014	0.0111	48.61	trans
ADGRG2	Sun_2	35571	rs186021206	17	7069412	A	G	0.006	0.52	0.05	1.17e-28	0.0035	0.0111	123.69	trans
ADGRG2	Sun_2	35571	rs74612335	11	126238633	C	T	0.133	-0.09	0.01	3.58e-20	0.002	0.0111	69.7	trans
ADGRG2	Sun_2	35571	rs7836422	8	38850021	T	C	0.387	0.08	0.01	8.72e-27	0.0027	0.0111	95.22	trans
ADGRG5	Ferkingstad	35559	rs10922098	1	196664651	C	T	0.4	0.15	0.01	8.13e-79	0.0108	0.0135	388.24	trans
ADGRG5	Ferkingstad	35559	rs1707652	3	165478799	T	C	0.31	0.08	0.01	1.62e-19	0.0027	0.0135	97.65	trans
ADH1A	Pietzner	10708	rs28364331	4	100201295	A	G	0.98	0.79	0.05	1.54e-51	0.0242	0.0296	265.71	cis
ADH1A	Pietzner	10708	rs3747207	22	44324855	A	G	0.22	0.13	0.02	2.41e-15	0.0054	0.0296	57.72	trans
ADH1B	Sun_1	3301	rs13085791	3	49721798	A	C	0.295	-0.42	0.03	3.2e-59	0.0734	0.0734	261.23	trans
ADH1C	Ferkingstad	35559	rs283415	4	100270607	T	C	0.486	0.13	0.01	2.51e-55	0.0084	0.0119	302.78	cis
ADH1C	Ferkingstad	35559	rs28601761	8	126500031	G	C	0.43	-0.06	0.01	1.48e-13	0.0018	0.0119	62.85	trans
ADH1C	Ferkingstad	35559	rs738409	22	44324727	G	C	0.23	0.07	0.01	3.24e-13	0.0017	0.0119	61.82	trans
ADH4	Sun_2	35571	rs10883451	10	101924418	C	T	0.502	-0.05	0.01	1.1e-13	0.0014	0.0173	48.15	trans
ADH4	Sun_2	35571	rs112875651	8	126506694	A	G	0.39	-0.05	0.01	1.22e-14	0.0014	0.0173	49.44	trans
ADH4	Sun_2	35571	rs11604580	11	93852880	A	G	0.107	-0.08	0.01	1.39e-10	0.0011	0.0173	40.48	trans
ADH4	Sun_2	35571	rs1800759	4	100065509	G	T	0.613	0.13	0.01	5.47e-77	0.008	0.0173	287.43	cis
ADH4	Sun_2	35571	rs3747207	22	44324855	A	G	0.216	0.1	0.01	1.11e-28	0.0034	0.0173	120.71	trans
ADH4	Sun_2	35571	rs4979372	9	117140082	C	T	0.491	-0.06	0.01	6.08e-20	0.002	0.0173	72.97	trans
ADH5	Pietzner	10708	rs62325239	4	99987492	A	G	0.96	0.58	0.03	2.88e-73	0.0258	0.0258	283.93	cis
ADH6	Pietzner	10708	rs62325239	4	99987492	A	G	0.96	0.41	0.03	1.45e-38	0.0128	0.0128	138.64	cis
ADH7	Pietzner	10708	rs146315698	4	100377127	C	CT	0.1	-0.47	0.02	2.42e-98	0.0396	0.0396	441.36	cis
ADI1	Pietzner	10708	rs1354034	3	56849749	T	C	0.4	-0.11	0.01	3.02e-14	0.0053	0.0323	56.96	trans
ADI1	Pietzner	10708	rs704	17	26694861	A	G	0.47	-0.23	0.01	3.43e-67	0.027	0.0323	297.61	trans
ADIPOQ	Ferkingstad	35559	rs1187415	12	124491529	G	C	0.321	0.08	0.01	9.33e-17	0.0028	0.0406	99.49	trans
ADIPOQ	Ferkingstad	35559	rs12445207	16	82643758	G	C	0.028	-0.26	0.03	2.57e-23	0.0037	0.0406	132.23	trans
ADIPOQ	Ferkingstad	35559	rs143257534	3	186551888	T	C	0.034	-0.64	0.02	1.86e-154	0.0272	0.0406	994.61	cis
ADIPOQ	Ferkingstad	35559	rs1538742	1	219668252	C	A	0.42	0.06	0.01	5.25e-13	0.0018	0.0406	62.48	trans
ADIPOQ	Ferkingstad	35559	rs4805881	19	33896432	A	C	0.305	-0.09	0.01	1.05e-20	0.0034	0.0406	122.46	trans
ADIPOQ	Ferkingstad	35559	rs59436957	12	20468423	A	G	0.22	0.07	0.01	9.33e-11	0.0017	0.0406	59.94	trans
ADK	Pietzner	10708	rs1354034	3	56849749	T	C	0.4	-0.09	0.01	1e-11	0.0039	0.0149	41.79	trans
ADK	Pietzner	10708	rs4879779	9	34366134	A	C	0.21	-0.18	0.02	1.2e-31	0.011	0.0149	118.97	trans
ADM	Yao	6861	rs2923091	11	10358145	A	G	0.662	-0.2	0.03	2.28e-16	0.0186	0.0274	130.16	cis
ADM	Yao	6861	rs7535409	1	169506241	A	G	0.673	-0.14	0.02	8.99e-13	0.0088	0.0274	60.55	trans
ADM2	Pietzner	10708	rs201263987	1	196671666	A	AAAAC	0.61	0.1	0.01	1.42e-12	0.0043	0.0106	46.17	trans
ADM2	Pietzner	10708	rs72438078	22	50921148	A	AACACTCGGGCCCCCGAAG	0.11	0.18	0.02	7.19e-16	0.0063	0.0106	68.35	cis
ADPGK	Ferkingstad	35559	rs3184504	12	111884608	T	C	0.379	0.05	0.01	8.91e-10	0.0012	0.0012	41.88	trans
ADPRH	Pietzner	10708	rs6542680	2	3640142	T	C	0.82	-0.33	0.02	5.12e-85	0.0321	0.0321	355.6	trans
ADPRHL2	Pietzner	10708	rs1329424	1	196646176	T	G	0.39	-0.11	0.01	3.64e-17	0.0057	0.0057	60.86	trans
ADRBK1	Pietzner	10708	rs1354034	3	56849749	T	C	0.4	-0.13	0.01	2.96e-25	0.0086	0.0086	93.08	trans
ADRM1	Pietzner	10708	rs34813609	1	196668360	G	GT	0.61	0.13	0.01	2.7e-21	0.008	0.0132	86.79	trans
ADRM1	Pietzner	10708	rs35160503	3	165461954	G	GA	0.69	0.11	0.01	1.65e-14	0.0052	0.0132	55.71	trans
ADSS	Pietzner	10708	rs35590716	14	105195321	A	G	0.12	0.19	0.02	6.64e-19	0.0075	0.0075	81.38	trans
ADSS2	Sun_1	3301	rs10418046	19	54327869	G	T	0.217	0.5	0.03	4.9e-68	0.085	0.085	306.29	trans
ADSSL1	Pietzner	10708	rs72715968	14	105186178	A	T	0.79	-0.48	0.02	1e-200	0.0768	0.0768	890.19	cis
AES	Pietzner	10708	rs11539938	19	3062857	T	C	0.58	0.11	0.02	3.13e-13	0.0059	0.0151	63.49	cis
AES	Pietzner	10708	rs1329421	1	196656205	A	T	0.39	0.1	0.01	1.98e-13	0.0048	0.0151	51.18	trans
AES	Pietzner	10708	rs1354034	3	56849749	T	C	0.4	-0.1	0.01	1.48e-12	0.0044	0.0151	47.57	trans
AFAP1L1	Pietzner	10708	rs1329424	1	196646176	T	G	0.39	-0.12	0.01	6.34e-17	0.0064	0.0115	68.99	trans
AFAP1L1	Pietzner	10708	rs893522	3	165560618	A	C	0.91	0.18	0.02	7.05e-14	0.0051	0.0115	55.22	trans
AFM	Pietzner	10708	rs140851213	16	79754433	T	TA	0.31	-0.1	0.02	1.96e-12	0.0046	0.0579	49.77	trans
AFM	Pietzner	10708	rs34530725	12	24192970	T	TA	0.96	-0.26	0.04	5.2e-13	0.0052	0.0579	55.44	trans
AFM	Pietzner	10708	rs72856641	4	74359582	T	C	0.98	1.11	0.05	2.75e-125	0.0481	0.0579	541.27	cis
AFP	Sun_2	35571	rs10883567	10	102755779	C	T	0.49	-0.06	0.01	3.5e-17	0.0017	0.1025	61.99	trans
AFP	Sun_2	35571	rs11642010	16	89845111	C	T	0.089	-0.08	0.01	2.56e-12	0.0011	0.1025	40.7	trans
AFP	Sun_2	35571	rs11900031	2	17930874	G	A	0.106	-0.42	0.01	0	0.0327	0.1025	1203.08	trans
AFP	Sun_2	35571	rs12059956	1	171063262	A	G	0.422	-0.05	0.01	1.89e-11	0.0011	0.1025	38.36	trans
AFP	Sun_2	35571	rs12506899	4	74319283	G	T	0.397	-0.19	0.01	1.45e-155	0.0166	0.1025	598.98	cis
AFP	Sun_2	35571	rs144268704	15	63792221	AGGTTTT	A	0.336	0.06	0.01	1.24e-15	0.0014	0.1025	49.85	trans
AFP	Sun_2	35571	rs17689024	16	79739978	C	G	0.314	-0.05	0.01	3.69e-14	0.0012	0.1025	43.07	trans
AFP	Sun_2	35571	rs1801689	17	64210580	C	A	0.03	-0.17	0.02	1.04e-16	0.0016	0.1025	56.95	trans
AFP	Sun_2	35571	rs2548458	19	49209325	T	C	0.539	-0.05	0.01	9.14e-13	0.0012	0.1025	44.25	trans
AFP	Sun_2	35571	rs2602874	4	100039396	T	A	0.58	-0.07	0.01	8.17e-25	0.0025	0.1025	90.05	trans
AFP	Sun_2	35571	rs35103294	17	73810937	T	C	0.631	0.05	0.01	9.14e-13	0.0012	0.1025	41.48	trans
AFP	Sun_2	35571	rs4149909	1	242023898	G	A	0.032	-0.14	0.02	2.56e-13	0.0012	0.1025	42.37	trans
AFP	Sun_2	35571	rs4732620	8	27925204	C	T	0.547	-0.05	0.01	4.98e-11	0.001	0.1025	37.33	trans
AFP	Sun_2	35571	rs4794048	17	45763073	C	A	0.482	0.07	0.01	1.52e-23	0.0024	0.1025	87.24	trans
AFP	Sun_2	35571	rs560191	15	43767774	C	G	0.299	0.12	0.01	7.11e-66	0.006	0.1025	216.01	trans
AFP	Sun_2	35571	rs59950280	4	3452345	A	G	0.33	0.09	0.01	4.93e-37	0.0035	0.1025	124.99	trans
AFP	Sun_2	35571	rs6007594	22	45728370	A	G	0.258	0.13	0.01	3.67e-61	0.0067	0.1025	238.58	trans
AFP	Sun_2	35571	rs6116934	20	5731803	C	T	0.216	0.09	0.01	7.06e-32	0.003	0.1025	106.59	trans
AFP	Sun_2	35571	rs62280667	3	101084604	C	T	0.341	-0.13	0.01	1.08e-74	0.0074	0.1025	263.67	trans
AFP	Sun_2	35571	rs62576492	9	135218708	G	A	0.113	0.14	0.01	1.32e-35	0.0037	0.1025	133.81	trans
AFP	Sun_2	35571	rs7310409	12	121424861	G	A	0.623	0.11	0.01	7.34e-51	0.0052	0.1025	185.17	trans
AGA	Pietzner	10708	rs667	4	74280265	T	C	0.23	-0.19	0.02	3.38e-36	0.0132	0.0132	143.14	trans
AGAP2	Pietzner	10708	rs12371356	12	58135420	T	C	0.52	0.11	0.01	9.41e-19	0.0064	0.0201	68.68	cis
AGAP2	Pietzner	10708	rs1354034	3	56849749	T	C	0.4	-0.17	0.01	1.17e-39	0.0137	0.0201	148.81	trans
AGAP3	Pietzner	10708	rs203688	1	196672385	A	G	0.61	-0.15	0.01	2.31e-26	0.0103	0.0152	111.22	trans
AGAP3	Pietzner	10708	rs704	17	26694861	A	G	0.47	-0.1	0.01	5.36e-13	0.0049	0.0152	52.53	trans
AGER	Ferkingstad	35559	rs10138671	14	65860092	A	G	0.397	-0.19	0.01	6.31e-116	0.0173	0.0927	625.49	trans
AGER	Ferkingstad	35559	rs10824665	10	80676990	A	G	0.19	-0.07	0.01	1.91e-12	0.0015	0.0927	53.62	trans
AGER	Ferkingstad	35559	rs11243421	9	134426038	T	C	0.422	0.19	0.01	2.57e-112	0.0176	0.0927	637.29	trans
AGER	Ferkingstad	35559	rs117048263	3	169089582	A	C	0.024	-0.21	0.03	1.74e-14	0.0021	0.0927	73.91	trans
AGER	Ferkingstad	35559	rs12201133	6	130290769	A	C	0.28	0.1	0.01	5.75e-25	0.004	0.0927	143.91	trans
AGER	Ferkingstad	35559	rs12461753	19	38202515	A	G	0.164	-0.07	0.01	3.8e-10	0.0013	0.0927	47.79	trans
AGER	Ferkingstad	35559	rs12501006	4	56503519	G	C	0.13	0.15	0.01	7.41e-33	0.0051	0.0927	181.41	trans
AGER	Ferkingstad	35559	rs149438404	7	74024050	A	G	0.061	0.13	0.02	1.38e-14	0.0019	0.0927	68.55	trans
AGER	Ferkingstad	35559	rs1569419	1	2996602	T	C	0.231	0.14	0.01	1e-42	0.007	0.0927	249.41	trans
AGER	Ferkingstad	35559	rs17762402	11	61553201	A	G	0.084	0.09	0.01	1.51e-10	0.0012	0.0927	44.47	trans
AGER	Ferkingstad	35559	rs2463097	2	61614301	C	G	0.486	-0.06	0.01	2.63e-12	0.0018	0.0927	64.07	trans
AGER	Ferkingstad	35559	rs2852746	18	42229324	A	G	0.36	0.06	0.01	5.75e-12	0.0017	0.0927	59.05	trans
AGER	Ferkingstad	35559	rs4685105	3	14320176	G	A	0.401	-0.06	0.01	8.32e-12	0.0017	0.0927	61.62	trans
AGER	Ferkingstad	35559	rs4734869	8	106512828	A	T	0.236	0.16	0.01	3.24e-61	0.0092	0.0927	331.31	trans
AGER	Ferkingstad	35559	rs4886410	15	75065644	G	C	0.327	0.06	0.01	3.63e-12	0.0016	0.0927	56.4	trans
AGER	Ferkingstad	35559	rs6961094	7	101546316	T	C	0.143	0.08	0.01	6.61e-12	0.0016	0.0927	55.9	trans
AGER	Ferkingstad	35559	rs7212311	17	73094407	T	C	0.348	-0.06	0.01	2.51e-12	0.0016	0.0927	58.19	trans
AGER	Ferkingstad	35559	rs73093253	4	24589064	A	G	0.301	0.06	0.01	7.59e-12	0.0015	0.0927	53.97	trans
AGER	Ferkingstad	35559	rs7616330	3	71115751	A	C	0.178	0.08	0.01	5.13e-14	0.0019	0.0927	66.78	trans
AGER	Ferkingstad	35559	rs7744366	6	6854489	A	G	0.109	0.12	0.01	1.55e-20	0.0028	0.0927	100.05	trans
AGER	Ferkingstad	35559	rs7962469	12	52348259	A	G	0.358	-0.06	0.01	4.37e-11	0.0017	0.0927	58.95	trans
AGER	Ferkingstad	35559	rs79730878	17	43849415	C	T	0.187	0.1	0.01	1.74e-21	0.003	0.0927	108.36	trans
AGER	Ferkingstad	35559	rs35705950	11	1241221	T	G	0.126	-0.09	0.01	4.57e-14	0.0018	0.0927	63.46	trans
AGER	Ferkingstad	35559	rs56332871	15	96714816	A	C	0.233	0.07	0.01	8.32e-12	0.0018	0.0927	62.35	trans
AGFG1	Sun_1	3301	rs62143198	19	54320939	A	G	0.215	0.7	0.03	3.1e-136	0.1654	0.1654	653.79	trans
AGGF1	Pietzner	10708	rs10922098	1	196664651	T	C	0.61	0.13	0.01	7.19e-21	0.0078	0.0314	84.11	trans
AGGF1	Pietzner	10708	rs41290289	10	7769806	A	C	0.95	0.5	0.03	9.21e-62	0.0236	0.0314	258.32	trans
AGO1	Pietzner	10708	rs2944754	8	141574350	A	G	0.28	0.11	0.01	1.02e-15	0.0051	0.0051	55.4	trans
AGO3	Pietzner	10708	rs1354034	3	56849749	T	C	0.4	-0.11	0.01	1.54e-17	0.0057	0.0102	61.41	trans
AGO3	Pietzner	10708	rs72694455	8	141591685	A	T	0.28	0.11	0.01	7.95e-14	0.0045	0.0102	48.72	trans
AGR2	Pietzner	10708	rs34813609	1	196668360	G	GT	0.61	-0.16	0.01	1.07e-30	0.012	0.0194	130.35	trans
AGR2	Pietzner	10708	rs78119247	3	165499135	G	GAT	0.21	0.15	0.02	4.63e-19	0.0074	0.0194	79.45	trans
AGR3	Ferkingstad	35559	rs12983058	19	51642784	T	G	0.294	-0.08	0.01	1.51e-20	0.0027	0.0148	94.74	trans
AGR3	Ferkingstad	35559	rs2239013	11	116693353	T	C	0.06	0.11	0.02	2.57e-10	0.0014	0.0148	48.83	trans
AGR3	Ferkingstad	35559	rs34024143	9	136287582	T	C	0.146	-0.08	0.01	1.95e-11	0.0016	0.0148	56.9	trans
AGR3	Ferkingstad	35559	rs438811	19	45416741	T	C	0.232	0.09	0.01	9.55e-19	0.0029	0.0148	102.93	trans
AGR3	Ferkingstad	35559	rs6874202	5	156391628	T	C	0.358	-0.1	0.01	4.37e-33	0.0046	0.0148	164.18	trans
AGR3	Ferkingstad	35559	rs8020861	14	92458068	G	A	0.382	0.06	0.01	1.07e-10	0.0017	0.0148	60.52	trans
AGRN	Pietzner	10708	rs13107325	4	103188709	T	C	0.07	0.22	0.03	5.64e-17	0.0061	0.0905	65.43	trans
AGRN	Pietzner	10708	rs3128125	1	961464	T	G	0.35	-0.32	0.02	9.84e-109	0.0472	0.0905	530.08	cis
AGRN	Pietzner	10708	rs6121571	20	60977323	T	G	0.7	-0.27	0.02	9.32e-77	0.0304	0.0905	335.57	trans
AGRN	Pietzner	10708	rs76617300	11	76490845	C	CA	0.82	0.15	0.02	2.42e-18	0.0068	0.0905	73.52	trans
AGRP	Suhre	1000	rs7184253	16	67380550	C	T	0.05	0.82	0.09	6.7e-18	0.064	0.064	68.28	cis
AGT	Suhre	1000	rs2493151	1	230878561	A	G	0.23	0.34	0.05	2.2e-11	0.0398	0.0398	41.31	cis
AGXT	Sun_2	35571	rs10405357	19	54759666	C	T	0.435	-0.06	0.01	3.93e-15	0.0015	0.0549	52.97	trans
AGXT	Sun_2	35571	rs10883451	10	101924418	C	T	0.501	-0.05	0.01	1.1e-13	0.0014	0.0549	48.15	trans
AGXT	Sun_2	35571	rs112875651	8	126506694	A	G	0.391	-0.05	0.01	1.22e-14	0.0014	0.0549	49.45	trans
AGXT	Sun_2	35571	rs1497406	1	16505320	G	A	0.58	0.06	0.01	6.08e-20	0.002	0.0549	71.14	trans
AGXT	Sun_2	35571	rs28929474	14	94844947	T	C	0.021	0.2	0.03	6.19e-15	0.0015	0.0549	54.92	trans
AGXT	Sun_2	35571	rs3747207	22	44324855	A	G	0.215	0.08	0.01	1.67e-18	0.0021	0.0549	75.17	trans
AGXT	Sun_2	35571	rs4361977	1	155076079	T	C	0.433	-0.06	0.01	1.02e-17	0.0018	0.0549	62.99	trans
AGXT	Sun_2	35571	rs4835265	4	146821410	A	C	0.156	0.13	0.01	5.91e-37	0.0042	0.0549	151.79	trans
AGXT	Sun_2	35571	rs55649245	2	241793545	A	G	0.31	-0.29	0.01	5.75e-278	0.0347	0.0549	1279.5	cis
AGXT	Sun_2	35571	rs6888304	5	31020521	G	A	0.278	-0.05	0.01	1.48e-11	0.0012	0.0549	41.67	trans
AGXT	Sun_2	35571	rs9959832	18	56086820	T	C	0.798	-0.1	0.01	3.82e-28	0.0032	0.0549	112.95	trans
AHCY	Sun_2	35571	rs13043752	20	32883308	A	G	0.016	-1.36	0.03	0	0.0579	0.0579	2184.52	cis
AHCYL1	Pietzner	10708	rs1354034	3	56849749	T	C	0.4	-0.11	0.01	6.73e-17	0.0054	0.0054	58.05	trans
AHSA1	Sun_1	3301	rs10418046	19	54327869	G	T	0.217	0.5	0.03	1.6e-68	0.085	0.085	306.29	trans
AHSG	Sun_1	3301	rs35094235	3	186328951	G	T	0.731	0.63	0.03	2e-132	0.1561	0.1561	610.19	cis
AHSP	Ferkingstad	35559	rs10922098	1	196664651	C	T	0.4	0.2	0.01	1.78e-136	0.0192	0.0254	696.12	trans
AHSP	Ferkingstad	35559	rs1707652	3	165478799	T	C	0.31	0.12	0.01	1.29e-42	0.0062	0.0254	220.48	trans
AIDA	Pietzner	10708	rs1329424	1	196646176	T	G	0.39	-0.1	0.01	2.87e-13	0.0047	0.0047	50.16	trans
AIF1	Sun_1	3301	rs62143206	19	54326212	T	G	0.213	0.64	0.03	3.4e-116	0.1373	0.1373	525.14	trans
AIF1L	Pietzner	10708	rs2315073	9	133936775	T	C	0.69	-0.96	0.01	1e-200	0.3943	0.3943	6968.26	cis
AIFM1	Ferkingstad	35559	rs1171817	10	61646236	G	A	0.362	0.06	0.01	1.15e-12	0.0017	0.0029	59.23	trans
AIFM1	Ferkingstad	35559	rs704	17	26694861	G	A	0.492	-0.05	0.01	1.51e-09	0.0012	0.0029	44.49	trans
AIMP1	Sun_1	3301	rs5167	19	45448465	G	T	0.347	0.33	0.03	2.9e-39	0.0494	0.0494	171.26	trans
AIP	Pietzner	10708	rs1354034	3	56849749	T	C	0.4	-0.09	0.01	1.9e-12	0.0039	0.0039	41.79	trans
AK1	Ferkingstad	35559	rs9919018	9	130642755	A	G	0.244	-0.06	0.01	2.04e-10	0.0013	0.0013	47.33	cis
AK2	Ferkingstad	35559	rs1354034	3	56849749	T	C	0.381	-0.05	0.01	3.31e-10	0.0012	0.0012	41.99	trans
AK4	Pietzner	10708	rs10922100	1	196665208	A	G	0.39	0.16	0.01	8.66e-30	0.0116	0.0436	125.42	trans
AK4	Pietzner	10708	rs1950641	14	94750292	A	G	0.18	-0.24	0.02	8.37e-42	0.0171	0.0436	186.76	trans
AK4	Pietzner	10708	rs35267984	19	886743	T	C	0.01	-0.51	0.07	9.17e-13	0.0051	0.0436	54.55	trans
AK4	Pietzner	10708	rs71674639	3	165495142	A	AAAT	0.21	0.17	0.02	4.69e-25	0.0098	0.0436	106.13	trans
AK5	Pietzner	10708	rs10922103	1	196671118	A	G	0.61	-0.11	0.01	1.84e-14	0.0053	0.0053	57.54	trans
AKAP7	Pietzner	10708	rs34813609	1	196668360	G	GT	0.61	-0.33	0.01	1.52e-128	0.0509	0.0672	573.88	trans
AKAP7	Pietzner	10708	rs35186399	19	860766	A	G	0.01	-0.53	0.07	2.94e-14	0.0056	0.0672	59.88	trans
AKAP7	Pietzner	10708	rs71674639	3	165495142	A	AAAT	0.21	0.18	0.02	3.08e-27	0.0108	0.0672	116.34	trans
AKR1A1	Sun_1	3301	rs62143198	19	54320939	A	G	0.215	0.6	0.03	9.5e-96	0.1215	0.2761	456.34	trans
AKR1A1	Sun_1	3301	rs72688441	1	46051053	A	G	0.059	-1.18	0.05	1.2e-126	0.1546	0.2761	603.34	cis
AKR1B1	Sun_1	3301	rs2229542	7	134135621	C	T	0.014	-0.82	0.1	4.7e-15	0.0186	0.074	62.4	cis
AKR1B1	Sun_1	3301	rs62143197	19	54320716	A	G	0.223	0.4	0.03	1.4e-40	0.0554	0.074	193.66	trans
AKR1B10	Pietzner	10708	rs1047286	19	6713262	A	G	0.2	-0.13	0.02	6.7e-14	0.0051	0.0685	54.67	trans
AKR1B10	Pietzner	10708	rs34813609	1	196668360	G	GT	0.61	-0.3	0.01	1.12e-115	0.0434	0.0685	485.66	trans
AKR1B10	Pietzner	10708	rs35267984	19	886743	T	C	0.01	-0.5	0.07	3.59e-13	0.005	0.0685	53.47	trans
AKR1B10	Pietzner	10708	rs704	17	26694861	A	G	0.47	0.17	0.01	1.55e-39	0.0151	0.0685	163.96	trans
AKR1C1	Sun_1	3301	rs145648894	10	5009739	G	T	0.111	0.39	0.04	3.8e-23	0.03	0.03	102.09	cis
AKR1C3	Ferkingstad	35559	rs10922098	1	196664651	C	T	0.4	0.08	0.01	1.82e-24	0.0031	0.0264	109.58	trans
AKR1C3	Ferkingstad	35559	rs11557154	9	34107505	T	C	0.134	0.23	0.01	2.51e-81	0.0123	0.0264	442.26	trans
AKR1C3	Ferkingstad	35559	rs1707652	3	165478799	T	C	0.31	0.1	0.01	1.86e-27	0.0043	0.0264	152.82	trans
AKR1C3	Ferkingstad	35559	rs2245801	4	90757840	T	C	0.223	0.07	0.01	1.15e-12	0.0017	0.0264	60.54	trans
AKR1C3	Ferkingstad	35559	rs35301881	1	1681665	T	C	0.459	0.06	0.01	4.37e-15	0.0018	0.0264	63.69	trans
AKR1C3	Ferkingstad	35559	rs41279069	9	114361707	C	G	0.2	0.07	0.01	8.32e-12	0.0016	0.0264	55.88	trans
AKR1C3	Ferkingstad	35559	rs6592965	7	50427982	A	G	0.401	-0.06	0.01	8.32e-15	0.0017	0.0264	61.58	trans
AKR1C4	Ferkingstad	35559	rs142122182	10	5263341	G	A	0.187	-0.66	0.01	1e-200	0.1322	0.1365	5418.2	cis
AKR1C4	Ferkingstad	35559	rs2954038	8	126507389	C	A	0.318	0.05	0.01	1.12e-09	0.0011	0.1365	38.59	trans
AKR1C4	Ferkingstad	35559	rs3747207	22	44324855	A	G	0.229	0.07	0.01	8.32e-16	0.0017	0.1365	61.69	trans
AKR1C4	Ferkingstad	35559	rs4746822	10	70982941	C	T	0.274	-0.06	0.01	7.94e-12	0.0014	0.1365	51.03	trans
AKR1D1	Ferkingstad	35559	rs2954038	8	126507389	C	A	0.318	0.07	0.01	3.09e-16	0.0021	0.0021	75.72	trans
AKR7A2	Pietzner	10708	rs12122880	1	19661156	T	C	0.66	0.26	0.01	1.12e-80	0.0294	0.0339	324.43	cis
AKR7A2	Pietzner	10708	rs6993770	8	106581528	A	T	0.72	0.11	0.01	2.67e-13	0.0044	0.0339	47.8	trans
AKR7A3	Pietzner	10708	rs12095284	1	19571849	T	C	0.63	0.28	0.01	4.93e-97	0.0376	0.0439	418.29	cis
AKR7A3	Pietzner	10708	rs738409	22	44324727	C	G	0.78	-0.14	0.02	2.04e-17	0.0063	0.0439	67.39	trans
AKT1	Pietzner	10708	rs1354034	3	56849749	T	C	0.4	-0.09	0.01	2.54e-12	0.0039	0.0039	41.79	trans
AKT1_AKT2_AKT3	Sun_1	3301	rs62143198	19	54320939	A	G	0.215	0.44	0.03	3.5e-49	0.0653	0.0653	230.66	trans
AKT1S1	Sun_2	35571	rs10733789	10	64948684	C	T	0.313	0.07	0.01	1.58e-16	0.0019	0.0057	66.8	trans
AKT1S1	Sun_2	35571	rs1354034	3	56849749	C	T	0.604	0.07	0.01	1.9e-17	0.0022	0.0057	78.85	trans
AKT1S1	Sun_2	35571	rs342293	7	106372219	G	C	0.46	-0.06	0.01	3.86e-16	0.0016	0.0057	57.5	trans
AKT2	Pietzner	10708	rs1772256	6	24437445	A	G	0.97	-1.19	0.04	1e-200	0.0827	0.1162	965.14	trans
AKT2	Pietzner	10708	rs2232613	20	36997655	T	C	0.08	0.3	0.02	2.71e-36	0.0131	0.1162	141.8	trans
AKT2	Pietzner	10708	rs34954997	19	45417638	C	CTTCG	0.76	0.21	0.02	2.5e-41	0.0161	0.1162	175.05	trans
AKT2	Pietzner	10708	rs78119247	3	165499135	G	GAT	0.21	0.12	0.02	4.71e-13	0.0044	0.1162	47.19	trans
AKT3	Sun_2	35571	rs4515770	1	243686913	C	T	0.218	0.06	0.01	5.62e-12	0.0013	0.0027	46.66	cis
AKT3	Sun_2	35571	rs7916868	10	64988931	T	A	0.502	0.05	0.01	8.03e-11	0.0014	0.0027	48.15	trans
ALAD	Pietzner	10708	rs1800435	9	116153891	C	G	0.92	0.42	0.03	1.94e-60	0.0262	0.0308	288.2	cis
ALAD	Pietzner	10708	rs2343592	8	106572270	A	G	0.74	-0.11	0.02	8.6e-13	0.0046	0.0308	49.17	trans
ALB	Pietzner	10708	rs1376877	2	204272090	T	C	0.56	-0.09	0.01	3.49e-12	0.0042	0.0315	44.84	trans
ALB	Pietzner	10708	rs17713088	3	165488604	T	G	0.21	0.29	0.02	1.4e-71	0.0273	0.0315	300.82	trans
ALCAM	Sun_2	35571	rs11045826	12	21334599	C	T	0.16	0.09	0.01	1.4e-22	0.0021	0.0326	74.34	trans
ALCAM	Sun_2	35571	rs11075299	16	16246164	G	T	0.286	0.1	0.01	3.55e-33	0.0038	0.0326	134.38	trans
ALCAM	Sun_2	35571	rs186021206	17	7069412	A	G	0.006	0.84	0.05	9.02e-72	0.009	0.0326	323.63	trans
ALCAM	Sun_2	35571	rs2638282	19	49213833	A	G	0.533	0.06	0.01	1.17e-16	0.0017	0.0326	59.67	trans
ALCAM	Sun_2	35571	rs34926152	3	105264176	T	G	0.049	-0.3	0.02	5.97e-79	0.0084	0.0326	299.94	cis
ALCAM	Sun_2	35571	rs3747207	22	44324855	A	G	0.215	0.08	0.01	5.34e-23	0.0021	0.0326	75.19	trans
ALCAM	Sun_2	35571	rs59822672	11	126270975	C	G	0.076	-0.09	0.01	4.42e-12	0.0011	0.0326	40.46	trans
ALCAM	Sun_2	35571	rs7224668	17	79235788	C	T	0.558	-0.05	0.01	9.14e-13	0.0012	0.0326	43.93	trans
ALCAM	Sun_2	35571	rs904628	12	121342084	A	G	0.476	-0.06	0.01	8.21e-19	0.0019	0.0326	68.34	trans
ALCAM	Sun_2	35571	rs9411365	9	136118268	G	C	0.072	0.1	0.01	8.55e-14	0.0013	0.0326	44.55	trans
ALDH1A1	Sun_2	35571	rs348452	9	75553385	T	C	0.271	0.09	0.01	3.82e-28	0.0031	0.0082	109.14	cis
ALDH1A1	Sun_2	35571	rs3747207	22	44324855	A	G	0.215	0.07	0.01	5.02e-16	0.0018	0.0082	64.14	trans
ALDH1A1	Sun_2	35571	rs7775698	6	135418635	T	C	0.261	-0.09	0.01	3.08e-31	0.0033	0.0082	119.07	trans
ALDH1A3	Ferkingstad	35559	rs203688	1	196672385	G	A	0.4	0.06	0.01	5.37e-12	0.0017	0.0134	61.53	trans
ALDH1A3	Ferkingstad	35559	rs6993770	8	106581528	T	A	0.225	-0.12	0.01	1.2e-34	0.005	0.0134	179.18	trans
ALDH1A3	Ferkingstad	35559	rs7080386	10	65048306	A	C	0.435	0.1	0.01	8.71e-36	0.0049	0.0134	175.64	trans
ALDH1A3	Ferkingstad	35559	rs892090	19	55539072	T	G	0.165	-0.08	0.01	2.51e-14	0.0018	0.0134	62.66	trans
ALDH2	Pietzner	10708	rs12555457	9	38393901	T	C	0.71	-0.11	0.02	1.86e-12	0.0045	0.0045	48.83	trans
ALDH3A1	Sun_2	35571	rs887241	17	19645938	C	A	0.658	0.48	0.01	0	0.1046	0.1046	4155.44	cis
ALDH3B1	Sun_1	3301	rs62143198	19	54320939	A	G	0.215	0.53	0.03	1e-71	0.0948	0.0948	345.57	trans
ALDH5A1	Pietzner	10708	rs1926446	13	46629995	A	C	0.71	1.11	0.01	1e-200	0.5046	0.5046	10906.6	trans
ALDH6A1	Pietzner	10708	rs190138735	14	74379073	A	G	0.01	-0.62	0.06	6.12e-26	0.0075	0.0075	80.78	cis
ALDOA	Sun_1	3301	rs62143197	19	54320716	A	G	0.223	0.3	0.03	1.1e-23	0.0312	0.0312	106.2	trans
ALDOB	Pietzner	10708	rs1260326	2	27730940	T	C	0.4	0.09	0.01	3.3e-13	0.0042	0.0283	44.63	trans
ALDOB	Pietzner	10708	rs142540788	9	104209068	A	G	0.99	1	0.06	1.3e-58	0.0197	0.0283	214.94	cis
ALDOB	Pietzner	10708	rs3747207	22	44324855	A	G	0.22	0.11	0.02	1.01e-13	0.0045	0.0283	47.97	trans
ALDOC	Pietzner	10708	rs56147019	17	26991821	T	C	0.02	-0.57	0.06	5.87e-23	0.0125	0.0125	135.67	cis
ALK	Ferkingstad	35559	rs1707652	3	165478799	T	C	0.31	0.07	0.01	1.48e-15	0.0021	0.0021	74.72	trans
ALKAL2	Sun_1	3301	rs10424405	19	54321933	G	A	0.22	0.24	0.03	9.8e-16	0.0198	0.0198	66.53	trans
ALKBH2	Ferkingstad	35559	rs10922098	1	196664651	C	T	0.4	0.05	0.01	1.91e-10	0.0012	0.003	42.72	trans
ALKBH2	Ferkingstad	35559	rs113493922	14	107096838	C	G	0.167	0.08	0.01	3.09e-13	0.0018	0.003	63.37	trans
ALKBH3	Pietzner	10708	rs1354034	3	56849749	T	C	0.4	-0.12	0.01	8.52e-19	0.0065	0.0659	69.6	trans
ALKBH3	Pietzner	10708	rs2434484	11	43949008	T	G	0.66	0.36	0.01	2.67e-165	0.0595	0.0659	676.87	cis
ALOX15B	Sun_1	3301	rs10424405	19	54321933	G	A	0.22	0.44	0.03	4.8e-50	0.0664	0.0664	234.8	trans
ALPI	Pietzner	10708	rs492602	19	49206417	A	G	0.51	0.32	0.01	4.89e-128	0.0512	0.1959	577.48	trans
ALPI	Pietzner	10708	rs550057	9	136146597	T	C	0.27	-0.61	0.01	1e-200	0.1448	0.1959	1812.19	trans
ALPL	Pietzner	10708	rs61808983	1	169474397	T	C	0.05	0.37	0.03	1.18e-28	0.0128	0.1283	138.76	trans
ALPL	Pietzner	10708	rs6542680	2	3640142	T	C	0.82	0.54	0.02	1e-200	0.087	0.1283	1020.68	trans
ALPL	Pietzner	10708	rs72682447	8	120138553	A	C	0.99	1.05	0.06	8.81e-62	0.0217	0.1283	237.53	trans
ALPL	Pietzner	10708	rs72840032	10	101889964	T	C	0.05	0.27	0.03	1.74e-17	0.0068	0.1283	73	trans
ALPP	Sun_2	35571	rs117847945	6	79862330	G	A	0.019	0.18	0.02	3.06e-13	0.0011	0.1128	40.44	trans
ALPP	Sun_2	35571	rs12478529	2	233286654	T	C	0.235	0.5	0.01	0	0.0909	0.1128	3558.34	cis
ALPP	Sun_2	35571	rs12743084	1	155161168	G	C	0.542	0.06	0.01	8.21e-19	0.0019	0.1128	68.01	trans
ALPP	Sun_2	35571	rs186021206	17	7069412	A	G	0.006	0.46	0.05	2.94e-23	0.0026	0.1128	93.25	trans
ALPP	Sun_2	35571	rs2076295	6	7563232	G	T	0.448	0.04	0.01	3.26e-10	0.001	0.1128	34.09	trans
ALPP	Sun_2	35571	rs3936578	9	109482027	C	A	0.49	-0.08	0.01	3.01e-30	0.0032	0.1128	114.14	trans
ALPP	Sun_2	35571	rs4236709	8	32410110	A	G	0.78	0.05	0.01	3.47e-11	0.001	0.1128	34.36	trans
ALPP	Sun_2	35571	rs516246	19	49206172	T	C	0.508	-0.12	0.01	1.03e-62	0.0068	0.1128	245.06	trans
ALPP	Sun_2	35571	rs55792059	6	53352206	A	C	0.191	0.08	0.01	3.05e-17	0.0018	0.1128	63.53	trans
ALPP	Sun_2	35571	rs7167092	15	31626873	C	T	0.351	-0.05	0.01	1.22e-14	0.0013	0.1128	47.33	trans
ALPP	Sun_2	35571	rs761164	1	40351651	G	A	0.15	0.07	0.01	9.74e-14	0.0011	0.1128	40.67	trans
ALPPL2	Pietzner	10708	rs11886043	2	233301535	T	C	0.76	-0.25	0.02	7.12e-55	0.0228	0.0293	249.79	cis
ALPPL2	Pietzner	10708	rs4658046	1	196670757	T	C	0.61	0.12	0.01	2.27e-17	0.0065	0.0293	70.19	trans
AMBP	Sun_2	35571	rs10265221	7	151414329	C	T	0.287	0.06	0.01	6.2e-12	0.0012	0.0138	44.1	trans
AMBP	Sun_2	35571	rs1169294	12	121426594	A	G	0.309	0.06	0.01	2.56e-12	0.0013	0.0138	47.66	trans
AMBP	Sun_2	35571	rs28929474	14	94844947	T	C	0.021	0.18	0.02	2.24e-13	0.0013	0.0138	44.94	trans
AMBP	Sun_2	35571	rs34262842	16	20355811	G	A	0.166	-0.07	0.01	5.11e-13	0.0012	0.0138	41.74	trans
AMBP	Sun_2	35571	rs61747728	1	179526214	T	C	0.038	0.15	0.02	1.25e-16	0.0016	0.0138	57.68	trans
AMBP	Sun_2	35571	rs704	17	26694861	A	G	0.474	-0.11	0.01	1.14e-54	0.0059	0.0138	211.96	trans
AMBP	Sun_2	35571	rs75166367	2	162964301	A	G	0.06	-0.11	0.02	2.56e-12	0.0012	0.0138	44.5	trans
AMH	Pietzner	10708	rs10460301	2	160635077	A	G	0.52	0.1	0.01	1.57e-14	0.005	0.0285	53.71	trans
AMH	Pietzner	10708	rs35862450	11	6462087	A	G	0.24	0.25	0.02	6.66e-64	0.0235	0.0285	258.04	trans
AMICA1	Pietzner	10708	rs415064	20	57597971	C	G	0.05	-0.25	0.03	3.6e-15	0.0059	0.0059	63.43	trans
AMIGO1	Ferkingstad	35559	rs78318705	14	106243465	C	T	0.434	0.06	0.01	1.45e-14	0.0018	0.0018	63.01	trans
AMIGO2	Sun_2	35571	rs10774625	12	111910219	G	A	0.504	-0.08	0.01	5.75e-31	0.0033	0.07	117.06	trans
AMIGO2	Sun_2	35571	rs10935473	3	98416900	T	G	0.44	-0.18	0.01	6.11e-138	0.0151	0.07	545.14	trans
AMIGO2	Sun_2	35571	rs1354034	3	56849749	C	T	0.605	-0.14	0.01	9.32e-93	0.0098	0.07	351.16	trans
AMIGO2	Sun_2	35571	rs1524668	2	9697372	C	A	0.667	0.06	0.01	3.41e-15	0.0018	0.07	62.83	trans
AMIGO2	Sun_2	35571	rs174564	11	61588305	G	A	0.349	0.06	0.01	9.19e-15	0.0017	0.07	62.25	trans
AMIGO2	Sun_2	35571	rs186021206	17	7069412	A	G	0.006	0.98	0.05	3.99e-82	0.012	0.07	432.02	trans
AMIGO2	Sun_2	35571	rs215384	12	47760201	G	C	0.411	0.16	0.01	1.1e-84	0.0118	0.07	424.15	cis
AMIGO2	Sun_2	35571	rs2242497	12	56992630	G	C	0.362	-0.06	0.01	4.17e-13	0.0016	0.07	55.33	trans
AMIGO2	Sun_2	35571	rs2519093	9	136141870	T	C	0.185	-0.16	0.01	3.44e-74	0.0081	0.07	290.47	trans
AMIGO2	Sun_2	35571	rs385893	9	4763176	C	T	0.523	0.06	0.01	1.02e-17	0.0018	0.07	64	trans
AMIGO2	Sun_2	35571	rs4055121	11	126232337	T	C	0.135	-0.12	0.01	1.4e-25	0.0031	0.07	110.06	trans
AMN	Sun_2	35571	rs1801689	17	64210580	C	A	0.03	0.24	0.02	2.15e-32	0.0032	0.3045	115.9	trans
AMN	Sun_2	35571	rs2295829	14	103389003	C	G	0.39	0.77	0.01	0	0.28	0.3045	13833.2	cis
AMN	Sun_2	35571	rs28929474	14	94844947	T	C	0.021	0.68	0.03	3.76e-139	0.0185	0.3045	672.23	trans
AMN	Sun_2	35571	rs629301	1	109818306	T	G	0.778	-0.07	0.01	1.9e-17	0.0016	0.3045	56.98	trans
AMN	Sun_2	35571	rs7979473	12	121420260	G	A	0.616	0.05	0.01	2.56e-12	0.0011	0.3045	40.46	trans
AMPD2	Ferkingstad	35559	rs4980320	11	198986	C	T	0.47	0.05	0.01	6.17e-11	0.0012	0.0012	44.34	trans
AMY1A	Ferkingstad	35559	rs10218826	1	207124281	T	C	0.425	0.09	0.01	3.09e-34	0.004	0.0194	141.28	trans
AMY1A	Ferkingstad	35559	rs2227296	12	11000934	G	A	0.289	-0.15	0.01	2.69e-68	0.0093	0.0194	332.12	trans
AMY1A	Ferkingstad	35559	rs601338	19	49206674	G	A	0.394	-0.09	0.01	4.27e-32	0.0039	0.0194	138.12	trans
AMY1A	Ferkingstad	35559	rs888686	5	134510772	A	T	0.388	0.07	0.01	5.13e-18	0.0023	0.0194	82.91	trans
AMY1B_AMY1C_AMY1A	Sun_1	3301	rs7538379	1	104067356	T	C	0.04	-1.04	0.06	4.9e-63	0.0831	0.0831	298.86	cis
AMY2A	Pietzner	10708	rs550057	9	136146597	T	C	0.27	-0.15	0.02	5.87e-24	0.0091	0.0846	98.4	trans
AMY2A	Pietzner	10708	rs78245241	1	104335726	T	G	0.97	1.14	0.04	1.53e-194	0.0755	0.0846	874.36	cis
AMY2B	Sun_2	35571	rs11054116	12	11123337	A	G	0.242	-0.07	0.01	5.52e-17	0.0016	0.0909	58.67	trans
AMY2B	Sun_2	35571	rs12080068	1	104329823	A	C	0.092	0.65	0.01	0	0.0712	0.0909	2725.07	cis
AMY2B	Sun_2	35571	rs1561929	8	129567373	T	C	0.882	0.08	0.01	3.52e-13	0.0013	0.0909	47.31	trans
AMY2B	Sun_2	35571	rs2638282	19	49213833	A	G	0.532	0.05	0.01	1.22e-14	0.0015	0.0909	51.72	trans
AMY2B	Sun_2	35571	rs28456	11	61589481	G	A	0.314	0.05	0.01	8.03e-11	0.0012	0.0909	41.51	trans
AMY2B	Sun_2	35571	rs533406	16	88974860	G	A	0.383	-0.08	0.01	1.84e-27	0.0027	0.0909	97.32	trans
AMY2B	Sun_2	35571	rs550057	9	136146597	T	C	0.255	-0.15	0.01	1.56e-81	0.0089	0.0909	319.12	trans
AMY2B	Sun_2	35571	rs55901622	6	127157438	G	A	0.27	0.06	0.01	6.2e-12	0.0012	0.0909	42.42	trans
AMY2B	Sun_2	35571	rs56278466	10	17875857	G	T	0.661	0.05	0.01	1.48e-11	0.0013	0.0909	46.52	trans
ANAPC10	Ferkingstad	35559	rs10922098	1	196664651	C	T	0.4	0.07	0.01	1.05e-18	0.0024	0.0024	83.83	trans
ANAPC7	Sun_1	3301	rs528298	1	196660995	T	A	0.614	0.88	0.02	1e-200	0.3671	0.3671	1913.28	trans
ANG	Pietzner	10708	rs11851044	14	21154495	C	G	0.12	0.85	0.02	1e-200	0.1515	0.1515	1911.81	cis
ANGPT1	Sun_2	35571	rs10058074	5	131686146	A	G	0.476	-0.06	0.01	2.26e-19	0.002	0.0634	70.56	trans
ANGPT1	Sun_2	35571	rs12041331	1	156869714	A	G	0.086	-0.1	0.01	1.45e-14	0.0016	0.0634	56.01	trans
ANGPT1	Sun_2	35571	rs12445050	16	81870969	T	C	0.138	0.12	0.01	5.01e-29	0.0036	0.0634	128.1	trans
ANGPT1	Sun_2	35571	rs13412535	2	224874874	A	G	0.231	-0.08	0.01	1.67e-18	0.0022	0.0634	79.02	trans
ANGPT1	Sun_2	35571	rs1354034	3	56849749	C	T	0.604	-0.09	0.01	1.83e-35	0.0036	0.0634	129.23	trans
ANGPT1	Sun_2	35571	rs146842698	6	71328273	TAAATA	T	0.305	-0.07	0.01	1.9e-17	0.002	0.0634	69.92	trans
ANGPT1	Sun_2	35571	rs151234	16	28505660	C	G	0.129	0.08	0.01	4.88e-12	0.0013	0.0634	46.26	trans
ANGPT1	Sun_2	35571	rs1654425	19	55538980	C	T	0.835	0.19	0.01	7.55e-79	0.0098	0.0634	350.33	trans
ANGPT1	Sun_2	35571	rs3792366	3	122839876	A	G	0.593	-0.05	0.01	8.03e-11	0.0013	0.0634	46.49	trans
ANGPT1	Sun_2	35571	rs3827978	20	19281291	T	C	0.354	0.08	0.01	1.18e-24	0.0031	0.0634	109.72	trans
ANGPT1	Sun_2	35571	rs4759076	12	54729872	C	T	0.457	0.06	0.01	2.26e-19	0.002	0.0634	70.2	trans
ANGPT1	Sun_2	35571	rs61751937	9	113312231	C	G	0.029	0.16	0.02	9.58e-13	0.0014	0.0634	48.62	trans
ANGPT1	Sun_2	35571	rs61978213	14	70653758	A	G	0.042	0.13	0.02	1.48e-13	0.0014	0.0634	50.24	trans
ANGPT1	Sun_2	35571	rs6961069	7	80218961	T	C	0.402	0.08	0.01	1.84e-27	0.0028	0.0634	99.07	trans
ANGPT1	Sun_2	35571	rs6993770	8	106581528	T	A	0.287	-0.2	0.01	3.15e-131	0.0156	0.0634	562.28	cis
ANGPT1	Sun_2	35571	rs71474568	10	104348848	TTG	T	0.34	0.07	0.01	7.17e-20	0.0024	0.0634	85.24	trans
ANGPT1	Sun_2	35571	rs7618405	3	18250509	A	C	0.205	-0.07	0.01	7.38e-15	0.0016	0.0634	56.94	trans
ANGPT1	Sun_2	35571	rs7896518	10	65104500	G	A	0.424	0.1	0.01	1.68e-34	0.0047	0.0634	167.67	trans
ANGPT1	Sun_2	35571	rs9410207	9	91404799	C	T	0.065	-0.1	0.02	1.66e-11	0.0012	0.0634	44.35	trans
ANGPT2	Sun_2	35571	rs13107325	4	103188709	T	C	0.075	0.13	0.01	4.32e-19	0.0022	0.0299	77.47	trans
ANGPT2	Sun_2	35571	rs186021206	17	7069412	A	G	0.006	0.86	0.05	5.29e-66	0.0094	0.0299	336.17	trans
ANGPT2	Sun_2	35571	rs1968586	8	6279511	T	C	0.356	-0.16	0.01	9.46e-86	0.0113	0.0299	406.61	cis
ANGPT2	Sun_2	35571	rs2137537	12	71113087	C	T	0.548	-0.05	0.01	9.14e-13	0.0012	0.0299	44.1	trans
ANGPT2	Sun_2	35571	rs34434834	11	126307796	A	G	0.033	0.24	0.02	6.49e-33	0.0037	0.0299	131.67	trans
ANGPT2	Sun_2	35571	rs4841132	8	9183596	G	A	0.908	-0.11	0.01	6.97e-18	0.0021	0.0299	74.48	trans
ANGPT4	Ferkingstad	35559	rs6542680	2	3640142	C	T	0.184	0.07	0.01	1.82e-10	0.0015	0.0015	52.31	trans
ANGPTL1	Pietzner	10708	rs10801555	1	196660261	A	G	0.39	0.23	0.01	4.57e-56	0.0241	0.1172	264.24	trans
ANGPTL1	Pietzner	10708	rs117516437	19	10226579	T	C	0.03	0.3	0.04	4.7e-13	0.0051	0.1172	54.5	trans
ANGPTL1	Pietzner	10708	rs4548397	1	178523947	T	C	0.47	0.4	0.01	1e-200	0.0813	0.1172	947.6	cis
ANGPTL1	Pietzner	10708	rs8178824	17	64224775	T	C	0.03	0.34	0.04	1.15e-17	0.0067	0.1172	72.52	trans
ANGPTL2	Sun_2	35571	rs117360431	9	129815495	A	G	0.02	0.18	0.03	1.47e-12	0.0014	0.0384	48.2	cis
ANGPTL2	Sun_2	35571	rs181210490	20	3695977	A	G	0.012	0.58	0.03	1.36e-64	0.0076	0.0384	273.64	trans
ANGPTL2	Sun_2	35571	rs2142306	8	134470631	C	T	0.412	0.05	0.01	3.2e-13	0.0013	0.0384	44.89	trans
ANGPTL2	Sun_2	35571	rs4141100	7	7276954	A	G	0.614	0.07	0.01	4.47e-16	0.002	0.0384	71.4	trans
ANGPTL2	Sun_2	35571	rs55799523	19	55999545	A	C	0.266	0.26	0.01	6.17e-230	0.0262	0.0384	955.59	trans
ANGPTL3	Pietzner	10708	rs11207970	1	62915473	T	C	0.35	-0.28	0.01	2.13e-96	0.0362	0.0437	401.92	cis
ANGPTL3	Pietzner	10708	rs66505542	11	116623213	T	TA	0.86	-0.18	0.02	2.67e-21	0.0075	0.0437	81.38	trans
ANGPTL4	Pietzner	10708	rs10922092	1	196657414	A	G	0.39	-0.13	0.01	3.94e-24	0.0085	0.0594	92.25	trans
ANGPTL4	Pietzner	10708	rs6542680	2	3640142	T	C	0.82	-0.37	0.02	4.3e-107	0.04	0.0594	445.82	trans
ANGPTL4	Pietzner	10708	rs704	17	26694861	A	G	0.47	-0.15	0.01	6.27e-30	0.0109	0.0594	118.12	trans
ANGPTL7	Sun_2	35571	rs112771035	11	126225876	G	C	0.072	-0.12	0.01	1.55e-18	0.002	0.0938	71.96	trans
ANGPTL7	Sun_2	35571	rs186021206	17	7069412	A	G	0.006	0.76	0.05	1.32e-56	0.0074	0.0938	263.92	trans
ANGPTL7	Sun_2	35571	rs28991009	1	11253684	T	G	0.009	-2.16	0.04	0	0.0796	0.0938	3074.4	cis
ANGPTL7	Sun_2	35571	rs6764769	3	141100280	G	A	0.444	-0.06	0.01	1.17e-16	0.0017	0.0938	59.17	trans
ANGPTL7	Sun_2	35571	rs7019896	9	33113196	T	G	0.933	0.11	0.01	2.12e-14	0.0014	0.0938	51.13	trans
ANGPTL7	Sun_2	35571	rs704	17	26694861	A	G	0.474	0.06	0.01	1.02e-17	0.0018	0.0938	63.96	trans
ANK2	Sun_1	3301	rs41313926	1	203452409	A	G	0.01	2.36	0.12	1.2e-91	0.1103	0.1103	408.9	trans
ANKRD1	Pietzner	10708	rs704	17	26694861	A	G	0.47	-0.16	0.01	1.44e-31	0.0126	0.0126	136.56	trans
ANKRD27	Pietzner	10708	rs12151311	19	33112707	T	C	0.36	-0.16	0.01	4.61e-32	0.0121	0.0121	131.06	cis
ANKRD46	Ferkingstad	35559	rs1619994	3	165461835	G	A	0.281	0.06	0.01	8.71e-13	0.0015	0.0015	51.77	trans
ANKRD54	Ferkingstad	35559	rs10922098	1	196664651	C	T	0.4	0.15	0.01	5.13e-75	0.0108	0.0131	388.24	trans
ANKRD54	Ferkingstad	35559	rs1355538	3	165505177	A	G	0.399	0.07	0.01	5.62e-16	0.0023	0.0131	83.72	trans
ANP32A	Pietzner	10708	rs17713196	3	165489724	T	C	0.21	0.18	0.02	2.22e-26	0.0103	0.0162	111.18	trans
ANP32A	Pietzner	10708	rs2232613	20	36997655	T	C	0.08	-0.2	0.03	2.76e-15	0.0059	0.0162	64.05	trans
ANP32B	Sun_1	3301	rs4241819	4	187157140	T	C	0.507	-0.2	0.02	1.3e-16	0.02	0.02	67.31	trans
ANPEP	Sun_2	35571	rs1042499	15	90328305	C	T	0.057	0.81	0.02	0	0.0711	0.0835	2720.69	cis
ANPEP	Sun_2	35571	rs12373325	18	56087648	C	T	0.798	-0.06	0.01	2.4e-10	0.001	0.0835	37.34	trans
ANPEP	Sun_2	35571	rs13135092	4	103198082	G	A	0.084	0.09	0.01	6.38e-14	0.0012	0.0835	44.2	trans
ANPEP	Sun_2	35571	rs186021206	17	7069412	A	G	0.006	0.64	0.05	2.37e-42	0.0052	0.0835	186.85	trans
ANPEP	Sun_2	35571	rs2297066	14	103566835	G	C	0.241	0.06	0.01	4.17e-13	0.0012	0.0835	43.82	trans
ANPEP	Sun_2	35571	rs4055121	11	126232337	T	C	0.135	-0.1	0.01	7.05e-25	0.0025	0.0835	88.35	trans
ANPEP	Sun_2	35571	rs4835265	4	146821410	A	C	0.156	0.07	0.01	9.74e-14	0.0012	0.0835	42.16	trans
ANTXR1	Ferkingstad	35559	rs10922098	1	196664651	C	T	0.4	0.06	0.01	1.66e-10	0.0017	0.0102	61.55	trans
ANTXR1	Ferkingstad	35559	rs13234157	7	72971728	A	C	0.119	0.08	0.01	7.41e-10	0.0013	0.0102	47.78	trans
ANTXR1	Ferkingstad	35559	rs13329672	15	58699937	T	C	0.266	0.06	0.01	2.4e-11	0.0014	0.0102	50.01	trans
ANTXR1	Ferkingstad	35559	rs17410962	8	19848080	A	G	0.096	0.09	0.01	4.79e-11	0.0014	0.0102	50.25	trans
ANTXR1	Ferkingstad	35559	rs2686395	3	165485019	T	C	0.31	0.1	0.01	2.14e-27	0.0043	0.0102	152.79	trans
ANTXR2	Ferkingstad	35559	rs112001035	17	66823805	A	G	0.082	0.16	0.02	1.78e-26	0.0038	0.0278	137.26	trans
ANTXR2	Ferkingstad	35559	rs1260326	2	27730940	T	C	0.341	-0.06	0.01	1.82e-12	0.0016	0.0278	57.65	trans
ANTXR2	Ferkingstad	35559	rs2070895	15	58723939	A	G	0.196	0.08	0.01	1.38e-15	0.002	0.0278	71.92	trans
ANTXR2	Ferkingstad	35559	rs6073958	20	44551855	C	T	0.229	-0.08	0.01	2.63e-14	0.0023	0.0278	80.42	trans
ANTXR2	Ferkingstad	35559	rs7674623	4	80794681	T	C	0.213	0.22	0.01	1.32e-100	0.0162	0.0278	586.9	cis
ANTXR2	Ferkingstad	35559	rs8106813	19	45431658	G	A	0.465	-0.06	0.01	7.59e-12	0.0018	0.0278	63.8	trans
ANXA1	Sun_1	3301	rs62143206	19	54326212	T	G	0.213	0.61	0.03	1.9e-103	0.1248	0.1248	470.21	trans
ANXA10	Ferkingstad	35559	rs10922098	1	196664651	C	T	0.4	0.13	0.01	7.41e-56	0.0081	0.0098	290.82	trans
ANXA10	Ferkingstad	35559	rs1706435	3	165461476	G	A	0.37	0.06	0.01	2.69e-13	0.0017	0.0098	59.76	trans
ANXA11	Pietzner	10708	rs1329424	1	196646176	T	G	0.39	-0.1	0.01	2.19e-14	0.0051	0.033	55.38	trans
ANXA11	Pietzner	10708	rs2819946	10	81951635	A	G	0.58	0.24	0.01	1.25e-73	0.0278	0.033	306.47	cis
ANXA13	Pietzner	10708	rs12420571	11	114386029	A	G	0.13	-0.17	0.02	3.47e-16	0.0062	0.0138	66.34	trans
ANXA13	Pietzner	10708	rs12685659	9	137776719	A	T	0.89	0.2	0.02	5.94e-19	0.0077	0.0138	82.82	trans
ANXA2	Pietzner	10708	rs34293839	15	60715248	A	G	0.86	-0.86	0.02	1e-200	0.176	0.4688	2287.2	cis
ANXA2	Pietzner	10708	rs8033800	15	60689179	A	T	0.6	-0.78	0.01	1e-200	0.2928	0.4688	4432.17	cis
ANXA3	Sun_2	35571	rs10418046	19	54327869	G	T	0.212	0.07	0.01	5.11e-13	0.0014	0.0061	50.21	trans
ANXA3	Sun_2	35571	rs1354034	3	56849749	C	T	0.605	0.05	0.01	2.56e-12	0.0011	0.0061	40.88	trans
ANXA3	Sun_2	35571	rs6993770	8	106581528	T	A	0.286	-0.07	0.01	1.58e-16	0.0018	0.0061	63.44	trans
ANXA3	Sun_2	35571	rs7896518	10	65104500	G	A	0.424	0.06	0.01	1.02e-17	0.0018	0.0061	62.66	trans
ANXA4	Pietzner	10708	rs2228203	2	70033584	T	C	0.19	-0.39	0.02	5.37e-140	0.0466	0.0466	523.01	cis
ANXA5	Pietzner	10708	rs203688	1	196672385	A	G	0.61	0.1	0.01	3.18e-14	0.0051	0.0266	55.38	trans
ANXA5	Pietzner	10708	rs9998908	4	122616863	C	G	0.08	0.38	0.02	1.77e-57	0.0215	0.0266	235.01	cis
ANXA6	Pietzner	10708	rs10740118	10	65101207	C	G	0.42	0.09	0.01	4.19e-13	0.0043	0.0133	46.29	trans
ANXA6	Pietzner	10708	rs3756074	4	74848065	C	G	0.05	-0.31	0.03	1.15e-24	0.009	0.0133	96.72	trans
ANXA7	Pietzner	10708	rs1329424	1	196646176	T	G	0.39	-0.09	0.01	7.19e-12	0.0039	0.0039	42.35	trans
ANXA8	Pietzner	10708	rs12045503	1	196672473	T	C	0.61	-0.26	0.01	5.01e-78	0.0309	0.0357	341.81	trans
ANXA8	Pietzner	10708	rs1803274	3	165491280	T	C	0.21	0.12	0.02	8.78e-12	0.0048	0.0357	51.4	trans
ANXA9	Ferkingstad	35559	rs1329424	1	196646176	T	G	0.397	0.09	0.01	4.79e-28	0.0039	0.0039	138.47	trans
AOC1	Pietzner	10708	rs10452848	7	150523544	A	G	0.55	-0.8	0.01	1e-200	0.3129	0.3129	4874.35	cis
AOC2	Pietzner	10708	rs10922098	1	196664651	T	C	0.61	0.1	0.01	5.78e-12	0.0043	0.0043	46.17	trans
AOC3	Sun_2	35571	rs1042704	14	23312594	A	G	0.216	-0.09	0.01	5.57e-30	0.0028	0.1634	100.01	trans
AOC3	Sun_2	35571	rs12913657	15	51000968	C	T	0.147	0.08	0.01	7.86e-17	0.0014	0.1634	50.16	trans
AOC3	Sun_2	35571	rs13135092	4	103198082	G	A	0.084	0.09	0.01	6.38e-14	0.0012	0.1634	44.25	trans
AOC3	Sun_2	35571	rs186021206	17	7069412	A	G	0.006	0.59	0.05	4.55e-33	0.0044	0.1634	156.56	trans
AOC3	Sun_2	35571	rs2270894	3	9975386	G	C	0.203	0.08	0.01	1.52e-23	0.0021	0.1634	73.81	trans
AOC3	Sun_2	35571	rs33986943	17	41004637	A	G	0.111	-0.85	0.01	0	0.1437	0.1634	5969.72	cis
AOC3	Sun_2	35571	rs3967200	11	126232385	T	C	0.135	-0.1	0.01	1.98e-24	0.0024	0.1634	86.64	trans
AOC3	Sun_2	35571	rs56278466	10	17875857	G	T	0.661	0.07	0.01	6.38e-23	0.0021	0.1634	76.06	trans
AOC3	Sun_2	35571	rs767298	7	7274584	T	G	0.634	-0.07	0.01	1.61e-20	0.002	0.1634	69.88	trans
AOC3	Sun_2	35571	rs9411365	9	136118268	G	C	0.072	0.1	0.01	4.76e-14	0.0013	0.1634	45.41	trans
AP1G2	Pietzner	10708	rs7159262	14	24020127	A	C	0.91	0.33	0.02	4.38e-47	0.0174	0.0174	189.67	cis
AP1S2	Ferkingstad	35559	rs1619994	3	165461835	G	A	0.281	0.08	0.01	1.05e-17	0.0026	0.0026	92.13	trans
AP2A2	Pietzner	10708	rs117126836	11	948299	A	G	0.09	0.2	0.02	5.5e-20	0.0067	0.0129	72.04	cis
AP2A2	Pietzner	10708	rs1354034	3	56849749	T	C	0.4	-0.11	0.01	1.22e-18	0.0062	0.0129	67.2	trans
AP4M1	Sun_1	3301	rs10418046	19	54327869	G	T	0.217	-0.23	0.03	1.7e-14	0.018	0.0683	60.39	trans
AP4M1	Sun_1	3301	rs12493107	3	52706724	T	G	0.386	-0.18	0.03	8.3e-13	0.0154	0.0683	51.46	trans
AP4M1	Sun_1	3301	rs612563	1	57397738	C	G	0.324	0.2	0.03	5.9e-14	0.0175	0.0683	58.84	trans
AP4M1	Sun_1	3301	rs80167373	10	7766581	A	G	0.058	-0.4	0.05	1.3e-13	0.0175	0.0683	58.7	trans
APAF1	Sun_1	3301	rs62143197	19	54320716	A	G	0.223	0.4	0.03	2.1e-40	0.0554	0.0554	193.66	trans
APBB1	Ferkingstad	35559	rs1329424	1	196646176	T	G	0.397	0.2	0.01	3.39e-129	0.0192	0.0229	694.44	trans
APBB1	Ferkingstad	35559	rs1706435	3	165461476	G	A	0.37	0.09	0.01	2.95e-25	0.0038	0.0229	134.75	trans
APBB1IP	Sun_2	35571	rs10418046	19	54327869	G	T	0.212	0.11	0.01	2.37e-34	0.004	0.0401	144.23	trans
APBB1IP	Sun_2	35571	rs11671654	19	12014355	G	C	0.495	0.15	0.01	7.24e-102	0.0112	0.0401	404.66	trans
APBB1IP	Sun_2	35571	rs2992335	10	26727934	G	C	0.601	-0.22	0.01	1.76e-166	0.0232	0.0401	845.56	cis
APBB1IP	Sun_2	35571	rs7461753	8	144981498	C	A	0.421	0.06	0.01	1.17e-16	0.0016	0.0401	58.43	trans
APBB2	Pietzner	10708	rs1061170	1	196659237	T	C	0.61	0.14	0.01	1.52e-25	0.0097	0.0594	105.19	trans
APBB2	Pietzner	10708	rs10750866	11	57404779	A	G	0.73	-0.11	0.02	5.76e-14	0.0051	0.0594	55.13	trans
APBB2	Pietzner	10708	rs12146727	12	7170336	A	G	0.13	-0.42	0.02	7.26e-101	0.0395	0.0594	440.54	trans
APBB2	Pietzner	10708	rs76258507	1	196666044	T	C	0.39	-0.1	0.01	3.21e-15	0.005	0.0594	54.32	trans
APBB3	Pietzner	10708	rs28479572	15	42234874	A	T	0.29	-0.2	0.02	9.88e-43	0.0168	0.0305	182.97	trans
APBB3	Pietzner	10708	rs704	17	26694861	A	G	0.47	0.17	0.01	3.65e-35	0.0137	0.0305	149.02	trans
APCDD1	Ferkingstad	35559	rs368465	1	196671981	T	C	0.4	0.11	0.01	3.39e-40	0.0058	0.0058	207.65	trans
APCS	Sun_1	3301	rs71632673	1	159536213	A	C	0.023	-0.84	0.08	1.9e-24	0.0317	0.0317	108.04	cis
APEX1	Sun_1	3301	rs62143206	19	54326212	T	G	0.213	0.69	0.03	1.7e-140	0.1596	0.1596	626.6	trans
APLN	Pietzner	10708	rs9534305	13	46642156	A	G	0.33	0.43	0.01	1e-200	0.081	0.081	943.67	trans
APLP1	Pietzner	10708	rs2229498	10	70856852	A	G	0.83	-0.22	0.02	8.79e-37	0.0137	0.0187	148.25	trans
APLP1	Pietzner	10708	rs3832566	8	106573524	C	CA	0.27	0.11	0.02	2.33e-14	0.005	0.0187	54.16	trans
APLP2	Sun_1	3301	rs6993770	8	106581528	T	A	0.282	-0.24	0.03	1.8e-18	0.0233	0.0233	78.79	trans
APMAP	Sun_1	3301	rs8125909	20	24975835	C	A	0.132	0.3	0.04	2.8e-16	0.0206	0.0206	69.47	cis
APOA1	Pietzner	10708	rs11075921	16	72132129	T	C	0.15	0.44	0.02	1.76e-135	0.0485	0.0485	545.41	trans
APOA1BP	Pietzner	10708	rs6427322	1	156563726	A	C	0.03	-0.62	0.04	1.37e-72	0.0226	0.0226	247.43	cis
APOA2	Pietzner	10708	rs12794886	11	62383715	C	G	0.69	0.47	0.01	1e-200	0.0929	0.1055	1096.44	trans
APOA2	Pietzner	10708	rs1329422	1	196655280	C	G	0.39	-0.16	0.01	1.72e-34	0.0126	0.1055	137.07	trans
APOA4	Pietzner	10708	rs12721043	11	116692293	A	C	0.01	-0.72	0.07	2.08e-26	0.0103	0.0103	111.34	cis
APOA5	Pietzner	10708	rs11127048	2	27752463	A	G	0.6	-0.09	0.01	5.94e-12	0.0042	0.2577	44.63	trans
APOA5	Pietzner	10708	rs3135506	11	116662407	C	G	0.06	1.49	0.02	1e-200	0.2494	0.2577	3557.63	cis
APOA5	Pietzner	10708	rs821840	16	56993886	A	G	0.67	-0.1	0.01	3.81e-12	0.0042	0.2577	44.73	trans
APOB	Ferkingstad	35559	rs11591147	1	55505647	T	G	0.012	-0.25	0.04	3.31e-10	0.0015	0.0674	53.21	trans
APOB	Ferkingstad	35559	rs11720167	3	165486145	G	T	0.19	0.18	0.01	3.47e-68	0.01	0.0674	358.61	trans
APOB	Ferkingstad	35559	rs12740374	1	109817590	T	G	0.208	-0.13	0.01	1.55e-38	0.0056	0.0674	198.95	trans
APOB	Ferkingstad	35559	rs139276089	4	187160394	C	G	0.492	0.11	0.01	1.86e-38	0.006	0.0674	216.37	trans
APOB	Ferkingstad	35559	rs1801020	5	176836532	A	G	0.253	-0.17	0.01	5.13e-66	0.0109	0.0674	392.91	trans
APOB	Ferkingstad	35559	rs563290	2	21288226	G	A	0.14	-0.09	0.01	2e-13	0.002	0.0674	69.57	cis
APOB	Ferkingstad	35559	rs7412	19	45412079	T	C	0.059	-0.53	0.02	1e-200	0.0314	0.0674	1152.26	trans
APOBEC3G	Pietzner	10708	rs1354034	3	56849749	T	C	0.4	-0.14	0.01	7.89e-30	0.01	0.0248	107.63	trans
APOBEC3G	Pietzner	10708	rs6519166	22	39472177	A	C	0.67	-0.18	0.01	4.86e-43	0.0148	0.0248	160.93	cis
APOC1	Ferkingstad	35559	rs2156552	18	47181668	A	T	0.196	-0.07	0.01	1.74e-12	0.0015	0.0517	54.93	trans
APOC1	Ferkingstad	35559	rs247616	16	56989590	T	C	0.322	0.09	0.01	3.98e-26	0.0035	0.0517	126.12	trans
APOC1	Ferkingstad	35559	rs5112	19	45430280	G	C	0.488	0.3	0.01	1e-200	0.045	0.0517	1674.42	cis
APOC1	Ferkingstad	35559	rs6874202	5	156391628	T	C	0.358	-0.06	0.01	2.19e-11	0.0017	0.0517	58.93	trans
APOC2	Pietzner	10708	rs11845244	14	107170077	T	C	0.36	-0.12	0.02	1.2e-16	0.0066	0.0066	71.51	trans
APOC3	Pietzner	10708	rs112875651	8	126506694	A	G	0.39	-0.11	0.01	7.52e-16	0.0061	0.0543	65.44	trans
APOC3	Pietzner	10708	rs1260326	2	27730940	T	C	0.4	0.14	0.01	2.07e-24	0.0093	0.0543	100.22	trans
APOC3	Pietzner	10708	rs247616	16	56989590	T	C	0.33	0.1	0.02	7.28e-12	0.0043	0.0543	46.6	trans
APOC3	Pietzner	10708	rs58542926	19	19379549	T	C	0.08	-0.18	0.03	1.21e-13	0.0049	0.0543	53.04	trans
APOC3	Pietzner	10708	rs62295996	3	165482064	A	G	0.21	0.24	0.02	1.08e-49	0.0198	0.0543	215.75	trans
APOC3	Pietzner	10708	rs964184	11	116648917	C	G	0.87	-0.21	0.02	8.39e-27	0.01	0.0543	107.87	cis
APOD	Pietzner	10708	rs10922097	1	196664482	T	C	0.61	-0.25	0.01	3.09e-81	0.0297	0.0297	328.13	trans
APOE	Pietzner	10708	rs12124281	1	62934002	A	G	0.35	-0.1	0.01	6.3e-12	0.0044	0.0735	46.99	trans
APOE	Pietzner	10708	rs1260326	2	27730940	T	C	0.4	0.11	0.01	1.26e-15	0.0057	0.0735	61.41	trans
APOE	Pietzner	10708	rs2980875	8	126481747	A	G	0.54	0.09	0.01	6.66e-12	0.0042	0.0735	45.21	trans
APOE	Pietzner	10708	rs483082	19	45416178	T	G	0.24	-0.35	0.02	7.21e-109	0.0442	0.0735	494.84	cis
APOE	Pietzner	10708	rs66505542	11	116623213	T	TA	0.86	-0.18	0.02	1.83e-21	0.008	0.0735	86.08	trans
APOE	Pietzner	10708	rs9879188	3	165606177	A	G	0.64	-0.12	0.01	9.88e-19	0.0071	0.0735	76.4	trans
APOF	Ferkingstad	35559	rs112875651	8	126506694	A	G	0.403	0.07	0.01	4.57e-16	0.0024	0.0279	84	trans
APOF	Ferkingstad	35559	rs150844304	15	43726625	C	A	0.028	-0.21	0.03	3.72e-16	0.0024	0.0279	84.37	trans
APOF	Ferkingstad	35559	rs2020854	12	56743367	C	T	0.09	-0.31	0.01	3.24e-102	0.0158	0.0279	569.24	cis
APOF	Ferkingstad	35559	rs2668202	3	165490468	A	G	0.31	0.09	0.01	5.01e-22	0.0035	0.0279	123.62	trans
APOF	Ferkingstad	35559	rs56325564	17	45766771	G	A	0.448	-0.07	0.01	1.58e-18	0.0024	0.0279	86.4	trans
APOF	Ferkingstad	35559	rs77924615	16	20392332	A	G	0.197	-0.07	0.01	1e-10	0.0016	0.0279	55.21	trans
APOH	Pietzner	10708	rs1801689	17	64210580	A	C	0.97	1.66	0.04	1e-200	0.1596	0.1596	2033.23	cis
APOL1	Pietzner	10708	rs11075921	16	72132129	T	C	0.15	0.66	0.02	1e-200	0.1094	0.6522	1315.13	trans
APOL1	Pietzner	10708	rs6809081	3	194060475	T	C	0.57	-0.79	0.01	1e-200	0.3059	0.6522	4719.04	trans
APOL1	Pietzner	10708	rs72840032	10	101889964	T	C	0.05	-1.22	0.03	1e-200	0.1407	0.6522	1753.03	trans
APOL1	Pietzner	10708	rs9610469	22	36653752	C	G	0.69	0.47	0.01	1e-200	0.0961	0.6522	1138.45	cis
APOL3	Pietzner	10708	rs132642	22	36545137	A	T	0.17	-1.02	0.02	1e-200	0.2959	0.3024	4499.4	cis
APOL3	Pietzner	10708	rs34931250	17	66879927	T	C	0.06	0.24	0.03	1.4e-15	0.0064	0.3024	69.43	trans
APOM	Pietzner	10708	rs10922103	1	196671118	A	G	0.61	-0.21	0.01	1.62e-52	0.0208	0.0373	227.23	trans
APOM	Pietzner	10708	rs1260326	2	27730940	T	C	0.4	0.11	0.01	2.08e-15	0.0057	0.0373	61.41	trans
APOM	Pietzner	10708	rs1800775	16	56995236	A	C	0.49	0.11	0.01	6.38e-17	0.0064	0.0373	68.76	trans
APOM	Pietzner	10708	rs71674639	3	165495142	A	AAAT	0.21	0.12	0.02	3.2e-12	0.0045	0.0373	48.01	trans
APP	Sun_2	35571	rs10820606	9	99192919	C	A	0.23	-0.07	0.01	5.02e-16	0.0019	0.047	67.24	trans
APP	Sun_2	35571	rs12086222	1	156869630	C	G	0.111	0.08	0.01	4.62e-12	0.0014	0.047	48.54	trans
APP	Sun_2	35571	rs12445050	16	81870969	T	C	0.138	0.11	0.01	9.35e-25	0.003	0.047	108.38	trans
APP	Sun_2	35571	rs13412535	2	224874874	A	G	0.231	-0.06	0.01	2.56e-12	0.0014	0.047	50.2	trans
APP	Sun_2	35571	rs1354034	3	56849749	C	T	0.604	-0.1	0.01	7.47e-36	0.0048	0.047	170.91	trans
APP	Sun_2	35571	rs1654425	19	55538980	C	T	0.835	0.17	0.01	8.21e-65	0.008	0.047	286.22	trans
APP	Sun_2	35571	rs1917342	6	71349754	G	A	0.303	-0.06	0.01	1.64e-13	0.0015	0.047	52.39	trans
APP	Sun_2	35571	rs2229498	10	70856852	A	G	0.835	0.11	0.01	4.18e-30	0.0036	0.047	127.77	trans
APP	Sun_2	35571	rs274555	5	131722951	T	C	0.399	0.06	0.01	1.24e-15	0.002	0.047	70	trans
APP	Sun_2	35571	rs35277580	12	6294534	A	G	0.493	-0.05	0.01	1.1e-13	0.0014	0.047	48.14	trans
APP	Sun_2	35571	rs6081565	20	19287904	A	G	0.353	0.08	0.01	6.27e-22	0.0027	0.047	96.64	trans
APP	Sun_2	35571	rs61978213	14	70653758	A	G	0.042	0.13	0.02	3.8e-12	0.0012	0.047	44.47	trans
APP	Sun_2	35571	rs6961069	7	80218961	T	C	0.402	0.07	0.01	2.13e-18	0.0024	0.047	84	trans
APP	Sun_2	35571	rs6993770	8	106581528	T	A	0.286	-0.09	0.01	2.28e-26	0.003	0.047	105.33	trans
APP	Sun_2	35571	rs7618405	3	18250509	A	C	0.205	-0.06	0.01	1.22e-11	0.0012	0.047	43.18	trans
APP	Sun_2	35571	rs7896518	10	65104500	G	A	0.424	0.11	0.01	2.37e-39	0.0054	0.047	192.63	trans
APP	Sun_2	35571	rs8131895	21	27503527	A	C	0.654	-0.07	0.01	2.26e-19	0.0023	0.047	83.63	cis
APPL1	Pietzner	10708	rs34813609	1	196668360	G	GT	0.61	0.1	0.01	6.71e-14	0.005	0.01	54.32	trans
APPL1	Pietzner	10708	rs78119247	3	165499135	G	GAT	0.21	-0.12	0.02	1.45e-13	0.0049	0.01	53.13	trans
APRT	Sun_2	35571	rs10876550	12	54712308	A	G	0.558	0.06	0.01	8.21e-19	0.0019	0.0163	67.58	trans
APRT	Sun_2	35571	rs111433410	16	88869195	T	C	0.01	-0.37	0.04	4.55e-22	0.0026	0.0163	92.28	cis
APRT	Sun_2	35571	rs11397106	10	65332065	CT	C	0.47	-0.05	0.01	2.56e-12	0.0012	0.0163	42.6	trans
APRT	Sun_2	35571	rs1354034	3	56849749	C	T	0.604	0.1	0.01	1.15e-43	0.0045	0.0163	160.76	trans
APRT	Sun_2	35571	rs704	17	26694861	A	G	0.474	-0.08	0.01	1.98e-32	0.0034	0.0163	122.6	trans
APRT	Sun_2	35571	rs74403919	14	92243978	A	T	0.172	0.07	0.01	8.03e-11	0.0012	0.0163	42.86	trans
APRT	Sun_2	35571	rs854572	7	94954696	G	C	0.527	0.05	0.01	1.22e-14	0.0015	0.0163	51.78	trans
APTX	Pietzner	10708	rs7410943	1	197155021	A	G	0.53	0.16	0.01	4.03e-35	0.0124	0.0124	134.83	trans
AQP4	Ferkingstad	35559	rs6445035	3	165480100	A	G	0.19	0.07	0.01	2.82e-12	0.0015	0.0015	53.8	trans
ARAF	Ferkingstad	35559	rs1354034	3	56849749	T	C	0.381	-0.06	0.01	5.5e-16	0.0017	0.0089	60.49	trans
ARAF	Ferkingstad	35559	rs854561	7	94947017	T	C	0.308	-0.13	0.01	6.31e-50	0.0072	0.0089	257.87	trans
AREG	Sun_2	35571	rs1691273	4	75323645	T	C	0.693	-0.18	0.01	4.5e-106	0.013	0.017	469.62	cis
AREG	Sun_2	35571	rs492602	19	49206417	G	A	0.509	-0.07	0.01	6.38e-23	0.0024	0.017	84.85	trans
AREG	Sun_2	35571	rs712831	7	55242782	C	T	0.785	0.07	0.01	1.77e-14	0.0016	0.017	57.23	trans
AREG_AREGB	Pietzner	10708	rs1354034	3	56849749	T	C	0.4	-0.11	0.01	2.02e-16	0.0054	0.0054	58.05	trans
ARF1	Pietzner	10708	rs1354034	3	56849749	T	C	0.4	-0.1	0.01	1.44e-14	0.0052	0.0052	55.87	trans
ARF3	Pietzner	10708	rs34813609	1	196668360	G	GT	0.61	0.11	0.01	1.63e-14	0.0053	0.0053	57.54	trans
ARF4	Pietzner	10708	rs1354034	3	56849749	T	C	0.4	-0.12	0.01	4.73e-20	0.0069	0.0259	74.51	trans
ARF4	Pietzner	10708	rs17713196	3	165489724	T	C	0.21	0.21	0.02	2.08e-38	0.0139	0.0259	151.39	trans
ARF4	Pietzner	10708	rs72840032	10	101889964	T	C	0.05	0.23	0.03	5.47e-14	0.0051	0.0259	54.55	trans
ARF5	Ferkingstad	35559	rs1329424	1	196646176	T	G	0.397	0.13	0.01	5.37e-57	0.0081	0.015	290.13	trans
ARF5	Ferkingstad	35559	rs6445035	3	165480100	A	G	0.19	0.15	0.01	8.51e-53	0.0069	0.015	248.37	trans
ARF6	Sun_1	3301	rs4632248	19	54324995	T	G	0.214	0.48	0.03	8.1e-62	0.0775	0.0775	277.18	trans
ARFGAP1	Pietzner	10708	rs1126605	12	7242204	T	C	0.09	0.19	0.02	4.69e-15	0.0056	0.0375	60.36	trans
ARFGAP1	Pietzner	10708	rs1260326	2	27730940	T	C	0.4	0.1	0.01	1.67e-13	0.0046	0.0375	49.58	trans
ARFGAP1	Pietzner	10708	rs4658046	1	196670757	T	C	0.61	-0.16	0.01	1.63e-32	0.0119	0.0375	128.69	trans
ARFGAP1	Pietzner	10708	rs59325138	19	45416291	T	C	0.4	0.14	0.01	4.11e-24	0.0091	0.0375	98.77	trans
ARFGAP1	Pietzner	10708	rs78119247	3	165499135	G	GAT	0.21	0.14	0.02	2.38e-17	0.0062	0.0375	67.09	trans
ARFGAP2	Sun_1	3301	rs62143198	19	54320939	A	G	0.215	0.59	0.03	2.1e-92	0.1175	0.1175	439.25	trans
ARFIP1	Sun_1	3301	rs4619875	4	153701130	T	C	0.404	0.24	0.02	6.6e-22	0.0277	0.0804	94.12	cis
ARFIP1	Sun_1	3301	rs62143197	19	54320716	A	G	0.223	0.39	0.03	1.5e-39	0.0527	0.0804	183.56	trans
ARFIP2	Sun_1	3301	rs28929474	14	94844947	T	C	0.023	-0.64	0.08	9.5e-15	0.0184	0.0184	61.87	trans
ARG1	Sun_2	35571	rs2781668	6	131897278	T	C	0.166	-0.24	0.01	3.34e-125	0.0157	0.0274	567.87	cis
ARG1	Sun_2	35571	rs56074687	11	16611475	C	T	0.29	0.05	0.01	3.47e-11	0.0012	0.0274	41.17	trans
ARG1	Sun_2	35571	rs592423	6	139840693	C	A	0.554	0.09	0.01	4.11e-41	0.0044	0.0274	156.03	trans
ARG1	Sun_2	35571	rs62108438	19	13000247	C	T	0.393	0.1	0.01	8.34e-43	0.0044	0.0274	157.02	trans
ARG1	Sun_2	35571	rs6592965	7	50427982	A	G	0.454	0.06	0.01	3.5e-17	0.0017	0.0274	61.49	trans
ARG2	Pietzner	10708	rs1008910	22	23055440	A	C	0.54	-0.15	0.02	4.94e-21	0.011	0.0363	119.4	trans
ARG2	Pietzner	10708	rs1354034	3	56849749	T	C	0.4	0.13	0.01	1.4e-20	0.0076	0.0363	82.21	trans
ARG2	Pietzner	10708	rs3748136	8	9030160	A	G	0.2	0.17	0.02	1.82e-23	0.009	0.0363	97.57	trans
ARG2	Pietzner	10708	rs61990120	14	68089420	A	G	0.14	0.19	0.02	5.26e-21	0.0086	0.0363	92.89	cis
ARHGAP1	Pietzner	10708	rs4734879	8	106583124	A	G	0.73	0.13	0.02	6.49e-19	0.0068	0.0145	72.92	trans
ARHGAP1	Pietzner	10708	rs6445035	3	165480100	A	G	0.21	-0.15	0.02	2.81e-21	0.0078	0.0145	83.81	trans
ARHGAP25	Sun_1	3301	rs62143206	19	54326212	T	G	0.213	0.65	0.03	3.3e-121	0.1416	0.1416	544.41	trans
ARHGAP30	Sun_1	3301	rs62143197	19	54320716	A	G	0.223	0.21	0.03	1.9e-12	0.0153	0.0516	51.2	trans
ARHGAP30	Sun_1	3301	rs704	17	26694861	A	G	0.467	0.27	0.02	3.5e-29	0.0363	0.0516	124.23	trans
ARHGAP36	Pietzner	10708	rs964184	11	116648917	C	G	0.87	-0.17	0.02	3.61e-20	0.0068	0.0068	73.82	trans
ARHGAP5	Pietzner	10708	rs1354034	3	56849749	T	C	0.4	-0.12	0.01	1.95e-22	0.0074	0.0074	79.6	trans
ARHGDIA	Sun_1	3301	rs62143206	19	54326212	T	G	0.213	0.36	0.03	3.7e-34	0.0434	0.0434	149.85	trans
ARHGDIB	Sun_1	3301	rs62143198	19	54320939	A	G	0.215	0.67	0.03	1.1e-121	0.1515	0.1515	589.16	trans
ARHGEF1	Sun_1	3301	rs62143197	19	54320716	A	G	0.223	0.26	0.03	9.5e-18	0.0234	0.0234	79.14	trans
ARHGEF10	Sun_1	3301	rs529541	1	196719716	G	A	0.179	0.31	0.03	7.2e-23	0.0282	0.0282	95.89	trans
ARHGEF2	Pietzner	10708	rs62295996	3	165482064	A	G	0.21	-0.14	0.02	2.35e-18	0.0067	0.0067	72.11	trans
ARHGEF25	Pietzner	10708	rs10437954	12	58003922	A	G	0.91	-0.3	0.02	4.11e-39	0.015	0.015	163.46	cis
ARHGEF7	Pietzner	10708	rs1329421	1	196656205	A	T	0.39	0.29	0.01	2.67e-97	0.0386	0.0528	430.39	trans
ARHGEF7	Pietzner	10708	rs35186399	19	860766	A	G	0.01	-0.48	0.07	3.63e-12	0.0046	0.0528	49.89	trans
ARHGEF7	Pietzner	10708	rs71674639	3	165495142	A	AAAT	0.21	0.17	0.02	3.91e-24	0.0095	0.0528	102.43	trans
ARID1A	Ferkingstad	35559	rs186725771	11	7369755	C	A	0.008	-0.3	0.05	8.51e-11	0.0014	0.0014	50.23	trans
ARID3A	Pietzner	10708	rs10754199	1	196670839	A	G	0.39	-0.1	0.01	3.38e-12	0.0043	0.0043	46.17	trans
ARL1	Sun_1	3301	rs429358	19	45411941	C	T	0.153	-0.3	0.03	1.1e-19	0.0233	0.0233	78.79	trans
ARL11	Ferkingstad	35559	rs6445035	3	165480100	A	G	0.19	0.11	0.01	6.03e-28	0.0037	0.0037	133.14	trans
ARL14	Ferkingstad	35559	rs10922098	1	196664651	C	T	0.4	0.13	0.01	3.72e-59	0.0081	0.0081	290.82	trans
ARL15	Ferkingstad	35559	rs1250259	2	216300482	T	A	0.327	-0.15	0.01	7.94e-66	0.0099	0.0113	355.48	trans
ARL15	Ferkingstad	35559	rs8178824	17	64224775	T	C	0.011	0.26	0.04	3.31e-11	0.0014	0.0113	50.96	trans
ARL2	Pietzner	10708	rs483082	19	45416178	T	G	0.24	-0.75	0.01	1e-200	0.2041	0.2157	2745.56	trans
ARL2	Pietzner	10708	rs71674639	3	165495142	A	AAAT	0.21	0.19	0.02	5.37e-30	0.0116	0.2157	125.68	trans
ARL3	Sun_1	3301	rs62143198	19	54320939	A	G	0.215	0.58	0.03	2.2e-89	0.1136	0.1136	422.59	trans
ARL4D	Pietzner	10708	rs10922098	1	196664651	T	C	0.61	0.1	0.01	9.16e-14	0.0048	0.0048	51.18	trans
ARL5A	Ferkingstad	35559	rs10922098	1	196664651	C	T	0.4	0.09	0.01	3.72e-30	0.0039	0.0062	138.8	trans
ARL5A	Ferkingstad	35559	rs1706435	3	165461476	G	A	0.37	0.07	0.01	1e-15	0.0023	0.0062	81.39	trans
ARL5B	Pietzner	10708	rs62359722	5	39740754	T	C	0.02	0.86	0.06	3.53e-52	0.0289	0.0289	318.89	trans
ARL6	Pietzner	10708	rs1354034	3	56849749	T	C	0.4	-0.09	0.01	4.56e-13	0.004	0.004	42.72	trans
ARL6IP5	Pietzner	10708	rs704	17	26694861	A	G	0.47	-0.34	0.01	5.43e-163	0.0562	0.0562	638.04	trans
ARL8B	Pietzner	10708	rs4363479	1	202112285	A	G	0.07	0.35	0.03	4.2e-44	0.0158	0.0158	171.51	trans
ARL9	Pietzner	10708	rs10801555	1	196660261	A	G	0.39	-0.16	0.01	1.53e-27	0.0116	0.0116	125.42	trans
ARMC10	Pietzner	10708	rs559350	1	196642533	T	C	0.77	-0.17	0.02	5.92e-26	0.0101	0.0148	109.41	trans
ARMC10	Pietzner	10708	rs704	17	26694861	A	G	0.47	-0.1	0.01	1.03e-12	0.0047	0.0148	50.42	trans
ARMC5	Pietzner	10708	rs34813609	1	196668360	G	GT	0.61	-0.17	0.01	2.52e-35	0.0138	0.0138	149.27	trans
ARPC1B	Pietzner	10708	rs75944999	7	98995724	A	G	0.04	0.28	0.03	3.04e-17	0.0062	0.0062	66.73	cis
ARPC3	Pietzner	10708	rs12292693	11	64936719	A	C	0.74	0.13	0.02	4.8e-19	0.0068	0.0068	73.37	trans
ARPC5	Pietzner	10708	rs1354034	3	56849749	T	C	0.4	-0.1	0.01	2.77e-13	0.0049	0.0049	52.68	trans
ARPP19	Sun_1	3301	rs62143198	19	54320939	A	G	0.215	0.53	0.03	6e-72	0.0948	0.0948	345.57	trans
ARRB1	Sun_1	3301	rs62143197	19	54320716	A	G	0.223	0.39	0.03	1.3e-39	0.0527	0.0527	183.56	trans
ARSA	Sun_2	35571	rs10745925	12	102218899	C	T	0.288	-0.27	0.01	0	0.0288	0.2283	1054.32	trans
ARSA	Sun_2	35571	rs114165349	1	27021913	C	G	0.023	0.17	0.02	1.75e-16	0.0014	0.2283	48.31	trans
ARSA	Sun_2	35571	rs429358	19	45411941	C	T	0.155	-0.06	0.01	2.56e-12	0.001	0.2283	37.06	trans
ARSA	Sun_2	35571	rs58542926	19	19379549	T	C	0.076	0.18	0.01	2.08e-51	0.0046	0.2283	163.62	trans
ARSA	Sun_2	35571	rs687339	3	135932359	T	C	0.772	0.06	0.01	1.24e-15	0.0014	0.2283	51.43	trans
ARSA	Sun_2	35571	rs873697	22	51064169	A	G	0.045	1.49	0.02	0	0.1911	0.2283	8403.68	cis
ARSB	Sun_2	35571	rs1065757	5	78181477	T	C	0.439	-0.3	0.01	1.15e-299	0.0432	0.0626	1604.16	cis
ARSB	Sun_2	35571	rs10778152	12	102225751	G	A	0.288	-0.09	0.01	1.52e-27	0.0031	0.0626	110.69	trans
ARSB	Sun_2	35571	rs10968020	9	27628440	C	T	0.264	-0.06	0.01	3.41e-15	0.0015	0.0626	54.97	trans
ARSB	Sun_2	35571	rs1293303	8	11720227	C	G	0.445	0.07	0.01	4.04e-26	0.0027	0.0626	96.47	trans
ARSB	Sun_2	35571	rs17622656	5	131820997	A	G	0.389	-0.06	0.01	1.04e-12	0.0015	0.0626	55	trans
ARSB	Sun_2	35571	rs6993770	8	106581528	T	A	0.286	-0.08	0.01	8.64e-26	0.0029	0.0626	102.88	trans
ARSB	Sun_2	35571	rs7896518	10	65104500	G	A	0.424	0.08	0.01	3.55e-33	0.0034	0.0626	123	trans
ARSB	Sun_2	35571	rs8072896	17	55082832	G	T	0.485	-0.05	0.01	3.2e-13	0.0013	0.0626	46.27	trans
ARSB	Sun_2	35571	rs892090	19	55539072	G	T	0.834	0.1	0.01	1.98e-24	0.0029	0.0626	102.56	trans
ARSK	Pietzner	10708	rs10778152	12	102225751	A	G	0.71	0.17	0.02	9.29e-31	0.0118	0.0849	127.42	trans
ARSK	Pietzner	10708	rs12818933	12	8162100	T	C	0.58	-0.28	0.01	2.92e-99	0.0385	0.0849	428.34	trans
ARSK	Pietzner	10708	rs1354034	3	56849749	T	C	0.4	0.22	0.01	3.45e-57	0.0222	0.0849	242.93	trans
ARSK	Pietzner	10708	rs17084933	5	94942780	T	C	0.96	0.33	0.03	1.74e-22	0.0081	0.0849	87.56	cis
ARSK	Pietzner	10708	rs4363479	1	202112285	A	G	0.07	0.18	0.03	6.52e-12	0.0044	0.0849	46.89	trans
ART3	Sun_1	3301	rs4859610	4	77000441	G	A	0.774	-0.34	0.03	3e-32	0.0404	0.0404	139.04	cis
ART4	Pietzner	10708	rs10772808	12	14990587	A	G	0.4	0.9	0.01	1e-200	0.3862	0.3862	6736.51	cis
ARTN	Ferkingstad	35559	rs10922098	1	196664651	C	T	0.4	0.06	0.01	6.03e-12	0.0017	0.0017	61.55	trans
AS3MT	Ferkingstad	35559	rs10922098	1	196664651	C	T	0.4	0.16	0.01	1e-87	0.0123	0.0158	442.4	trans
AS3MT	Ferkingstad	35559	rs2686395	3	165485019	T	C	0.31	0.09	0.01	6.46e-26	0.0035	0.0158	123.66	trans
ASAH1	Sun_1	3301	rs62143197	19	54320716	A	G	0.223	0.37	0.03	1e-35	0.0474	0.0474	164.3	trans
ASAH2	Sun_1	3301	rs10740617	10	52027609	C	A	0.794	0.67	0.03	2e-124	0.1468	0.1468	567.84	cis
ASAP2	Sun_1	3301	rs62143197	19	54320716	A	G	0.223	0.2	0.03	1.3e-11	0.0139	0.1991	46.37	trans
ASAP2	Sun_1	3301	rs704	17	26694861	A	G	0.467	0.61	0.02	1.3e-164	0.1852	0.1991	750.04	trans
ASB9	Pietzner	10708	rs11626787	14	103991749	A	G	0.65	-0.17	0.01	3.69e-38	0.0131	0.0187	142.65	trans
ASB9	Pietzner	10708	rs34140278	14	94895116	A	AT	0.59	-0.11	0.01	2.94e-16	0.0055	0.0187	59.63	trans
ASCC1	Pietzner	10708	rs35186399	19	860766	A	G	0.01	1.11	0.06	9.27e-69	0.0246	0.0246	269.69	trans
ASF1A	Pietzner	10708	rs147886588	6	119215902	C	G	0.83	-0.28	0.02	3.3e-61	0.0223	0.0223	244	cis
ASGR1	Sun_2	35571	rs12740374	1	109817590	T	G	0.221	0.13	0.01	2.72e-47	0.0058	0.0316	208.39	trans
ASGR1	Sun_2	35571	rs1801689	17	64210580	C	A	0.03	0.2	0.02	1.61e-20	0.0022	0.0316	78.64	trans
ASGR1	Sun_2	35571	rs2622935	11	117010758	G	A	0.808	-0.14	0.01	4.42e-56	0.0063	0.0316	224.2	trans
ASGR1	Sun_2	35571	rs28929474	14	94844947	T	C	0.021	0.32	0.03	4.58e-37	0.0041	0.0316	147.12	trans
ASGR1	Sun_2	35571	rs55714927	17	7080316	T	C	0.195	-0.19	0.01	4.7e-103	0.0118	0.0316	425.3	cis
ASGR1	Sun_2	35571	rs7012814	8	9173358	A	G	0.473	-0.05	0.01	3.69e-14	0.0014	0.0316	49.88	trans
ASH1L	Pietzner	10708	rs12045503	1	196672473	T	C	0.61	0.1	0.01	2.68e-12	0.0045	0.0045	48.14	trans
ASH2L	Pietzner	10708	rs201263987	1	196671666	A	AAAAC	0.61	0.11	0.01	8.63e-16	0.0053	0.0053	57.54	trans
ASIC4	Pietzner	10708	rs1354034	3	56849749	T	C	0.4	-0.15	0.01	4.72e-29	0.0104	0.0104	112.21	trans
ASL	Pietzner	10708	rs4145009	7	65726615	T	C	0.37	-0.15	0.01	2.21e-31	0.0109	0.0109	118.13	cis
ASMTL	Pietzner	10708	rs1354034	3	56849749	T	C	0.4	-0.09	0.01	7.57e-13	0.0042	0.0107	45.6	trans
ASMTL	Pietzner	10708	rs704	17	26694861	A	G	0.47	-0.11	0.01	1.32e-18	0.0065	0.0107	69.77	trans
ASNA1	Ferkingstad	35559	rs6445035	3	165480100	A	G	0.19	0.2	0.01	2.45e-90	0.0123	0.0123	443.96	trans
ASPA	Ferkingstad	35559	rs1706435	3	165461476	G	A	0.37	0.08	0.01	2e-24	0.003	0.0221	106.38	trans
ASPA	Ferkingstad	35559	rs572515	1	196646261	A	G	0.397	0.2	0.01	1.91e-141	0.0192	0.0221	694.44	trans
ASPH	Pietzner	10708	rs1354034	3	56849749	T	C	0.4	-0.09	0.01	4.57e-12	0.004	0.0299	42.72	trans
ASPH	Pietzner	10708	rs2350578	8	62660578	A	G	0.65	0.2	0.01	1.03e-48	0.0178	0.0299	194.44	cis
ASPH	Pietzner	10708	rs34813609	1	196668360	G	GT	0.61	0.13	0.01	6.44e-23	0.008	0.0299	86.79	trans
ASPN	Sun_1	3301	rs2516568	9	95187380	T	A	0.323	-0.47	0.03	2.3e-79	0.0966	0.0966	352.8	cis
ASPRV1	Ferkingstad	35559	rs12610606	19	38765822	C	T	0.16	-0.17	0.01	3.31e-56	0.0078	0.0151	278.81	trans
ASPRV1	Ferkingstad	35559	rs17658212	15	41145919	T	C	0.048	-0.21	0.02	5.01e-29	0.004	0.0151	142.46	trans
ASPRV1	Ferkingstad	35559	rs224313	10	64616940	C	T	0.332	0.06	0.01	7.08e-11	0.0016	0.0151	56.88	trans
ASPRV1	Ferkingstad	35559	rs9845881	3	190029282	T	C	0.39	-0.06	0.01	4.07e-13	0.0017	0.0151	61.02	trans
ASRGL1	Pietzner	10708	rs1047891	2	211540507	A	C	0.31	-0.13	0.01	3.38e-20	0.0069	0.0671	74.38	trans
ASRGL1	Pietzner	10708	rs11231069	11	62152807	A	T	0.72	0.36	0.01	4.24e-140	0.0508	0.0671	573.13	cis
ASRGL1	Pietzner	10708	rs1354034	3	56849749	T	C	0.4	-0.1	0.01	3.06e-14	0.0046	0.0671	49.58	trans
ASRGL1	Pietzner	10708	rs2893923	10	65261184	T	C	0.31	0.11	0.01	8.24e-15	0.0048	0.0671	51.71	trans
ASTL	Ferkingstad	35559	rs368465	1	196671981	T	C	0.4	0.07	0.01	4.07e-19	0.0024	0.0038	83.8	trans
ASTL	Ferkingstad	35559	rs6542680	2	3640142	C	T	0.184	0.07	0.01	3.31e-12	0.0015	0.0038	52.31	trans
ATAD1	Pietzner	10708	rs2817032	6	35688619	T	C	0.71	-0.31	0.01	8.32e-109	0.0393	0.0393	438.18	trans
ATF6	Pietzner	10708	rs12385720	1	93539383	A	G	0.63	-0.1	0.01	2.06e-15	0.0046	0.0579	49.14	trans
ATF6	Pietzner	10708	rs13107325	4	103188709	T	C	0.07	-0.21	0.02	1.26e-19	0.006	0.0579	64.22	trans
ATF6	Pietzner	10708	rs2273967	1	230415293	T	C	0.24	0.14	0.01	6.53e-23	0.0073	0.0579	78.21	trans
ATF6	Pietzner	10708	rs61738953	10	14862082	C	G	0.96	-0.72	0.04	2.43e-97	0.0401	0.0579	447.77	trans
ATF6B	Pietzner	10708	rs149394327	17	64228995	C	G	0.03	0.45	0.04	3.14e-33	0.0119	0.0441	128.83	trans
ATF6B	Pietzner	10708	rs28929474	14	94844947	T	C	0.02	0.4	0.04	3.57e-20	0.0063	0.0441	67.91	trans
ATF6B	Pietzner	10708	rs2974751	19	13053034	A	C	0.41	0.19	0.01	2.24e-49	0.0173	0.0441	188.27	trans
ATF6B	Pietzner	10708	rs4240624	8	9184231	A	G	0.91	-0.17	0.02	1.61e-14	0.0046	0.0441	49.13	trans
ATF6B	Pietzner	10708	rs77542162	17	67081278	A	G	0.98	-0.32	0.04	2.34e-13	0.004	0.0441	43.15	trans
ATG3	Ferkingstad	35559	rs1619994	3	165461835	G	A	0.281	0.06	0.01	2.75e-13	0.0015	0.0015	51.77	trans
ATG4A	Sun_2	35571	rs1354034	3	56849749	C	T	0.604	0.05	0.01	3.69e-14	0.0013	0.0048	47.85	trans
ATG4A	Sun_2	35571	rs749679	16	88570816	G	A	0.298	0.06	0.01	9.19e-15	0.0016	0.0048	57.28	trans
ATG4A	Sun_2	35571	rs8887	19	4502201	C	T	0.574	0.06	0.01	9.19e-15	0.0019	0.0048	66.99	trans
ATOX1	Pietzner	10708	rs13260471	8	9032646	A	G	0.81	-0.13	0.02	6.2e-13	0.0049	0.0093	52.57	trans
ATOX1	Pietzner	10708	rs2915894	5	151195933	T	C	0.42	-0.1	0.01	2.05e-12	0.0044	0.0093	47.28	cis
ATP13A1	Pietzner	10708	rs11122449	1	230300481	T	C	0.74	-0.13	0.02	1.26e-17	0.0066	0.0268	71.17	trans
ATP13A1	Pietzner	10708	rs35004449	3	52852897	T	G	0.26	-0.16	0.02	2.14e-24	0.0092	0.0268	99.9	trans
ATP13A1	Pietzner	10708	rs704	17	26694861	A	G	0.47	-0.15	0.01	3.73e-28	0.0109	0.0268	118.12	trans
ATP1B1	Pietzner	10708	rs147544691	6	24482504	T	TTTTTTTTC	0.03	-0.76	0.04	6.44e-90	0.0338	0.0391	374.45	trans
ATP1B1	Pietzner	10708	rs67345368	10	64907581	T	TGCTGTAGG	0.48	0.1	0.01	7.64e-16	0.0053	0.0391	57	trans
ATP1B2	Sun_1	3301	rs1642762	17	7554772	T	C	0.587	-0.29	0.03	1.5e-29	0.0408	0.0408	140.24	cis
ATP1B3	Ferkingstad	35559	rs1047286	19	6713262	A	G	0.241	-0.06	0.01	6.17e-11	0.0013	0.0319	46.85	trans
ATP1B3	Ferkingstad	35559	rs10922098	1	196664651	C	T	0.4	0.23	0.01	5.25e-176	0.0254	0.0319	926.47	trans
ATP1B3	Ferkingstad	35559	rs2686395	3	165485019	T	C	0.31	0.11	0.01	3.98e-37	0.0052	0.0319	185.05	trans
ATP2A3	Pietzner	10708	rs2232710	14	94750486	T	C	0.99	-0.55	0.06	6.74e-21	0.006	0.02	64.75	trans
ATP2A3	Pietzner	10708	rs6065906	20	44554015	T	C	0.81	0.21	0.02	2.62e-33	0.014	0.02	151.62	trans
ATP4B	Sun_1	3301	rs2073668	14	107211211	A	G	0.395	-0.18	0.03	3.2e-12	0.0155	0.0155	51.89	trans
ATP5B	Pietzner	10708	rs10922097	1	196664482	T	C	0.61	-0.24	0.01	2.39e-69	0.0272	0.0343	299.1	trans
ATP5B	Pietzner	10708	rs71674639	3	165495142	A	AAAT	0.21	0.15	0.02	1.12e-18	0.0071	0.0343	76.26	trans
ATP5IF1	Sun_2	35571	rs10733789	10	64948684	C	T	0.313	0.06	0.01	1.04e-12	0.0014	0.0125	49.8	trans
ATP5IF1	Sun_2	35571	rs10849412	12	6285846	G	A	0.428	-0.05	0.01	1.83e-10	0.0013	0.0125	45.34	trans
ATP5IF1	Sun_2	35571	rs1354034	3	56849749	C	T	0.604	0.06	0.01	2.44e-14	0.0018	0.0125	63.41	trans
ATP5IF1	Sun_2	35571	rs17622656	5	131820997	A	G	0.389	-0.05	0.01	1.83e-10	0.0012	0.0125	44.01	trans
ATP5IF1	Sun_2	35571	rs342298	7	106373646	T	C	0.455	-0.05	0.01	9.14e-13	0.0012	0.0125	44.15	trans
ATP5IF1	Sun_2	35571	rs510379	1	28535233	C	T	0.359	0.11	0.01	5.09e-43	0.0056	0.0125	199.26	cis
ATP5J2	Pietzner	10708	rs528298	1	196660995	A	T	0.39	0.13	0.01	7.1e-21	0.0077	0.0244	82.8	trans
ATP5J2	Pietzner	10708	rs704	17	26694861	A	G	0.47	-0.18	0.01	4.76e-43	0.0167	0.0244	181.65	trans
ATP6V1F	Sun_2	35571	rs1354034	3	56849749	C	T	0.604	0.06	0.01	1.24e-15	0.002	0.002	69.84	trans
ATRN	Pietzner	10708	rs118065662	20	3562866	A	G	0.99	2.19	0.06	1e-200	0.0947	0.0947	1119.95	cis
ATXN10	Sun_2	35571	rs1354034	3	56849749	C	T	0.604	0.08	0.01	6.27e-22	0.0028	0.0121	101.17	trans
ATXN10	Sun_2	35571	rs138166	22	46131238	A	G	0.299	0.11	0.01	8.47e-41	0.0048	0.0121	171.37	cis
ATXN10	Sun_2	35571	rs342293	7	106372219	G	C	0.46	-0.05	0.01	3.69e-14	0.0014	0.0121	49.7	trans
ATXN10	Sun_2	35571	rs6993770	8	106581528	T	A	0.287	-0.06	0.01	3.41e-15	0.0016	0.0121	57.85	trans
ATXN10	Sun_2	35571	rs7080386	10	65048306	A	C	0.412	0.05	0.01	1.48e-11	0.0014	0.0121	50.34	trans
ATXN3	Pietzner	10708	rs61988390	14	92476005	A	G	0.67	0.3	0.01	4.55e-110	0.0403	0.0403	449.92	cis
AURKA	Ferkingstad	35559	rs10922098	1	196664651	C	T	0.4	0.14	0.01	1.48e-68	0.0094	0.0129	337.73	trans
AURKA	Ferkingstad	35559	rs1707652	3	165478799	T	C	0.31	0.09	0.01	2.82e-25	0.0035	0.0129	123.68	trans
AURKB	Pietzner	10708	rs12033127	1	196664255	T	G	0.39	0.33	0.01	2.43e-133	0.0518	0.065	585.04	trans
AURKB	Pietzner	10708	rs17713088	3	165488604	T	G	0.21	0.15	0.02	2.19e-18	0.007	0.065	75.21	trans
AURKB	Pietzner	10708	rs35267984	19	886743	T	C	0.01	-0.56	0.07	2.85e-15	0.0062	0.065	66.41	trans
AXIN1	Sun_2	35571	rs11647223	16	361321	T	C	0.472	0.05	0.01	2.56e-12	0.0012	0.0044	42.62	cis
AXIN1	Sun_2	35571	rs1354034	3	56849749	C	T	0.605	0.06	0.01	3.86e-16	0.0016	0.0044	55.34	trans
AXIN1	Sun_2	35571	rs6993770	8	106581528	T	A	0.287	-0.06	0.01	1.24e-15	0.0017	0.0044	59.7	trans
AXIN2	Sun_1	3301	rs12147642	14	106205022	T	G	0.662	-1	0.02	1e-200	0.4475	0.4475	2672.17	trans
AXL	Sun_2	35571	rs186021206	17	7069412	A	G	0.006	0.98	0.05	1.04e-85	0.0122	0.0393	440.74	trans
AXL	Sun_2	35571	rs66841352	19	41739180	C	G	0.402	-0.17	0.01	7.51e-135	0.0144	0.0393	519.3	cis
AXL	Sun_2	35571	rs7140110	13	114544024	C	T	0.296	0.13	0.01	4.92e-55	0.0065	0.0393	233.33	trans
AXL	Sun_2	35571	rs7224668	17	79235788	C	T	0.558	-0.05	0.01	9.14e-13	0.0012	0.0393	43.93	trans
AXL	Sun_2	35571	rs79412885	1	9241839	A	G	0.074	-0.16	0.01	1.08e-31	0.0037	0.0393	132.09	trans
AXL	Sun_2	35571	rs950802	11	60152584	A	G	0.306	0.05	0.01	1.48e-11	0.0012	0.0393	44.12	trans
AZGP1	Pietzner	10708	rs10801555	1	196660261	A	G	0.39	0.12	0.01	3.51e-16	0.0063	0.082	67.79	trans
AZGP1	Pietzner	10708	rs139974673	15	44027885	T	C	0.97	0.32	0.04	1.49e-15	0.0061	0.082	65.81	trans
AZGP1	Pietzner	10708	rs2527896	7	99537653	A	G	0.71	0.39	0.01	1.91e-165	0.062	0.082	707.57	cis
AZGP1	Pietzner	10708	rs61747728	1	179526214	T	C	0.04	0.31	0.04	2.09e-18	0.0076	0.082	81.69	trans
AZU1	Pietzner	10708	rs10801555	1	196660261	A	G	0.39	-0.11	0.02	6.67e-13	0.0052	0.0052	56.46	trans
B2M	Pietzner	10708	rs113010081	3	46457412	T	C	0.89	-0.52	0.02	3.66e-138	0.0521	0.0592	588.83	trans
B2M	Pietzner	10708	rs653178	12	112007756	T	C	0.53	-0.12	0.01	2.82e-18	0.0071	0.0592	76.07	trans
B3GALT1	Ferkingstad	35559	rs1329424	1	196646176	T	G	0.397	0.06	0.01	5.13e-14	0.0017	0.0032	61.41	trans
B3GALT1	Ferkingstad	35559	rs6542680	2	3640142	C	T	0.184	0.07	0.01	5.01e-12	0.0015	0.0032	52.31	trans
B3GALT2	Pietzner	10708	rs2127870	14	65796846	C	G	0.79	0.16	0.02	2.14e-21	0.0083	0.0429	89.42	trans
B3GALT2	Pietzner	10708	rs79543216	5	122228942	C	CCTT	0.67	0.15	0.01	4.86e-24	0.0093	0.0429	100.47	trans
B3GALT2	Pietzner	10708	rs8178824	17	64224775	T	C	0.03	0.66	0.04	5.27e-60	0.0253	0.0429	277.61	trans
B3GALT6	Pietzner	10708	rs113272753	1	1164749	G	GC	0.86	0.2	0.02	7.96e-22	0.0093	0.0093	100.99	cis
B3GALTL	Pietzner	10708	rs1995970	13	31874303	T	C	0.77	0.58	0.01	1e-200	0.1179	0.1179	1431.27	cis
B3GAT3	Sun_1	3301	rs12794886	11	62383715	C	G	0.707	0.44	0.03	8.3e-63	0.0802	0.0802	287.68	cis
B3GNT2	Pietzner	10708	rs284662	19	41932275	T	C	0.38	0.49	0.01	1e-200	0.1141	0.1456	1378.35	trans
B3GNT2	Pietzner	10708	rs507666	9	136149399	A	G	0.2	0.31	0.02	1.56e-82	0.0316	0.1456	348.79	trans
B3GNT4	Ferkingstad	35559	rs1047286	19	6713262	A	G	0.241	-0.06	0.01	5.01e-11	0.0013	0.0137	46.85	trans
B3GNT4	Ferkingstad	35559	rs10922098	1	196664651	C	T	0.4	0.14	0.01	1.55e-72	0.0094	0.0137	337.73	trans
B3GNT4	Ferkingstad	35559	rs1706435	3	165461476	G	A	0.37	0.06	0.01	2.63e-13	0.0017	0.0137	59.76	trans
B3GNT4	Ferkingstad	35559	rs704	17	26694861	G	A	0.492	-0.05	0.01	4.68e-11	0.0012	0.0137	44.49	trans
B3GNT6	Pietzner	10708	rs4658046	1	196670757	T	C	0.61	-0.23	0.01	1.25e-62	0.025	0.031	273.97	trans
B3GNT6	Pietzner	10708	rs71674639	3	165495142	A	AAAT	0.21	0.14	0.02	6.98e-16	0.006	0.031	65.13	trans
B3GNT8	Ferkingstad	35559	rs284663	19	41932612	C	T	0.433	-0.82	0	1e-200	0.3301	0.3451	17521.8	cis
B3GNT8	Ferkingstad	35559	rs28569158	15	90335243	G	A	0.366	-0.18	0.01	1.12e-116	0.015	0.3451	542.62	trans
B4GALT1	Pietzner	10708	rs149092047	9	136139907	G	GAAACTGCC	0.27	0.22	0.02	3.56e-48	0.0187	0.082	204.39	trans
B4GALT1	Pietzner	10708	rs17695224	19	52324216	A	G	0.26	-0.29	0.02	3.32e-84	0.0326	0.082	360.61	trans
B4GALT1	Pietzner	10708	rs7019909	9	33113322	T	C	0.1	0.41	0.02	2.07e-80	0.0307	0.082	339.11	cis
B4GALT2	Pietzner	10708	rs11082551	18	44291419	A	G	0.55	0.1	0.01	1.37e-13	0.005	0.0905	53.26	trans
B4GALT2	Pietzner	10708	rs17695224	19	52324216	A	G	0.26	-0.14	0.02	2.17e-21	0.0077	0.0905	82.53	trans
B4GALT2	Pietzner	10708	rs3762423	1	44445667	T	C	0.94	0.71	0.03	4.51e-138	0.0562	0.0905	637.79	cis
B4GALT2	Pietzner	10708	rs550057	9	136146597	T	C	0.27	0.2	0.02	4.12e-43	0.0159	0.0905	173.26	trans
B4GALT2	Pietzner	10708	rs7124974	11	59906972	T	G	0.41	0.11	0.01	4.9e-16	0.0057	0.0905	61.89	trans
B4GALT3	Ferkingstad	35559	rs10922098	1	196664651	C	T	0.4	0.1	0.01	5.37e-37	0.0048	0.0063	171.51	trans
B4GALT3	Ferkingstad	35559	rs6542680	2	3640142	C	T	0.184	0.07	0.01	2.95e-12	0.0015	0.0063	52.31	trans
B4GALT5	Ferkingstad	35559	rs1355538	3	165505177	A	G	0.399	0.06	0.01	1.12e-13	0.0017	0.0017	61.47	trans
B4GALT6	Sun_1	3301	rs201022770	18	29213359	CT	C	0.043	-1.08	0.06	1.7e-77	0.096	0.096	350.32	cis
B4GALT7	Pietzner	10708	rs447266	7	133989543	A	G	0.53	-0.15	0.01	5.93e-31	0.0111	0.0154	119.74	trans
B4GALT7	Pietzner	10708	rs6589598	11	117002403	A	G	0.2	0.12	0.02	4.81e-13	0.0044	0.0154	47.1	trans
B4GAT1	Sun_2	35571	rs10168551	2	168597986	C	T	0.205	-0.06	0.01	2.62e-11	0.0012	0.0629	41.73	trans
B4GAT1	Sun_2	35571	rs10217770	9	33146393	A	C	0.423	-0.08	0.01	1.84e-27	0.0028	0.0629	100.54	trans
B4GAT1	Sun_2	35571	rs10896113	11	66117111	T	C	0.222	-0.32	0.01	1.81e-273	0.0349	0.0629	1287.45	cis
B4GAT1	Sun_2	35571	rs11130630	3	58360800	G	A	0.372	0.05	0.01	3.69e-14	0.0013	0.0629	46.74	trans
B4GAT1	Sun_2	35571	rs12975366	19	54759361	C	T	0.395	-0.05	0.01	3.69e-14	0.0013	0.0629	47.83	trans
B4GAT1	Sun_2	35571	rs28873836	19	52314655	C	G	0.266	-0.2	0.01	6.82e-134	0.0152	0.0629	547.32	trans
B4GAT1	Sun_2	35571	rs56278466	10	17875857	G	T	0.661	0.1	0.01	2.07e-45	0.0044	0.0629	156.9	trans
B4GAT1	Sun_2	35571	rs74611001	11	94220519	A	C	0.024	-0.2	0.02	1.57e-17	0.0018	0.0629	64.13	trans
BACH1	Pietzner	10708	rs10801557	1	196669581	T	C	0.61	-0.32	0.01	3.96e-122	0.0481	0.0659	541.15	trans
BACH1	Pietzner	10708	rs704	17	26694861	A	G	0.47	0.12	0.01	6.81e-19	0.0073	0.0659	78.66	trans
BACH1	Pietzner	10708	rs78119247	3	165499135	G	GAT	0.21	0.18	0.02	1.77e-26	0.0105	0.0659	113.75	trans
BACH2	Ferkingstad	35559	rs10922098	1	196664651	C	T	0.4	0.12	0.01	3.31e-54	0.0069	0.0112	247.5	trans
BACH2	Ferkingstad	35559	rs2686395	3	165485019	T	C	0.31	0.06	0.01	1.51e-13	0.0015	0.0112	54.85	trans
BACH2	Ferkingstad	35559	rs3917538	7	94937893	A	G	0.22	0.09	0.01	3.98e-20	0.0028	0.0112	99.02	trans
BAD	Pietzner	10708	rs1354034	3	56849749	T	C	0.4	-0.1	0.01	4.69e-14	0.0045	0.0045	48.57	trans
BAG2	Pietzner	10708	rs117761837	19	7708058	T	C	0.02	-0.65	0.05	2.66e-37	0.0164	0.0206	178.61	trans
BAG2	Pietzner	10708	rs1354034	3	56849749	T	C	0.4	-0.09	0.01	1.5e-12	0.0042	0.0206	44.63	trans
BAG3	Sun_2	35571	rs2545801	5	176841339	C	T	0.744	-0.07	0.01	1.77e-14	0.0018	0.01	64.61	trans
BAG3	Sun_2	35571	rs35434411	10	121429394	A	G	0.031	0.17	0.02	1.17e-16	0.0018	0.01	65.42	cis
BAG3	Sun_2	35571	rs66530140	4	187161211	C	T	0.513	-0.09	0.01	1.22e-38	0.0041	0.01	147.78	trans
BAG3	Sun_2	35571	rs710446	3	186459927	C	T	0.409	-0.07	0.01	5.52e-17	0.0022	0.01	77.38	trans
BAG4	Pietzner	10708	rs4149081	12	21378021	A	G	0.16	0.13	0.02	8.1e-15	0.0048	0.0185	51.15	trans
BAG4	Pietzner	10708	rs4658046	1	196670757	T	C	0.61	0.14	0.01	3.87e-28	0.0096	0.0185	103.71	trans
BAG4	Pietzner	10708	rs62107766	19	15983485	A	T	0.3	0.1	0.01	7.62e-13	0.0042	0.0185	45.15	trans
BAG5	Pietzner	10708	rs12371	1	180163390	A	G	0.91	-0.32	0.02	1.27e-41	0.0167	0.0314	181.48	trans
BAG5	Pietzner	10708	rs33944729	1	196652124	T	TA	0.39	-0.18	0.01	4.44e-37	0.0147	0.0314	160.15	trans
BAGE2	Sun_1	3301	rs10424405	19	54321933	G	A	0.22	0.54	0.03	1.4e-78	0.1001	0.1001	366.87	trans
BAGE3	Pietzner	10708	rs4612114	5	42660101	A	C	0.73	0.12	0.02	2.9e-14	0.0052	0.0052	56.11	trans
BAI3	Pietzner	10708	rs11215054	11	114425969	A	G	0.13	-0.16	0.02	2.4e-15	0.0057	0.019	61.58	trans
BAI3	Pietzner	10708	rs12684723	9	137777788	A	G	0.11	-0.26	0.02	8.87e-32	0.0132	0.019	143.61	trans
BAIAP2	Sun_2	35571	rs12373325	18	56087648	C	T	0.798	-0.06	0.01	5.62e-12	0.0012	0.0129	44.18	trans
BAIAP2	Sun_2	35571	rs174560	11	61581764	C	T	0.315	0.06	0.01	6.2e-12	0.0013	0.0129	46.49	trans
BAIAP2	Sun_2	35571	rs189448562	20	3705115	C	G	0.011	0.4	0.04	4.34e-29	0.0036	0.0129	128.41	trans
BAIAP2	Sun_2	35571	rs3741513	12	124856660	A	T	0.61	0.08	0.01	6.27e-22	0.0028	0.0129	100.59	trans
BAIAP2	Sun_2	35571	rs4835265	4	146821410	A	C	0.156	0.07	0.01	1.25e-12	0.0013	0.0129	47.25	trans
BAIAP2	Sun_2	35571	rs9989483	17	78971536	T	C	0.173	0.1	0.01	2.1e-21	0.0026	0.0129	91.97	cis
BAMBI	Pietzner	10708	rs10922098	1	196664651	T	C	0.61	0.13	0.01	1.26e-21	0.0079	0.0079	85.44	trans
BANK1	Sun_2	35571	rs1354034	3	56849749	C	T	0.605	0.07	0.01	1.84e-25	0.0025	0.0108	90.87	trans
BANK1	Sun_2	35571	rs3113676	4	102965043	C	T	0.985	0.48	0.03	1.08e-56	0.0067	0.0108	241.34	cis
BANK1	Sun_2	35571	rs342293	7	106372219	G	C	0.46	-0.06	0.01	1.24e-15	0.0016	0.0108	55.5	trans
BARD1	Pietzner	10708	rs4658046	1	196670757	T	C	0.61	-0.13	0.01	1.6e-22	0.0085	0.0085	92.25	trans
BATF	Ferkingstad	35559	rs10922098	1	196664651	C	T	0.4	0.1	0.01	3.47e-35	0.0048	0.0079	171.51	trans
BATF	Ferkingstad	35559	rs6445035	3	165480100	A	G	0.19	0.08	0.01	2.57e-15	0.002	0.0079	70.3	trans
BATF	Ferkingstad	35559	rs6542680	2	3640142	C	T	0.184	0.06	0.01	1.29e-09	0.0011	0.0079	38.42	trans
BATF3	Sun_1	3301	rs1831282	1	196673993	C	A	0.572	-0.24	0.02	1.8e-21	0.0282	0.0282	95.74	trans
BAX	Sun_2	35571	rs1354034	3	56849749	C	T	0.604	0.06	0.01	9.19e-15	0.0018	0.0031	65.53	trans
BAX	Sun_2	35571	rs3847326	10	65331859	G	A	0.481	-0.05	0.01	1.83e-10	0.0013	0.0031	46.25	trans
BCAM	Sun_2	35571	rs10514710	3	44883971	A	G	0.202	-0.06	0.01	5.54e-11	0.0011	0.1123	39.9	trans
BCAM	Sun_2	35571	rs12522289	5	177640864	G	A	0.08	-0.09	0.01	4.42e-12	0.0012	0.1123	42.41	trans
BCAM	Sun_2	35571	rs1260326	2	27730940	C	T	0.609	0.05	0.01	9.14e-13	0.0012	0.1123	42.41	trans
BCAM	Sun_2	35571	rs139153665	3	58362587	TAATC	T	0.373	0.07	0.01	1.05e-21	0.0021	0.1123	74.82	trans
BCAM	Sun_2	35571	rs1799918	19	13002400	C	G	0.379	0.11	0.01	1.28e-58	0.006	0.1123	215.17	trans
BCAM	Sun_2	35571	rs2137537	12	71113087	C	T	0.548	-0.05	0.01	1.89e-11	0.0011	0.1123	38.97	trans
BCAM	Sun_2	35571	rs2410405	21	42580363	T	C	0.378	0.11	0.01	1.14e-54	0.0056	0.1123	199.79	trans
BCAM	Sun_2	35571	rs2638282	19	49213833	A	G	0.533	0.05	0.01	9.14e-13	0.0012	0.1123	44.32	trans
BCAM	Sun_2	35571	rs28399654	19	45316588	A	G	0.033	-0.65	0.02	2.09e-232	0.0272	0.1123	994.76	cis
BCAM	Sun_2	35571	rs56278466	10	17875857	G	T	0.661	0.16	0.01	4.66e-117	0.0116	0.1123	417.99	trans
BCAM	Sun_2	35571	rs6592965	7	50427982	A	G	0.454	-0.08	0.01	1.08e-31	0.0033	0.1123	118.95	trans
BCAM	Sun_2	35571	rs73080552	5	39435433	A	G	0.11	-0.08	0.01	2.23e-14	0.0014	0.1123	49.37	trans
BCAM	Sun_2	35571	rs8176672	9	136142185	T	C	0.061	0.66	0.02	0	0.0492	0.1123	1841.45	trans
BCAN	Sun_2	35571	rs13086758	3	24422109	A	T	0.213	-0.07	0.01	9.74e-14	0.0015	0.0407	53.69	trans
BCAN	Sun_2	35571	rs1877465	1	117844251	G	A	0.191	-0.06	0.01	5.62e-12	0.0012	0.0407	42.35	trans
BCAN	Sun_2	35571	rs2365715	1	156615114	G	A	0.39	-0.23	0.01	1.73e-186	0.0258	0.0407	942.87	cis
BCAN	Sun_2	35571	rs56278466	10	17875857	G	T	0.661	0.13	0.01	4.92e-55	0.007	0.0407	250.68	trans
BCAN	Sun_2	35571	rs66530708	7	73025609	A	G	0.069	-0.13	0.01	2.1e-21	0.0023	0.0407	80.58	trans
BCAN	Sun_2	35571	rs73086586	7	20394948	T	C	0.061	0.16	0.02	6.06e-26	0.0029	0.0407	102.64	trans
BCAP29	Ferkingstad	35559	rs10922098	1	196664651	C	T	0.4	0.16	0.01	1.51e-85	0.0123	0.0162	442.4	trans
BCAP29	Ferkingstad	35559	rs1707652	3	165478799	T	C	0.31	0.07	0.01	2.29e-15	0.0021	0.0162	74.72	trans
BCAP29	Ferkingstad	35559	rs704	17	26694861	G	A	0.492	-0.06	0.01	8.32e-15	0.0018	0.0162	64.1	trans
BCAR3	Sun_1	3301	rs62143198	19	54320939	A	G	0.215	0.54	0.03	7.6e-75	0.0984	0.0984	360.17	trans
BCAT2	Pietzner	10708	rs117048185	19	49309776	C	G	0.02	-0.7	0.05	8.75e-45	0.0189	0.0189	206.63	cis
BCCIP	Pietzner	10708	rs704	17	26694861	A	G	0.47	0.19	0.01	1.41e-50	0.0186	0.0186	202.43	trans
BCHE	Pietzner	10708	rs111696008	2	217487709	A	G	0.02	0.76	0.05	3.11e-45	0.0225	0.2056	246.69	trans
BCHE	Pietzner	10708	rs17713088	3	165488604	T	G	0.21	-0.69	0.02	1e-200	0.1566	0.2056	1987.85	cis
BCHE	Pietzner	10708	rs56768485	1	201952598	A	G	0.29	0.12	0.02	1.45e-17	0.0063	0.2056	68.22	trans
BCHE	Pietzner	10708	rs6732162	2	204327211	T	C	0.44	-0.18	0.01	1.13e-42	0.0158	0.2056	171.76	trans
BCHE	Pietzner	10708	rs887829	2	234668570	T	C	0.32	-0.1	0.01	4.91e-13	0.0044	0.2056	46.8	trans
BCL10	Sun_1	3301	rs141738059	9	116832007	C	T	0.013	0.94	0.11	2.9e-17	0.0227	0.0701	76.54	trans
BCL10	Sun_1	3301	rs62143197	19	54320716	A	G	0.223	0.37	0.03	3e-36	0.0474	0.0701	164.3	trans
BCL2A1	Pietzner	10708	rs78119247	3	165499135	G	GAT	0.21	0.11	0.02	2.48e-13	0.0042	0.0042	45.55	trans
BCL2L1	Pietzner	10708	rs34813609	1	196668360	G	GT	0.61	-0.26	0.01	1.36e-83	0.0329	0.0329	364.33	trans
BCL2L10	Pietzner	10708	rs12033127	1	196664255	T	G	0.39	0.14	0.01	7.58e-23	0.0087	0.0087	93.65	trans
BCL2L11	Sun_2	35571	rs10761737	10	65052205	C	T	0.413	0.08	0.01	1.08e-31	0.0033	0.0926	116.38	trans
BCL2L11	Sun_2	35571	rs13412535	2	224874874	A	G	0.231	-0.06	0.01	5.62e-12	0.0014	0.0926	48.6	trans
BCL2L11	Sun_2	35571	rs1354034	3	56849749	C	T	0.605	-0.05	0.01	1.22e-14	0.0014	0.0926	49.66	trans
BCL2L11	Sun_2	35571	rs1801020	5	176836532	G	A	0.745	-0.15	0.01	1.83e-79	0.0087	0.0926	310.92	trans
BCL2L11	Sun_2	35571	rs5030062	3	186454180	C	A	0.373	-0.15	0.01	1.5e-104	0.0108	0.0926	388.46	trans
BCL2L11	Sun_2	35571	rs66530140	4	187161211	C	T	0.514	-0.29	0.01	0	0.0412	0.0926	1526.6	trans
BCL2L11	Sun_2	35571	rs6961069	7	80218961	T	C	0.402	0.05	0.01	9.14e-13	0.0012	0.0926	42.82	trans
BCL2L11	Sun_2	35571	rs6993770	8	106581528	T	A	0.287	-0.1	0.01	6.22e-38	0.0043	0.0926	155.04	trans
BCL2L11	Sun_2	35571	rs71354995	19	38791841	G	A	0.256	-0.21	0.01	3.49e-156	0.0173	0.0926	626.01	trans
BCL2L11	Sun_2	35571	rs892090	19	55539072	G	T	0.834	0.11	0.01	2.98e-26	0.0031	0.0926	111.06	trans
BCL2L2	Ferkingstad	35559	rs1707652	3	165478799	T	C	0.31	0.07	0.01	2.57e-16	0.0021	0.0102	74.72	trans
BCL2L2	Ferkingstad	35559	rs572515	1	196646261	A	G	0.397	0.13	0.01	1.82e-54	0.0081	0.0102	290.13	trans
BCL2L2_BCL2L2-PABPN1	Pietzner	10708	rs5030049	3	186450863	T	C	0.89	0.22	0.02	1.19e-24	0.0096	0.0096	104.32	trans
BCL6	Pietzner	10708	rs34813609	1	196668360	G	GT	0.61	-0.18	0.01	1.99e-38	0.0149	0.0197	162	trans
BCL6	Pietzner	10708	rs704	17	26694861	A	G	0.47	0.1	0.01	3.61e-13	0.0048	0.0197	51.47	trans
BDH2	Pietzner	10708	rs78336913	4	104111414	T	C	0.19	0.31	0.02	4.27e-83	0.0302	0.0302	332.88	cis
BDNF	Ferkingstad	35559	rs10501089	11	27788859	T	C	0.071	0.16	0.02	6.17e-24	0.0034	0.0129	119.86	cis
BDNF	Ferkingstad	35559	rs10822155	10	65071215	A	C	0.435	0.09	0.01	1.55e-25	0.004	0.0129	142.12	trans
BDNF	Ferkingstad	35559	rs1354034	3	56849749	T	C	0.381	0.05	0.01	7.59e-10	0.0012	0.0129	41.99	trans
BDNF	Ferkingstad	35559	rs61658003	19	55544203	C	A	0.154	-0.07	0.01	6.92e-11	0.0013	0.0129	45.48	trans
BDNF	Ferkingstad	35559	rs6993770	8	106581528	T	A	0.225	-0.07	0.01	7.41e-13	0.0017	0.0129	60.77	trans
BDNF	Ferkingstad	35559	rs75967349	21	36400441	G	C	0.044	-0.13	0.02	8.91e-11	0.0014	0.0129	50.96	trans
BDP1	Pietzner	10708	rs203688	1	196672385	A	G	0.61	-0.1	0.01	6.64e-13	0.0043	0.0284	46.17	trans
BDP1	Pietzner	10708	rs704	17	26694861	A	G	0.47	-0.22	0.01	4.9e-65	0.0241	0.0284	264.53	trans
BECN1	Ferkingstad	35559	rs10922098	1	196664651	C	T	0.4	0.14	0.01	5.37e-63	0.0094	0.0125	337.73	trans
BECN1	Ferkingstad	35559	rs1355538	3	165505177	A	G	0.399	0.08	0.01	9.55e-22	0.0031	0.0125	109.43	trans
BET1L	Pietzner	10708	rs11604127	11	196944	T	C	0.23	0.54	0.02	1e-200	0.1018	0.1018	1212.87	cis
BGLAP	Yao	6861	rs4253254	4	187158508	T	C	0.51	-0.39	0.02	2.47e-106	0.0764	0.097	567.45	trans
BGLAP	Yao	6861	rs5030062	3	186454180	A	C	0.609	0.21	0.02	3.64e-28	0.0206	0.097	144.3	trans
BGN	Ferkingstad	35559	rs11711157	3	194061826	T	C	0.23	-0.08	0.01	3.31e-17	0.0023	0.0975	80.74	trans
BGN	Ferkingstad	35559	rs2686395	3	165485019	T	C	0.31	0.06	0.01	5.13e-10	0.0015	0.0975	54.85	trans
BGN	Ferkingstad	35559	rs61758388	16	17564311	A	C	0.039	-1.07	0.01	1e-200	0.086	0.0975	3346.92	trans
BGN	Ferkingstad	35559	rs704	17	26694861	G	A	0.492	0.11	0.01	4.37e-43	0.006	0.0975	216.37	trans
BGN	Ferkingstad	35559	rs9327541	5	129342979	T	G	0.351	-0.06	0.01	5.89e-11	0.0016	0.0975	58.4	trans
BHMT2	Pietzner	10708	rs114115200	3	165478240	T	G	0.19	0.15	0.02	7.89e-17	0.0065	0.0473	69.74	trans
BHMT2	Pietzner	10708	rs13321	9	117792583	C	G	0.28	0.12	0.02	1.34e-15	0.0056	0.0473	60.44	trans
BHMT2	Pietzner	10708	rs17580	14	94847262	A	T	0.05	0.23	0.03	1.24e-13	0.0052	0.0473	55.98	trans
BHMT2	Pietzner	10708	rs4658046	1	196670757	T	C	0.61	-0.25	0.01	3.53e-78	0.03	0.0473	330.84	trans
BID	Sun_2	35571	rs10418046	19	54327869	G	T	0.212	0.1	0.01	1.3e-27	0.0032	0.0086	114.3	trans
BID	Sun_2	35571	rs142201367	4	187156504	TTTTCTAACTTCATCACC	T	0.496	0.08	0.01	5.34e-23	0.0031	0.0086	111.33	trans
BID	Sun_2	35571	rs183393610	22	18252442	A	G	0.007	-0.4	0.05	8.27e-18	0.0023	0.0086	82.04	cis
BIN1	Pietzner	10708	rs35103166	2	127882182	T	C	0.62	-0.22	0.01	1.63e-61	0.023	0.023	252.19	cis
BIN2	Sun_2	35571	rs112838960	5	131709032	TAATA	T	0.516	0.05	0.01	3.69e-14	0.0014	0.0112	49.98	trans
BIN2	Sun_2	35571	rs1354034	3	56849749	C	T	0.604	0.06	0.01	6.08e-20	0.002	0.0112	69.81	trans
BIN2	Sun_2	35571	rs149960700	12	51705168	CTTATTTA	C	0.108	-0.18	0.01	2.08e-51	0.0063	0.0112	225.39	cis
BIN2	Sun_2	35571	rs6993770	8	106581528	T	A	0.286	-0.06	0.01	9.19e-15	0.0016	0.0112	55.96	trans
BIRC2	Ferkingstad	35559	rs1619994	3	165461835	G	A	0.281	0.07	0.01	3.09e-13	0.002	0.1498	70.5	trans
BIRC2	Ferkingstad	35559	rs7412	19	45412079	T	C	0.059	1.15	0.01	1e-200	0.1478	0.1498	6165.82	trans
BIRC3	Ferkingstad	35559	rs10922098	1	196664651	C	T	0.4	0.06	0.01	1.51e-13	0.0017	0.0017	61.55	trans
BIRC5	Pietzner	10708	rs1061170	1	196659237	T	C	0.61	-0.3	0.01	2.34e-110	0.0434	0.0484	485.66	trans
BIRC5	Pietzner	10708	rs35267984	19	886743	T	C	0.01	-0.5	0.07	1.83e-12	0.005	0.0484	53.47	trans
BIRC7	Pietzner	10708	rs402056	1	196671986	A	G	0.61	0.16	0.01	3.29e-32	0.0125	0.0723	135.38	trans
BIRC7	Pietzner	10708	rs6542680	2	3640142	T	C	0.82	-0.41	0.02	6.15e-124	0.0496	0.0723	559	trans
BIRC7	Pietzner	10708	rs76258507	1	196666044	T	C	0.39	-0.15	0.01	2.01e-26	0.0101	0.0723	109.69	trans
BLMH	Sun_2	35571	rs1050565	17	28576076	C	T	0.332	0.57	0.01	0	0.1452	0.1466	6040.3	cis
BLMH	Sun_2	35571	rs1250258	2	216300185	T	C	0.737	0.06	0.01	6.38e-14	0.0014	0.1466	49.71	trans
BLOC1S5	Pietzner	10708	rs1354034	3	56849749	T	C	0.4	-0.11	0.01	3.87e-16	0.0058	0.0058	62.54	trans
BLVRA	Sun_1	3301	rs62143197	19	54320716	A	G	0.223	0.32	0.03	4.3e-26	0.0355	0.0355	121.38	trans
BLVRB	Sun_2	35571	rs149698066	19	40964064	A	G	0.006	-1.45	0.05	1.2e-170	0.0246	0.0268	896.88	cis
BLVRB	Sun_2	35571	rs7776054	6	135418916	G	A	0.261	-0.08	0.01	2.1e-21	0.0022	0.0268	79.37	trans
BMP1	Ferkingstad	35559	rs1260326	2	27730940	T	C	0.341	0.07	0.01	6.92e-16	0.0022	0.0022	78.51	trans
BMP10	Pietzner	10708	rs6542680	2	3640142	T	C	0.82	-0.2	0.02	8.82e-31	0.0116	0.0116	125.35	trans
BMP15	Pietzner	10708	rs10922098	1	196664651	T	C	0.61	-0.2	0.01	1.2e-46	0.0187	0.0231	203.5	trans
BMP15	Pietzner	10708	rs78119247	3	165499135	G	GAT	0.21	0.12	0.02	4.57e-12	0.0045	0.0231	48.01	trans
BMP3	Pietzner	10708	rs10922097	1	196664482	T	C	0.61	-0.27	0.01	8.11e-87	0.0344	0.0412	381.74	trans
BMP3	Pietzner	10708	rs71674639	3	165495142	A	AAAT	0.21	0.14	0.02	9.78e-18	0.0068	0.0412	73.14	trans
BMP4	Ferkingstad	35559	rs10822155	10	65071215	A	C	0.435	0.07	0.01	2.82e-17	0.0024	0.0135	85.84	trans
BMP4	Ferkingstad	35559	rs138903858	14	105634487	T	G	0.024	0.17	0.03	6.92e-10	0.0014	0.0135	48.99	trans
BMP4	Ferkingstad	35559	rs35887873	11	126219396	C	T	0.263	0.08	0.01	1.38e-19	0.0025	0.0135	88.46	trans
BMP4	Ferkingstad	35559	rs6123685	20	55836040	A	G	0.232	0.08	0.01	3.8e-15	0.0023	0.0135	81.2	trans
BMP4	Ferkingstad	35559	rs6993770	8	106581528	T	A	0.225	-0.06	0.01	3.98e-11	0.0013	0.0135	44.63	trans
BMP4	Ferkingstad	35559	rs7467847	9	136115235	C	G	0.057	0.14	0.02	3.47e-14	0.0021	0.0135	75.45	trans
BMP4	Ferkingstad	35559	rs74917046	1	161580193	C	G	0.313	-0.06	0.01	4.17e-10	0.0015	0.0135	55.12	trans
BMP6	Sun_2	35571	rs10820606	9	99192919	C	A	0.23	-0.11	0.01	9.22e-34	0.0042	0.0636	150.36	trans
BMP6	Sun_2	35571	rs12762934	10	104359884	T	C	0.324	0.1	0.01	3.12e-37	0.0046	0.0636	162.95	trans
BMP6	Sun_2	35571	rs1354034	3	56849749	C	T	0.604	-0.21	0.01	4.95e-149	0.0207	0.0636	751.43	trans
BMP6	Sun_2	35571	rs186021206	17	7069412	A	G	0.006	0.45	0.05	2.23e-18	0.0025	0.0636	90.21	trans
BMP6	Sun_2	35571	rs2327009	6	7718260	T	C	0.477	0.13	0.01	1.11e-81	0.009	0.0636	321.56	cis
BMP6	Sun_2	35571	rs2519093	9	136141870	T	C	0.184	-0.09	0.01	5.58e-19	0.0024	0.0636	84.95	trans
BMP6	Sun_2	35571	rs2545801	5	176841339	C	T	0.745	-0.1	0.01	1.6e-32	0.0034	0.0636	122.55	trans
BMP6	Sun_2	35571	rs2834720	21	36376839	A	G	0.273	0.06	0.01	9.19e-15	0.0015	0.0636	54.36	trans
BMP6	Sun_2	35571	rs3792386	3	122853680	A	G	0.587	-0.05	0.01	3.47e-11	0.0014	0.0636	48.52	trans
BMP6	Sun_2	35571	rs5030062	3	186454180	C	A	0.374	-0.09	0.01	2.28e-26	0.0034	0.0636	120.7	trans
BMP6	Sun_2	35571	rs6580981	12	54723028	A	G	0.458	0.07	0.01	1.84e-25	0.0026	0.0636	94.36	trans
BMP6	Sun_2	35571	rs68066031	2	224880498	C	T	0.23	-0.07	0.01	5.11e-13	0.0015	0.0636	53.29	trans
BMP6	Sun_2	35571	rs6993770	8	106581528	T	A	0.287	-0.08	0.01	1.84e-22	0.0025	0.0636	88.71	trans
BMP6	Sun_2	35571	rs892090	19	55539072	G	T	0.834	0.1	0.01	1.13e-22	0.0027	0.0636	94.84	trans
BMP6	Sun_2	35571	rs996498	12	29518430	G	A	0.24	0.06	0.01	1.16e-10	0.0012	0.0636	43.72	trans
BMP7	Pietzner	10708	rs12004815	9	99314012	T	C	0.27	-0.12	0.02	8.9e-15	0.0056	0.039	60.1	trans
BMP7	Pietzner	10708	rs1354034	3	56849749	T	C	0.4	0.22	0.01	4.97e-60	0.0237	0.039	259.4	trans
BMP7	Pietzner	10708	rs4658046	1	196670757	T	C	0.61	0.1	0.01	1.11e-13	0.005	0.039	53.26	trans
BMP7	Pietzner	10708	rs9392918	6	7708631	T	C	0.52	-0.1	0.01	3.57e-13	0.0048	0.039	51.58	trans
BMP8B	Pietzner	10708	rs10922102	1	196668287	T	C	0.61	-0.35	0.01	2.56e-162	0.0596	0.0756	678.82	trans
BMP8B	Pietzner	10708	rs35267984	19	886743	T	C	0.01	-0.66	0.07	1.16e-21	0.0085	0.0756	92.29	trans
BMP8B	Pietzner	10708	rs71674639	3	165495142	A	AAAT	0.21	0.15	0.02	2.17e-20	0.0075	0.0756	80.53	trans
BMPER	Pietzner	10708	rs10754199	1	196670839	A	G	0.39	-0.1	0.01	3.5e-12	0.0045	0.0113	48.14	trans
BMPER	Pietzner	10708	rs16879245	7	33804485	A	G	0.92	0.22	0.02	3.61e-19	0.0069	0.0113	74.03	cis
BMPR1B	Pietzner	10708	rs10922103	1	196671118	A	G	0.61	-0.22	0.01	2.92e-60	0.0237	0.0282	259.45	trans
BMPR1B	Pietzner	10708	rs704	17	26694861	A	G	0.47	-0.1	0.01	3.01e-12	0.0045	0.0282	48.35	trans
BMPR2	Ferkingstad	35559	rs10922098	1	196664651	C	T	0.4	0.12	0.01	8.32e-51	0.0069	0.0099	247.5	trans
BMPR2	Ferkingstad	35559	rs1706435	3	165461476	G	A	0.37	0.08	0.01	9.55e-22	0.003	0.0099	106.38	trans
BMX	Pietzner	10708	rs4658046	1	196670757	T	C	0.61	0.12	0.01	1.08e-18	0.0064	0.0064	68.99	trans
BNIP3	Pietzner	10708	rs1042445	3	186395436	T	C	0.22	0.18	0.02	7.02e-27	0.0106	0.0226	115.04	trans
BNIP3	Pietzner	10708	rs1354034	3	56849749	T	C	0.4	-0.16	0.01	3.91e-30	0.012	0.0226	129.84	trans
BOC	Ferkingstad	35559	rs112168484	2	9698115	T	C	0.302	0.06	0.01	2.24e-13	0.0015	0.0271	54.01	trans
BOC	Ferkingstad	35559	rs1260326	2	27730940	T	C	0.341	-0.09	0.01	4.79e-24	0.0036	0.0271	129.97	trans
BOC	Ferkingstad	35559	rs4682481	3	112983855	T	C	0.163	0.27	0.01	3.24e-128	0.0199	0.0271	722.37	cis
BOC	Ferkingstad	35559	rs7793710	7	72971531	G	C	0.305	0.07	0.01	1.48e-15	0.0021	0.0271	74.07	trans
BOLA1	Pietzner	10708	rs113809617	9	140100317	C	G	0.87	0.6	0.02	3.79e-196	0.0806	0.3261	938.8	trans
BOLA1	Pietzner	10708	rs1354034	3	56849749	T	C	0.4	-0.11	0.01	1.93e-15	0.0054	0.3261	58.05	trans
BOLA1	Pietzner	10708	rs1451641	1	149865880	A	G	0.92	-1.28	0.02	1e-200	0.24	0.3261	3381.64	cis
BOLA2	Ferkingstad	35559	rs113889195	10	7749598	T	A	0.034	0.15	0.02	1.26e-12	0.0015	0.003	52.93	trans
BOLA2	Ferkingstad	35559	rs12435340	14	106506039	A	G	0.29	0.06	0.01	3.39e-10	0.0015	0.003	52.76	trans
BOLA2B_BOLA2	Pietzner	10708	rs10922098	1	196664651	T	C	0.61	0.16	0.01	2.09e-29	0.0116	0.0116	125.42	trans
BOLA3	Pietzner	10708	rs1354034	3	56849749	T	C	0.4	-0.09	0.01	1.4e-12	0.0039	0.0207	41.79	trans
BOLA3	Pietzner	10708	rs828889	2	74371995	A	G	0.42	-0.19	0.01	8.75e-50	0.0169	0.0207	183.55	cis
BPGM	Ferkingstad	35559	rs3811444	1	248039451	T	C	0.342	0.07	0.01	3.09e-16	0.0022	0.0036	78.62	trans
BPGM	Ferkingstad	35559	rs61751507	10	101829514	T	C	0.042	0.13	0.02	6.92e-11	0.0013	0.0036	47.98	trans
BPHL	Pietzner	10708	rs3799219	6	3151103	A	G	0.95	-0.93	0.03	1e-200	0.0816	0.0816	951.69	cis
BPI	Sun_1	3301	rs1780617	20	36974157	G	A	0.122	-0.64	0.04	1.1e-67	0.0877	0.0877	317.33	cis
BPIFA1	Pietzner	10708	rs10922103	1	196671118	A	G	0.61	-0.23	0.01	8.18e-65	0.0258	0.0309	283.88	trans
BPIFA1	Pietzner	10708	rs1619994	3	165461835	A	G	0.69	-0.11	0.02	5.59e-14	0.0051	0.0309	54.69	trans
BPIFA2	Pietzner	10708	rs116998526	12	11083356	A	G	0.73	0.11	0.02	5.2e-14	0.0051	0.0876	55.13	trans
BPIFA2	Pietzner	10708	rs13469	17	26676135	T	C	0.51	0.22	0.01	3.77e-60	0.0238	0.0876	260.48	trans
BPIFA2	Pietzner	10708	rs34954997	19	45417638	C	CTTCG	0.76	0.17	0.02	1.46e-24	0.0101	0.0876	108.71	trans
BPIFA2	Pietzner	10708	rs601338	19	49206674	A	G	0.49	0.31	0.01	1.26e-122	0.0487	0.0876	547.51	trans
BPIFB1	Sun_2	35571	rs116843064	19	8429323	A	G	0.02	0.2	0.02	1.12e-16	0.0015	0.1187	53.94	trans
BPIFB1	Sun_2	35571	rs12597477	16	78334871	G	A	0.196	-0.07	0.01	1.58e-16	0.0014	0.1187	48.9	trans
BPIFB1	Sun_2	35571	rs147233090	15	44028047	T	C	0.024	-0.15	0.02	6.71e-12	0.001	0.1187	37.26	trans
BPIFB1	Sun_2	35571	rs1619599	3	12504290	A	G	0.583	0.09	0.01	6.26e-34	0.0035	0.1187	125.41	trans
BPIFB1	Sun_2	35571	rs17489268	8	19852045	A	T	0.262	0.08	0.01	5.34e-23	0.0024	0.1187	86.05	trans
BPIFB1	Sun_2	35571	rs2424963	20	31694448	C	T	0.582	-0.42	0.01	0	0.0854	0.1187	3321.07	cis
BPIFB1	Sun_2	35571	rs247617	16	56990716	A	C	0.324	0.11	0.01	1.25e-56	0.0054	0.1187	193.14	trans
BPIFB1	Sun_2	35571	rs2721961	8	116657911	G	T	0.283	-0.06	0.01	3.86e-16	0.0013	0.1187	46.98	trans
BPIFB1	Sun_2	35571	rs2980888	8	126507308	C	T	0.697	0.05	0.01	1.22e-14	0.0012	0.1187	43.83	trans
BPIFB1	Sun_2	35571	rs34978289	6	2504622	CT	C	0.517	0.08	0.01	5.75e-31	0.0033	0.1187	116.93	trans
BPIFB1	Sun_2	35571	rs4878009	9	89334811	A	G	0.41	-0.06	0.01	3.93e-15	0.0015	0.1187	52.13	trans
BPIFB1	Sun_2	35571	rs681343	19	49206462	T	C	0.509	0.08	0.01	3.55e-33	0.0035	0.1187	125.89	trans
BPIFB1	Sun_2	35571	rs7429705	3	72291224	T	C	0.704	0.06	0.01	6.08e-20	0.0017	0.1187	60.86	trans
BPIFB1	Sun_2	35571	rs791361	5	173208633	C	A	0.774	0.07	0.01	6.41e-18	0.0017	0.1187	59.42	trans
BPIFB1	Sun_2	35571	rs9389269	6	135427159	C	T	0.272	0.1	0.01	3.57e-35	0.0039	0.1187	138.44	trans
BPNT1	Pietzner	10708	rs12045503	1	196672473	T	C	0.61	0.09	0.01	4.43e-12	0.0039	0.0039	41.42	trans
BPNT2	Sun_1	3301	rs112433249	8	57876576	C	T	0.017	-1.56	0.09	4.1e-65	0.0813	0.0813	292.08	cis
BPTF	Pietzner	10708	rs429358	19	45411941	T	C	0.85	0.28	0.02	5.76e-49	0.0201	0.0244	220	trans
BPTF	Pietzner	10708	rs704	17	26694861	A	G	0.47	0.09	0.01	7.9e-12	0.0043	0.0244	46.33	trans
BRAF	Pietzner	10708	rs1354034	3	56849749	T	C	0.4	-0.1	0.01	1.98e-16	0.0052	0.0052	55.87	trans
BRD1	Sun_1	3301	rs4632248	19	54324995	T	G	0.214	0.47	0.03	2.9e-59	0.0743	0.0743	264.84	trans
BRD2	Ferkingstad	35559	rs10922098	1	196664651	C	T	0.4	0.1	0.01	1.2e-34	0.0048	0.0048	171.51	trans
BRD4	Ferkingstad	35559	rs10922098	1	196664651	C	T	0.4	0.07	0.01	4.68e-20	0.0024	0.0024	83.83	trans
BRDT	Ferkingstad	35559	rs1329424	1	196646176	T	G	0.397	0.1	0.01	2.45e-36	0.0048	0.006	171.1	trans
BRDT	Ferkingstad	35559	rs1355538	3	165505177	A	G	0.399	0.05	0.01	9.33e-10	0.0012	0.006	42.67	trans
BRF1	Pietzner	10708	rs2232613	20	36997655	T	C	0.08	-0.34	0.03	5.12e-41	0.0168	0.0626	183.12	trans
BRF1	Pietzner	10708	rs34813609	1	196668360	G	GT	0.61	-0.25	0.01	4.71e-74	0.0293	0.0626	322.74	trans
BRF1	Pietzner	10708	rs35186399	19	860766	A	G	0.01	-0.52	0.07	8.5e-14	0.0053	0.0626	56.74	trans
BRF1	Pietzner	10708	rs78119247	3	165499135	G	GAT	0.21	0.18	0.02	1.31e-28	0.0112	0.0626	121.63	trans
BRICD5	Sun_1	3301	rs62143198	19	54320939	A	G	0.215	0.54	0.03	2.5e-75	0.0984	0.0984	360.17	trans
BRK1	Sun_2	35571	rs11605246	11	198062	G	C	0.23	0.09	0.01	1.55e-25	0.0031	0.0308	111.64	trans
BRK1	Sun_2	35571	rs1354034	3	56849749	C	T	0.604	0.14	0.01	6.87e-64	0.0087	0.0308	312.83	trans
BRK1	Sun_2	35571	rs342293	7	106372219	G	C	0.46	-0.07	0.01	4.04e-26	0.0027	0.0308	97.02	trans
BRK1	Sun_2	35571	rs6054	4	155489608	T	C	0.006	0.41	0.05	1.23e-16	0.002	0.0308	71.66	trans
BRK1	Sun_2	35571	rs707236	16	83803160	A	T	0.346	-0.15	0.01	1.83e-79	0.0103	0.0308	370.81	trans
BRK1	Sun_2	35571	rs7896518	10	65104500	G	A	0.424	0.07	0.01	2.26e-19	0.0025	0.0308	90.32	trans
BRK1	Sun_2	35571	rs9897552	17	33974481	A	G	0.177	0.07	0.01	5.2e-12	0.0014	0.0308	49.34	trans
BRPF1	Pietzner	10708	rs10922098	1	196664651	T	C	0.61	-0.25	0.01	3.81e-79	0.0307	0.0363	339.05	trans
BRPF1	Pietzner	10708	rs704	17	26694861	A	G	0.47	-0.11	0.01	4.08e-15	0.0056	0.0363	60.27	trans
BRSK2	Pietzner	10708	rs1354034	3	56849749	T	C	0.4	-0.13	0.01	1.38e-21	0.0076	0.0562	82.21	trans
BRSK2	Pietzner	10708	rs17851415	19	55815159	A	C	0.04	0.28	0.04	7.62e-15	0.0059	0.0562	63.46	trans
BRSK2	Pietzner	10708	rs7932863	11	1412848	A	G	0.27	0.33	0.01	1.08e-117	0.0427	0.0562	477.17	cis
BSG	Sun_2	35571	rs1260326	2	27730940	C	T	0.609	0.06	0.01	3.5e-17	0.0017	0.0274	59.07	trans
BSG	Sun_2	35571	rs2519093	9	136141870	T	C	0.185	-0.15	0.01	3.51e-59	0.0064	0.0274	229.63	trans
BSG	Sun_2	35571	rs56101188	19	586745	C	T	0.09	0.24	0.01	2.41e-77	0.0096	0.0274	345.9	cis
BSG	Sun_2	35571	rs61747728	1	179526214	T	C	0.038	0.18	0.02	9.8e-22	0.0024	0.0274	86.35	trans
BSG	Sun_2	35571	rs700753	7	46753684	G	C	0.654	0.06	0.01	6.38e-14	0.0016	0.0274	58.08	trans
BSG	Sun_2	35571	rs77924615	16	20392332	A	G	0.197	-0.07	0.01	5.02e-16	0.0017	0.0274	59.98	trans
BSG	Sun_2	35571	rs78444298	1	184672098	A	G	0.02	0.21	0.03	9.1e-16	0.0017	0.0274	59.51	trans
BSG	Sun_2	35571	rs933224	22	36766003	C	T	0.683	-0.05	0.01	8.03e-11	0.0012	0.0274	41.7	trans
BSG	Sun_2	35571	rs9987289	8	9183358	G	A	0.908	-0.08	0.01	4.62e-12	0.0011	0.0274	40.95	trans
BST1	Sun_1	3301	rs73224660	4	15714762	A	G	0.159	-1.4	0.02	1e-200	0.5242	0.5242	3634.27	cis
BST2	Sun_2	35571	rs12373325	18	56087648	C	T	0.797	-0.06	0.01	1.15e-12	0.0013	0.0288	47.15	trans
BST2	Sun_2	35571	rs17157266	11	62199817	C	T	0.18	-0.07	0.01	4.17e-14	0.0014	0.0288	48.55	trans
BST2	Sun_2	35571	rs2111485	2	163110536	G	A	0.61	0.06	0.01	1.02e-17	0.0017	0.0288	61.02	trans
BST2	Sun_2	35571	rs2269615	1	172415451	T	C	0.559	-0.05	0.01	3.69e-14	0.0014	0.0288	49.33	trans
BST2	Sun_2	35571	rs35251378	19	10459969	A	G	0.293	-0.08	0.01	8.64e-26	0.0029	0.0288	104.28	trans
BST2	Sun_2	35571	rs4835265	4	146821410	A	C	0.156	0.07	0.01	6.02e-13	0.0014	0.0288	48.67	trans
BST2	Sun_2	35571	rs505922	9	136149229	C	T	0.317	0.11	0.01	2.37e-39	0.0048	0.0288	170.68	trans
BST2	Sun_2	35571	rs57683598	1	941334	A	G	0.399	0.05	0.01	2.56e-12	0.0012	0.0288	41.02	trans
BST2	Sun_2	35571	rs5992933	22	18457043	T	G	0.243	-0.06	0.01	6.38e-14	0.0013	0.0288	47.21	trans
BST2	Sun_2	35571	rs6926219	6	122720806	A	G	0.546	-0.06	0.01	1.24e-15	0.0016	0.0288	55.39	trans
BST2	Sun_2	35571	rs8101243	19	17488793	C	T	0.957	-0.35	0.02	7.03e-82	0.0099	0.0288	355.83	cis
BTC	Sun_2	35571	rs1354034	3	56849749	C	T	0.604	0.05	0.01	1.1e-13	0.0013	0.0865	46.06	trans
BTC	Sun_2	35571	rs28549760	4	75719517	C	A	0.132	-0.6	0.01	0	0.0821	0.0865	3181.56	cis
BTC	Sun_2	35571	rs342296	7	106372903	A	G	0.457	-0.05	0.01	9.14e-13	0.0012	0.0865	44.19	trans
BTC	Sun_2	35571	rs60822569	12	54717508	TTTCTC	T	0.553	0.06	0.01	2.93e-18	0.0018	0.0865	65.54	trans
BTD	Pietzner	10708	rs10778142	12	102093698	A	C	0.74	0.11	0.02	8.73e-13	0.0047	0.2363	50.08	trans
BTD	Pietzner	10708	rs13078881	3	15686693	C	G	0.04	-1.68	0.03	1e-200	0.2162	0.2363	2953.87	cis
BTD	Pietzner	10708	rs149394327	17	64228995	C	G	0.03	0.52	0.04	1.46e-37	0.0154	0.2363	167.85	trans
BTG2	Pietzner	10708	rs10922100	1	196665208	A	G	0.39	0.38	0.01	3.72e-175	0.0676	0.0785	776.5	trans
BTG2	Pietzner	10708	rs71674639	3	165495142	A	AAAT	0.21	0.18	0.02	1.64e-27	0.0109	0.0785	117.65	trans
BTK	Sun_1	3301	rs62143197	19	54320716	A	G	0.223	0.26	0.03	1.7e-17	0.0234	0.0234	79.14	trans
BTLA	Pietzner	10708	rs1619994	3	165461835	A	G	0.69	-0.12	0.02	1.17e-16	0.0062	0.0307	66.36	trans
BTLA	Pietzner	10708	rs76258507	1	196666044	T	C	0.39	0.23	0.01	2.05e-62	0.0245	0.0307	269.08	trans
BTN2A1	Sun_2	35571	rs1151851	12	121340139	T	A	0.414	0.05	0.01	3.2e-13	0.0013	0.0123	44.95	trans
BTN2A1	Sun_2	35571	rs143048713	3	46893173	GGT	G	0.1	0.08	0.01	1.48e-11	0.0012	0.0123	42.13	trans
BTN2A1	Sun_2	35571	rs186021206	17	7069412	A	G	0.007	0.52	0.05	5.93e-27	0.0034	0.0123	122.74	trans
BTN2A1	Sun_2	35571	rs2659005	17	79218714	T	C	0.441	0.06	0.01	8.21e-19	0.0019	0.0123	67.52	trans
BTN2A1	Sun_2	35571	rs61747728	1	179526214	T	C	0.038	0.19	0.02	4.79e-26	0.0026	0.0123	94.13	trans
BTN2A1	Sun_2	35571	rs77924615	16	20392332	A	G	0.197	-0.08	0.01	1.17e-17	0.0019	0.0123	66.77	trans
BTN3A1	Ferkingstad	35559	rs1047286	19	6713262	A	G	0.241	-0.06	0.01	1e-09	0.0013	0.0123	46.85	trans
BTN3A1	Ferkingstad	35559	rs10922098	1	196664651	C	T	0.4	0.14	0.01	5.62e-66	0.0094	0.0123	337.73	trans
BTN3A1	Ferkingstad	35559	rs2686395	3	165485019	T	C	0.31	0.06	0.01	2.88e-12	0.0015	0.0123	54.85	trans
BTN3A2	Sun_2	35571	rs3184504	12	111884608	C	T	0.518	-0.08	0.01	1.22e-38	0.003	0.0057	108.4	trans
BTN3A2	Sun_2	35571	rs74439742	16	57059427	T	C	0.172	-0.1	0.01	1.46e-26	0.0026	0.0057	93.49	trans
BTNL3	Ferkingstad	35559	rs10922098	1	196664651	C	T	0.4	0.13	0.01	4.79e-57	0.0081	0.0118	290.82	trans
BTNL3	Ferkingstad	35559	rs6445035	3	165480100	A	G	0.19	0.11	0.01	4.57e-26	0.0037	0.0118	133.14	trans
BTNL8	Pietzner	10708	rs1329424	1	196646176	T	G	0.39	-0.09	0.01	1.39e-12	0.0042	0.0335	45.2	trans
BTNL8	Pietzner	10708	rs201210185	5	180376489	C	CG	0.89	-0.36	0.02	1.8e-60	0.0251	0.0335	275.58	cis
BTNL8	Pietzner	10708	rs681343	19	49206462	T	C	0.49	-0.09	0.01	1.79e-12	0.0042	0.0335	45.48	trans
BTNL9	Pietzner	10708	rs138692142	5	180349778	T	C	0.01	-0.62	0.07	5.43e-17	0.0076	0.0132	81.58	cis
BTNL9	Pietzner	10708	rs8176751	9	136131022	T	C	0.09	0.19	0.02	1.58e-14	0.0057	0.0132	61.01	trans
BUB1	Sun_1	3301	rs10418046	19	54327869	G	T	0.217	0.46	0.03	1.2e-57	0.0719	0.0719	255.6	trans
C10orf105	Pietzner	10708	rs10922098	1	196664651	T	C	0.61	0.19	0.01	6.52e-46	0.0175	0.0175	191.13	trans
C11orf68	Sun_1	3301	rs62143198	19	54320939	A	G	0.215	0.58	0.03	1.4e-88	0.1136	0.1136	422.59	trans
C11orf73	Pietzner	10708	rs1354034	3	56849749	T	C	0.4	-0.1	0.01	9.5e-16	0.0052	0.0052	55.87	trans
C11orf87	Pietzner	10708	rs33944729	1	196652124	T	TA	0.39	-0.16	0.01	9.29e-32	0.0125	0.0684	135.38	trans
C11orf87	Pietzner	10708	rs78357146	17	64305051	A	G	0.97	-0.32	0.04	9.23e-15	0.0058	0.0684	62.98	trans
C11orf87	Pietzner	10708	rs927826	10	20220846	T	G	0.71	0.22	0.02	2.36e-49	0.0198	0.0684	215.71	trans
C11orf87	Pietzner	10708	rs9332661	1	169489203	A	G	0.94	0.52	0.03	3.99e-71	0.0303	0.0684	334.15	trans
C11orf94	Pietzner	10708	rs4769824	13	30883339	T	C	0.44	-0.21	0.01	9.17e-60	0.0217	0.0217	237.84	trans
C12orf10	Pietzner	10708	rs1354034	3	56849749	T	C	0.4	-0.18	0.01	1.33e-41	0.0149	0.0149	161.58	trans
C14orf93	Pietzner	10708	rs34954997	19	45417638	C	CTTCG	0.76	0.17	0.02	4.38e-25	0.0105	0.069	114.07	trans
C14orf93	Pietzner	10708	rs628745	1	57406927	T	C	0.67	-0.35	0.01	9.82e-137	0.0536	0.069	605.77	trans
C14orf93	Pietzner	10708	rs7040705	9	139836362	A	G	0.52	-0.1	0.01	1.09e-12	0.0049	0.069	52.64	trans
C16orf54	Pietzner	10708	rs10922098	1	196664651	T	C	0.61	0.11	0.01	2.52e-14	0.0053	0.0053	57.54	trans
C17orf103	Pietzner	10708	rs10754199	1	196670839	A	G	0.39	-0.15	0.02	7.02e-26	0.011	0.011	119	trans
C17orf67	Pietzner	10708	rs34813609	1	196668360	G	GT	0.61	0.1	0.01	6.43e-13	0.0044	0.0044	47.15	trans
C17orf78	Sun_1	3301	rs12371	1	180163390	G	A	0.089	0.39	0.04	7.1e-19	0.0247	0.0247	83.42	trans
C17orf89	Pietzner	10708	rs201263987	1	196671666	A	AAAAC	0.61	0.11	0.01	5.03e-17	0.0057	0.0057	60.86	trans
C18orf32	Pietzner	10708	rs12067507	1	57422511	T	C	0.05	0.26	0.03	1.88e-17	0.0065	0.0065	69.74	trans
C19orf12	Sun_2	35571	rs142552223	3	172234017	A	G	0.038	-0.14	0.02	3.65e-12	0.0014	0.0114	49.68	trans
C19orf12	Sun_2	35571	rs16919942	11	93840415	T	C	0.106	-0.09	0.01	4.17e-13	0.0014	0.0114	51.1	trans
C19orf12	Sun_2	35571	rs28929474	14	94844947	T	C	0.021	0.2	0.03	2.63e-14	0.0016	0.0114	56.36	trans
C19orf12	Sun_2	35571	rs705379	7	94953895	A	G	0.477	0.09	0.01	1.52e-27	0.0038	0.0114	134.83	trans
C19orf12	Sun_2	35571	rs738409	22	44324727	G	C	0.217	0.1	0.01	4.38e-27	0.0032	0.0114	114.05	trans
C19orf18	Pietzner	10708	rs33944729	1	196652124	T	TA	0.39	-0.12	0.01	4.38e-17	0.0064	0.0108	68.99	trans
C19orf18	Pietzner	10708	rs893522	3	165560618	A	C	0.91	0.16	0.02	4.09e-12	0.0044	0.0108	46.8	trans
C19orf26	Pietzner	10708	rs9911603	17	64131902	T	C	0.05	-0.21	0.03	7.74e-13	0.0044	0.0044	46.78	trans
C19orf80	Ferkingstad	35559	rs10922098	1	196664651	C	T	0.4	0.06	0.01	2.51e-16	0.0017	0.0017	61.55	trans
C1D	Pietzner	10708	rs4658046	1	196670757	T	C	0.61	-0.11	0.01	4.2e-16	0.006	0.02	64.28	trans
C1D	Pietzner	10708	rs704	17	26694861	A	G	0.47	-0.17	0.01	1.69e-35	0.0141	0.02	152.69	trans
C1GALT1C1	Pietzner	10708	rs149092047	9	136139907	G	GAAACTGCC	0.27	0.6	0.01	1e-200	0.1405	0.1639	1750.03	trans
C1GALT1C1	Pietzner	10708	rs9639031	7	7273155	T	C	0.56	-0.22	0.01	1.13e-59	0.0234	0.1639	256.75	trans
C1orf115	Pietzner	10708	rs10922100	1	196665208	A	G	0.39	0.18	0.01	1.89e-38	0.0152	0.0152	165.74	trans
C1orf162	Ferkingstad	35559	rs1047286	19	6713262	A	G	0.241	-0.16	0.01	6.92e-59	0.0094	0.0374	335.87	trans
C1orf162	Ferkingstad	35559	rs10922098	1	196664651	C	T	0.4	0.17	0.01	4.07e-90	0.0139	0.0374	500.23	trans
C1orf162	Ferkingstad	35559	rs1260326	2	27730940	T	C	0.341	0.07	0.01	1.91e-16	0.0022	0.0374	78.51	trans
C1orf162	Ferkingstad	35559	rs704	17	26694861	G	A	0.492	0.07	0.01	1.55e-17	0.0024	0.0374	87.31	trans
C1orf162	Ferkingstad	35559	rs72840032	10	101889964	T	C	0.041	-0.32	0.02	2.75e-56	0.0081	0.0374	291.36	trans
C1orf162	Ferkingstad	35559	rs8192297	15	90344352	C	T	0.098	-0.09	0.01	1.1e-10	0.0014	0.0374	50.85	trans
C1orf185	Pietzner	10708	rs572515	1	196646261	A	G	0.39	-0.13	0.01	8.28e-19	0.0077	0.0077	82.8	trans
C1orf186	Ferkingstad	35559	rs10922098	1	196664651	C	T	0.4	0.11	0.01	5.37e-46	0.0058	0.0058	207.74	trans
C1orf198	Pietzner	10708	rs61826310	1	231002496	T	C	0.17	0.21	0.02	1.59e-33	0.0123	0.0123	133.62	cis
C1orf210	Pietzner	10708	rs1354034	3	56849749	T	C	0.4	-0.11	0.01	1.24e-15	0.0059	0.0059	63.69	trans
C1orf226	Ferkingstad	35559	rs1687391	9	117090006	T	C	0.098	0.17	0.01	5.62e-36	0.0051	0.0063	181.94	trans
C1orf226	Ferkingstad	35559	rs211836	20	38478276	T	G	0.468	0.05	0.01	7.59e-10	0.0012	0.0063	44.32	trans
C1orf63	Pietzner	10708	rs141748118	3	165707526	T	TATATAC	0.28	-0.11	0.02	1.11e-13	0.0051	0.0109	54.42	trans
C1orf63	Pietzner	10708	rs201263987	1	196671666	A	AAAAC	0.61	0.11	0.01	6.7e-16	0.0059	0.0109	63.13	trans
C1QA	Sun_2	35571	rs117981338	17	71088843	T	C	0.014	0.4	0.03	5.63e-40	0.0045	0.0934	159.84	trans
C1QA	Sun_2	35571	rs12058824	1	22963050	A	G	0.083	-0.63	0.01	0	0.0611	0.0934	2315.48	cis
C1QA	Sun_2	35571	rs1727	10	91066769	A	C	0.725	-0.11	0.01	5.09e-43	0.0048	0.0934	172.49	trans
C1QA	Sun_2	35571	rs188468174	1	25291697	T	C	0.014	0.21	0.03	1.25e-11	0.0012	0.0934	43.97	trans
C1QA	Sun_2	35571	rs2665399	17	57866422	C	A	0.842	-0.09	0.01	2.26e-19	0.0022	0.0934	76.98	trans
C1QA	Sun_2	35571	rs2765501	1	157804648	A	G	0.401	0.07	0.01	6.38e-23	0.0023	0.0934	81.56	trans
C1QA	Sun_2	35571	rs28659908	19	35693120	C	T	0.405	0.07	0.01	1.61e-20	0.002	0.0934	72.56	trans
C1QA	Sun_2	35571	rs4766578	12	111904371	A	T	0.505	-0.06	0.01	3.5e-17	0.0017	0.0934	62.01	trans
C1QA	Sun_2	35571	rs546388	5	172328133	T	C	0.454	-0.07	0.01	6.38e-23	0.0024	0.0934	84.17	trans
C1QA	Sun_2	35571	rs55841020	18	45821172	A	T	0.174	-0.08	0.01	3.05e-17	0.0017	0.0934	59.15	trans
C1QA	Sun_2	35571	rs6532770	4	99783669	A	C	0.244	0.15	0.01	1.94e-78	0.0083	0.0934	297.56	trans
C1QA	Sun_2	35571	rs7139746	13	49784367	A	G	0.677	0.05	0.01	1.1e-13	0.0012	0.0934	42.14	trans
C1QA_C1QB_C1QC	Suhre	1000	rs12146727	12	7170336	A	G	0.13	-0.51	0.06	2e-15	0.0586	0.0586	62.13	trans
C1QBP	Pietzner	10708	rs1042303	6	24437458	T	C	0.55	0.1	0.01	3e-13	0.0046	0.0196	49.06	trans
C1QBP	Pietzner	10708	rs1126605	12	7242204	T	C	0.09	0.19	0.02	3.85e-16	0.0061	0.0196	65.72	trans
C1QBP	Pietzner	10708	rs78119247	3	165499135	G	GAT	0.21	0.16	0.02	2.74e-24	0.0089	0.0196	96.4	trans
C1QC	Sun_1	3301	rs4934470	10	91067438	C	T	0.73	0.21	0.03	1.9e-14	0.0174	0.1112	58.37	trans
C1QC	Sun_1	3301	rs78865058	1	22944209	A	G	0.042	1.08	0.06	4.3e-71	0.0939	0.1112	341.73	cis
C1QL1	Ferkingstad	35559	rs10922098	1	196664651	C	T	0.4	0.09	0.01	1.74e-26	0.0039	0.0149	138.8	trans
C1QL1	Ferkingstad	35559	rs4266889	1	207305670	A	G	0.322	-0.15	0.01	2.14e-66	0.0098	0.0149	353.02	trans
C1QL1	Ferkingstad	35559	rs4336251	4	121727876	C	T	0.434	0.05	0.01	1.32e-10	0.0012	0.0149	43.72	trans
C1QL2	Pietzner	10708	rs17713088	3	165488604	T	G	0.21	0.19	0.02	6.96e-30	0.0115	0.0659	124.32	trans
C1QL2	Pietzner	10708	rs34813609	1	196668360	G	GT	0.61	-0.29	0.01	2.92e-104	0.0403	0.0659	449.47	trans
C1QL2	Pietzner	10708	rs35267984	19	886743	T	C	0.01	-0.49	0.07	2.15e-12	0.0048	0.0659	51.56	trans
C1QL2	Pietzner	10708	rs704	17	26694861	A	G	0.47	0.14	0.01	2.2e-24	0.0094	0.0659	101.05	trans
C1QL4	Ferkingstad	35559	rs1355538	3	165505177	A	G	0.399	0.05	0.01	3.72e-10	0.0012	0.0012	42.67	trans
C1QTNF1	Pietzner	10708	rs12740374	1	109817590	T	G	0.22	-0.73	0.02	1e-200	0.1804	0.2465	2356.38	trans
C1QTNF1	Pietzner	10708	rs184458383	16	75249552	T	C	0.08	-0.23	0.03	5.83e-19	0.0077	0.2465	82.55	trans
C1QTNF1	Pietzner	10708	rs28929474	14	94844947	T	C	0.02	-0.4	0.05	5.18e-17	0.0063	0.2465	67.57	trans
C1QTNF1	Pietzner	10708	rs34593439	15	79234957	A	G	0.1	0.16	0.02	1.99e-12	0.0046	0.2465	49.56	trans
C1QTNF1	Pietzner	10708	rs4747200	10	73574405	A	G	0.71	0.24	0.02	2.13e-58	0.0229	0.2465	251.31	trans
C1QTNF1	Pietzner	10708	rs5848	17	42430244	T	C	0.28	-0.25	0.02	2.93e-59	0.0246	0.2465	270	trans
C1QTNF3	Pietzner	10708	rs28929474	14	94844947	T	C	0.02	0.35	0.05	1.42e-14	0.0047	0.0229	50.48	trans
C1QTNF3	Pietzner	10708	rs840390	5	34018623	A	G	0.13	-0.28	0.02	2.44e-51	0.0182	0.0229	198.95	cis
C1QTNF5	Sun_1	3301	rs11955347	5	131567924	A	G	0.472	-0.25	0.02	9.1e-24	0.0312	0.0737	106.07	trans
C1QTNF5	Sun_1	3301	rs2248863	11	119207341	A	G	0.142	0.33	0.03	3.5e-21	0.0265	0.0737	89.93	cis
C1QTNF5	Sun_1	3301	rs61932023	12	99025406	C	A	0.332	-0.19	0.03	3.9e-13	0.016	0.0737	53.68	trans
C1QTNF9	Pietzner	10708	rs704	17	26694861	A	G	0.47	-0.21	0.01	2.15e-54	0.0222	0.0982	242.85	trans
C1QTNF9	Pietzner	10708	rs9511206	13	24932444	T	G	0.68	0.42	0.01	3.67e-192	0.076	0.0982	881.08	cis
C1R	Suhre	1000	rs12146727	12	7170336	A	G	0.13	-0.78	0.06	3.4e-35	0.1376	0.1376	159.26	cis
C1RL	Pietzner	10708	rs191448232	12	7254686	C	G	0.01	-2.23	0.06	1e-200	0.0986	0.1176	1171.61	cis
C1RL	Pietzner	10708	rs76525968	11	57371192	T	G	0.27	-0.12	0.02	8.33e-15	0.0052	0.1176	56.11	trans
C1RL	Pietzner	10708	rs8178824	17	64224775	T	C	0.03	0.49	0.04	7.08e-35	0.0137	0.1176	149.22	trans
C1S	Pietzner	10708	rs12146727	12	7170336	A	G	0.13	-1.11	0.02	1e-200	0.2772	0.2772	4105.77	cis
C2	Sun_2	35571	rs1260326	2	27730940	C	T	0.609	-0.07	0.01	1.05e-21	0.0021	0.0071	76.23	trans
C2	Sun_2	35571	rs56278466	10	17875857	G	T	0.661	0.11	0.01	7.34e-51	0.0049	0.0071	176.64	trans
C20orf173	Pietzner	10708	rs34813609	1	196668360	G	GT	0.61	-0.32	0.01	2.77e-122	0.0484	0.1238	544.74	trans
C20orf173	Pietzner	10708	rs35186399	19	860766	A	G	0.01	-0.51	0.07	1.87e-13	0.0052	0.1238	56.08	trans
C20orf173	Pietzner	10708	rs704	17	26694861	A	G	0.47	0.33	0.01	2.56e-137	0.0546	0.1238	618.11	trans
C20orf173	Pietzner	10708	rs78119247	3	165499135	G	GAT	0.21	0.22	0.02	6.88e-39	0.0156	0.1238	169.93	trans
C21orf33	Ferkingstad	35559	rs10922098	1	196664651	C	T	0.4	0.18	0.01	1e-114	0.0156	0.0156	561.77	trans
C21orf33_GATD3B	Pietzner	10708	rs34813609	1	196668360	G	GT	0.61	-0.28	0.01	2.81e-92	0.0365	0.0448	405.66	trans
C21orf33_GATD3B	Pietzner	10708	rs71674639	3	165495142	A	AAAT	0.21	0.16	0.02	2.7e-21	0.0083	0.0448	89.42	trans
C22orf15	Pietzner	10708	rs528298	1	196660995	A	T	0.39	-0.14	0.01	1.56e-23	0.0091	0.0091	97.9	trans
C2CD2L	Sun_2	35571	rs142201367	4	187156504	TTTTCTAACTTCATCACC	T	0.495	0.05	0.01	1.48e-11	0.0015	0.0029	51.93	trans
C2CD2L	Sun_2	35571	rs640603	11	118964330	A	G	0.352	-0.06	0.01	1.04e-12	0.0015	0.0029	52.8	cis
C2orf40	Pietzner	10708	rs34813609	1	196668360	G	GT	0.61	-0.31	0.01	1.83e-116	0.0451	0.0504	506.07	trans
C2orf40	Pietzner	10708	rs35267984	19	886743	T	C	0.01	-0.52	0.07	1.87e-13	0.0053	0.0504	56.96	trans
C2orf66	Pietzner	10708	rs704	17	26694861	A	G	0.47	-0.5	0.01	1e-200	0.1226	0.1226	1495.48	trans
C3	Pietzner	10708	rs11569415	19	6716279	A	G	0.21	0.24	0.02	5.41e-46	0.0186	0.0684	203.32	cis
C3	Pietzner	10708	rs1410996	1	196696933	A	G	0.41	-0.2	0.01	4.18e-49	0.0186	0.0684	202.75	trans
C3	Pietzner	10708	rs2230199	19	6718387	C	G	0.21	-0.13	0.02	8.53e-17	0.006	0.0684	64.17	cis
C3	Pietzner	10708	rs34813609	1	196668360	G	GT	0.61	-0.23	0.01	1.21e-73	0.0252	0.0684	276.43	trans
C3orf18	Pietzner	10708	rs34813609	1	196668360	G	GT	0.61	-0.37	0.01	3.25e-168	0.0655	0.0894	750.27	trans
C3orf18	Pietzner	10708	rs35267984	19	886743	T	C	0.01	-0.6	0.07	3.78e-17	0.0071	0.0894	76.6	trans
C3orf18	Pietzner	10708	rs71674639	3	165495142	A	AAAT	0.21	0.23	0.02	6.45e-42	0.0168	0.0894	182.91	trans
C4A_C4B	Pietzner	10708	rs12146727	12	7170336	A	G	0.13	-0.31	0.02	1.91e-54	0.0216	0.0303	236.33	trans
C4A_C4B	Pietzner	10708	rs12433460	14	106262680	A	C	0.26	-0.15	0.02	2.23e-16	0.0087	0.0303	93.5	trans
C4BPA	Pietzner	10708	rs34101855	1	207281706	A	AG	0.87	-0.52	0.02	1.25e-151	0.0602	0.0602	686.11	cis
C4BPB	Sun_2	35571	rs11621792	14	24871926	T	C	0.453	-0.05	0.01	2.56e-12	0.0012	0.0615	42.37	trans
C4BPB	Sun_2	35571	rs139130389	11	71850156	CTA	C	0.073	-0.16	0.01	5.47e-34	0.0034	0.0615	120.13	trans
C4BPB	Sun_2	35571	rs2316653	3	90442925	G	A	0.499	-0.06	0.01	1.17e-16	0.0017	0.0615	59.93	trans
C4BPB	Sun_2	35571	rs28507491	4	77197651	A	G	0.377	-0.05	0.01	3.2e-13	0.0012	0.0615	43.51	trans
C4BPB	Sun_2	35571	rs28929474	14	94844947	T	C	0.021	0.37	0.02	3.11e-52	0.0054	0.0615	192.25	trans
C4BPB	Sun_2	35571	rs4418728	10	94839724	T	G	0.451	-0.05	0.01	7.03e-12	0.0011	0.0615	40.63	trans
C4BPB	Sun_2	35571	rs687339	3	135932359	T	C	0.771	-0.06	0.01	2.44e-14	0.0013	0.0615	46.75	trans
C4BPB	Sun_2	35571	rs805435	2	54064783	C	A	0.185	0.06	0.01	1.22e-11	0.0011	0.0615	39.97	trans
C4BPB	Sun_2	35571	rs8178824	17	64224775	T	C	0.03	0.81	0.02	0	0.038	0.0615	1403.77	trans
C4BPB	Sun_2	35571	rs9302635	16	72144174	C	T	0.182	-0.14	0.01	7.34e-51	0.0054	0.0615	194.32	trans
C4BPB	Sun_2	35571	rs9822589	3	93931141	A	G	0.468	0.06	0.01	1.17e-16	0.0017	0.0615	59.68	trans
C4orf32	Pietzner	10708	rs10922098	1	196664651	T	C	0.61	-0.25	0.01	5.13e-81	0.0302	0.04	333.56	trans
C4orf32	Pietzner	10708	rs17713196	3	165489724	T	C	0.21	0.17	0.02	2.55e-26	0.0098	0.04	106.13	trans
C5	Pietzner	10708	rs146217891	17	45572817	T	TTTG	0.47	0.1	0.01	1.85e-13	0.0049	0.0618	52.53	trans
C5	Pietzner	10708	rs17220750	9	123787999	A	G	0.1	0.26	0.02	7.81e-32	0.0121	0.0618	130.85	cis
C5	Pietzner	10708	rs1801689	17	64210580	A	C	0.97	-0.5	0.04	1.32e-37	0.0148	0.0618	160.65	trans
C5	Pietzner	10708	rs41309886	9	123767261	T	TA	0.22	-0.3	0.02	1.35e-74	0.0301	0.0618	331.91	cis
C5_C6	Pietzner	10708	rs41309886	9	123767261	T	TA	0.22	-0.29	0.02	8.7e-71	0.0287	0.0287	315.94	cis
C5orf38	Ferkingstad	35559	rs10096633	8	19830921	T	C	0.1	-0.11	0.01	6.17e-15	0.0022	0.0537	77.54	trans
C5orf38	Ferkingstad	35559	rs1707652	3	165478799	T	C	0.31	0.1	0.01	1.45e-27	0.0043	0.0537	152.82	trans
C5orf38	Ferkingstad	35559	rs2043085	15	58680954	T	C	0.412	0.06	0.01	7.24e-14	0.0017	0.0537	62.12	trans
C5orf38	Ferkingstad	35559	rs2678379	2	21226560	A	G	0.233	-0.06	0.01	1.74e-09	0.0013	0.0537	45.84	trans
C5orf38	Ferkingstad	35559	rs28601761	8	126500031	G	C	0.43	-0.06	0.01	1.1e-10	0.0018	0.0537	62.85	trans
C5orf38	Ferkingstad	35559	rs7412	19	45412079	T	C	0.059	-0.55	0.02	1e-200	0.0338	0.0537	1243.96	trans
C5orf38	Ferkingstad	35559	rs964184	11	116648917	G	C	0.123	0.2	0.01	3.63e-52	0.0086	0.0537	309.95	trans
C5orf46	Ferkingstad	35559	rs35340377	1	248038210	A	G	0.251	-0.06	0.01	8.71e-11	0.0014	0.0098	48.18	trans
C5orf46	Ferkingstad	35559	rs4541868	8	106590705	A	C	0.219	-0.09	0.01	2.69e-18	0.0028	0.0098	98.83	trans
C5orf46	Ferkingstad	35559	rs4980320	11	198986	C	T	0.47	0.05	0.01	7.41e-10	0.0012	0.0098	44.34	trans
C5orf46	Ferkingstad	35559	rs6445035	3	165480100	A	G	0.19	0.12	0.01	6.61e-31	0.0044	0.0098	158.56	trans
C5orf63	Pietzner	10708	rs4658046	1	196670757	T	C	0.61	-0.21	0.01	4.49e-52	0.0202	0.0256	220.62	trans
C5orf63	Pietzner	10708	rs704	17	26694861	A	G	0.47	-0.1	0.01	1.26e-14	0.0054	0.0256	58	trans
C6	Pietzner	10708	rs10801557	1	196669581	T	C	0.61	-0.17	0.01	8.56e-40	0.0139	0.0607	151.05	trans
C6	Pietzner	10708	rs181908440	5	41210195	A	T	0.01	-1.54	0.06	3.7e-149	0.0468	0.0607	526.06	cis
C6orf89	Sun_1	3301	rs919791	19	15576817	A	G	0.214	-0.27	0.03	6.3e-19	0.0245	0.0245	82.94	trans
C7	Pietzner	10708	rs74480769	5	40972211	A	G	0.97	1.21	0.04	1e-200	0.0849	0.0849	993.64	cis
C7orf73	Pietzner	10708	rs4658046	1	196670757	T	C	0.61	0.12	0.01	5.12e-17	0.0064	0.0064	68.99	trans
C8A_C8B_C8G	Pietzner	10708	rs12067507	1	57422511	T	C	0.05	0.59	0.03	5.46e-90	0.0328	0.1043	363.59	cis
C8A_C8B_C8G	Pietzner	10708	rs17713196	3	165489724	T	C	0.21	0.16	0.02	2.34e-22	0.0082	0.1043	88.28	trans
C8A_C8B_C8G	Pietzner	10708	rs34813609	1	196668360	G	GT	0.61	-0.34	0.01	3.07e-153	0.0563	0.1043	638.76	trans
C8A_C8B_C8G	Pietzner	10708	rs35267984	19	886743	T	C	0.01	-0.59	0.07	4.58e-18	0.0069	0.1043	74.81	trans
C8G	Ferkingstad	35559	rs3753395	1	196686652	T	A	0.387	0.07	0.01	1.23e-17	0.0023	0.1607	82.83	trans
C8G	Ferkingstad	35559	rs713452	1	57386275	C	T	0.298	0.36	0.01	1e-200	0.0543	0.1607	2040.23	trans
C8G	Ferkingstad	35559	rs7862602	9	139840471	G	T	0.437	0.46	0.01	1e-200	0.1041	0.1607	4131.3	cis
C8orf33	Sun_1	3301	rs1926447	13	46629944	G	A	0.711	0.22	0.03	3.3e-16	0.0199	0.0199	66.95	trans
C9	Pietzner	10708	rs696766	5	39356126	A	G	0.06	0.3	0.03	1.04e-25	0.0099	0.0099	106.86	cis
CA1	Ferkingstad	35559	rs117634905	8	86541976	G	A	0.008	-1.09	0.05	1.02e-126	0.0186	0.0237	674.77	cis
CA1	Ferkingstad	35559	rs3811444	1	248039451	T	C	0.342	0.09	0.01	3.72e-24	0.0036	0.0237	130.16	trans
CA1	Ferkingstad	35559	rs4895441	6	135426573	G	A	0.279	-0.06	0.01	6.61e-13	0.0014	0.0237	51.56	trans
CA10	Sun_1	3301	rs117399000	17	50213731	A	G	0.037	-0.59	0.07	3e-19	0.0248	0.0727	83.92	cis
CA10	Sun_1	3301	rs12740374	1	109817590	T	G	0.223	-0.3	0.03	2.1e-23	0.0312	0.0727	106.2	trans
CA10	Sun_1	3301	rs74480769	5	40972211	G	A	0.032	-0.52	0.07	1.7e-12	0.0168	0.0727	56.21	trans
CA11	Sun_2	35571	rs646776	1	109818530	T	C	0.778	0.19	0.01	6.88e-96	0.0121	0.0136	434.91	trans
CA11	Sun_2	35571	rs727415	10	73582752	A	T	0.293	-0.06	0.01	6.38e-14	0.0015	0.0136	53.17	trans
CA12	Sun_2	35571	rs1260326	2	27730940	C	T	0.608	0.07	0.01	8.17e-25	0.0025	0.0531	88.1	trans
CA12	Sun_2	35571	rs12902855	15	53975914	A	G	0.483	0.06	0.01	2.93e-18	0.0019	0.0531	66.23	trans
CA12	Sun_2	35571	rs12916532	15	63674171	C	T	0.275	-0.29	0.01	1.14e-293	0.0342	0.0531	1259.88	cis
CA12	Sun_2	35571	rs13107325	4	103188709	T	C	0.075	0.13	0.01	4.16e-21	0.0024	0.0531	86.31	trans
CA12	Sun_2	35571	rs186021206	17	7069412	A	G	0.006	0.64	0.05	1.64e-37	0.0051	0.0531	183.35	trans
CA12	Sun_2	35571	rs61747728	1	179526214	T	C	0.038	0.18	0.02	1.98e-20	0.0023	0.0531	80.53	trans
CA12	Sun_2	35571	rs708686	19	5840619	T	C	0.267	0.11	0.01	5.09e-43	0.0047	0.0531	169.39	trans
CA13	Suhre	1000	rs17741049	8	86198253	T	C	0.07	-0.74	0.08	7.9e-20	0.0721	0.0721	77.51	cis
CA14	Sun_2	35571	rs1122967	1	150258838	G	C	0.51	0.17	0.01	2.16e-136	0.0151	0.0219	546.48	cis
CA14	Sun_2	35571	rs2954021	8	126482077	G	A	0.504	0.07	0.01	1.84e-25	0.0027	0.0219	95.02	trans
CA14	Sun_2	35571	rs35746821	12	122360589	CA	C	0.534	0.06	0.01	3.5e-17	0.0017	0.0219	61.73	trans
CA14	Sun_2	35571	rs61431557	6	34717578	T	C	0.137	-0.07	0.01	5.2e-12	0.0011	0.0219	40.04	trans
CA14	Sun_2	35571	rs8096658	18	77156537	G	C	0.489	0.05	0.01	2.56e-12	0.0012	0.0219	42.73	trans
CA2	Pietzner	10708	rs114115200	3	165478240	T	G	0.19	-0.13	0.02	4.41e-13	0.005	0.0168	54.26	trans
CA2	Pietzner	10708	rs33944729	1	196652124	T	TA	0.39	-0.16	0.01	6.46e-30	0.0117	0.0168	127.05	trans
CA3	Sun_2	35571	rs1047891	2	211540507	A	C	0.313	0.09	0.01	5.93e-27	0.0032	0.0293	113.52	trans
CA3	Sun_2	35571	rs11085824	19	13001547	G	A	0.379	-0.06	0.01	8.21e-19	0.0018	0.0293	64.48	trans
CA3	Sun_2	35571	rs11759553	6	135422296	T	A	0.272	-0.11	0.01	4.48e-46	0.0051	0.0293	184.06	trans
CA3	Sun_2	35571	rs1867146	15	75354971	G	C	0.182	-0.09	0.01	1.52e-23	0.0024	0.0293	86.14	trans
CA3	Sun_2	35571	rs2072696	8	86351051	C	G	0.243	-0.18	0.01	4.5e-106	0.0113	0.0293	405.09	cis
CA3	Sun_2	35571	rs3811444	1	248039451	T	C	0.332	0.11	0.01	1.25e-56	0.0055	0.0293	195.57	trans
CA4	Sun_2	35571	rs10906857	10	15239498	G	A	0.414	0.05	0.01	3.2e-13	0.0013	0.0724	44.93	trans
CA4	Sun_2	35571	rs115007843	4	83575212	C	A	0.176	-0.07	0.01	1.25e-12	0.0015	0.0724	52.18	trans
CA4	Sun_2	35571	rs117154637	17	58234154	T	A	0.035	-0.82	0.02	0	0.0461	0.0724	1719.65	cis
CA4	Sun_2	35571	rs4760	19	44153100	G	A	0.156	-0.17	0.01	1.31e-62	0.0074	0.0724	263.7	trans
CA4	Sun_2	35571	rs582118	9	136145471	G	A	0.318	0.16	0.01	3.55e-91	0.0114	0.0724	409.49	trans
CA4	Sun_2	35571	rs61729512	12	7637769	A	G	0.118	0.08	0.01	2.23e-14	0.0015	0.0724	52.39	trans
CA4	Sun_2	35571	rs78058190	2	219699999	A	G	0.051	-0.19	0.02	4.98e-25	0.0033	0.0724	119.51	trans
CA5A	Sun_2	35571	rs10883451	10	101924418	C	T	0.502	-0.05	0.01	1.77e-14	0.0011	0.2086	37.67	trans
CA5A	Sun_2	35571	rs4835265	4	146821410	A	C	0.156	0.07	0.01	3.05e-15	0.0013	0.2086	47.23	trans
CA5A	Sun_2	35571	rs4979373	9	117144504	T	C	0.491	-0.05	0.01	3.17e-16	0.0012	0.2086	42.74	trans
CA5A	Sun_2	35571	rs55870502	16	87927222	C	T	0.193	0.81	0.01	0	0.2041	0.2086	9122.03	cis
CA5A	Sun_2	35571	rs738409	22	44324727	G	C	0.217	0.05	0.01	8.03e-11	0.0009	0.2086	32.72	trans
CA5B	Pietzner	10708	rs1009610	22	50638953	A	G	0.45	-0.18	0.01	5.78e-41	0.0153	0.0297	166.71	trans
CA5B	Pietzner	10708	rs1061170	1	196659237	T	C	0.61	-0.15	0.01	1.66e-27	0.01	0.0297	108.18	trans
CA5B	Pietzner	10708	rs112657244	17	48619290	A	G	0.12	-0.14	0.02	2.75e-12	0.0043	0.0297	46.44	trans
CA6	Sun_2	35571	rs1523135	17	47183320	G	C	0.716	0.05	0.01	1.1e-13	0.0011	0.2429	39.13	trans
CA6	Sun_2	35571	rs290371	15	95761108	A	G	0.355	-0.07	0.01	2.63e-32	0.0023	0.2429	82.32	trans
CA6	Sun_2	35571	rs351388	1	212422580	G	C	0.592	-0.05	0.01	9.14e-13	0.0012	0.2429	43.02	trans
CA6	Sun_2	35571	rs3765963	1	9034598	G	A	0.412	0.68	0.01	0	0.2253	0.2429	10345.8	cis
CA6	Sun_2	35571	rs4256938	11	94323577	A	G	0.095	-0.12	0.01	3.11e-34	0.0026	0.2429	91.09	trans
CA6	Sun_2	35571	rs56156922	16	56987369	C	T	0.325	0.06	0.01	2.1e-21	0.0014	0.2429	50.78	trans
CA6	Sun_2	35571	rs601338	19	49206674	A	G	0.509	0.07	0.01	2.39e-27	0.0021	0.2429	75.27	trans
CA6	Sun_2	35571	rs6752452	2	226802354	G	T	0.152	-0.07	0.01	9.74e-14	0.0012	0.2429	41.12	trans
CA6	Sun_2	35571	rs7250028	19	13953120	G	T	0.236	0.06	0.01	3.5e-17	0.0013	0.2429	44.76	trans
CA6	Sun_2	35571	rs836143	11	34535585	C	G	0.673	-0.05	0.01	2.26e-19	0.0013	0.2429	45.75	trans
CA6	Sun_2	35571	rs891499	2	10114230	C	G	0.328	0.07	0.01	2.39e-27	0.0019	0.2429	66.32	trans
CA6	Sun_2	35571	rs946527	1	46485970	C	T	0.708	-0.06	0.01	1.04e-12	0.0013	0.2429	47.88	trans
CA7	Ferkingstad	35559	rs6542680	2	3640142	C	T	0.184	0.07	0.01	6.46e-12	0.0015	0.0015	52.31	trans
CA8	Ferkingstad	35559	rs35552143	8	61188688	A	G	0.411	0.42	0.01	1e-200	0.0854	0.0854	3320.87	cis
CA9	Pietzner	10708	rs1329424	1	196646176	T	G	0.39	-0.12	0.01	6.01e-17	0.0064	0.0174	68.99	trans
CA9	Pietzner	10708	rs13402561	2	3639921	C	G	0.19	0.19	0.02	9.78e-26	0.011	0.0174	119.02	trans
CABLES2	Pietzner	10708	rs11082304	18	20720973	T	G	0.51	-0.29	0.01	6.68e-107	0.0426	0.0467	476.54	trans
CABLES2	Pietzner	10708	rs2236201	20	60985627	T	C	0.54	-0.09	0.01	3.05e-12	0.0041	0.0467	44.23	cis
CABP7	Pietzner	10708	rs201263987	1	196671666	A	AAAAC	0.61	-0.16	0.01	4.83e-33	0.0126	0.0231	137.07	trans
CABP7	Pietzner	10708	rs704	17	26694861	A	G	0.47	0.15	0.01	2.16e-27	0.0105	0.0231	113.33	trans
CACNA2D3	Pietzner	10708	rs1063412	1	172410967	A	G	0.56	-0.2	0.01	9.39e-53	0.0197	0.0416	215.28	trans
CACNA2D3	Pietzner	10708	rs10754199	1	196670839	A	G	0.39	-0.1	0.01	4.54e-13	0.005	0.0416	53.26	trans
CACNA2D3	Pietzner	10708	rs9878608	3	54157059	C	G	0.6	-0.19	0.01	7.34e-45	0.017	0.0416	184.76	cis
CACNB4	Pietzner	10708	rs1354034	3	56849749	T	C	0.4	-0.19	0.01	9.57e-48	0.0168	0.0274	182.77	trans
CACNB4	Pietzner	10708	rs7975385	12	49190992	T	C	0.78	-0.18	0.02	1.28e-30	0.0106	0.0274	115.04	trans
CACYBP	Sun_1	3301	rs62143198	19	54320939	A	G	0.215	0.57	0.03	9.8e-87	0.1097	0.1097	406.37	trans
CADM1	Ferkingstad	35559	rs11215406	11	115065082	C	T	0.316	0.15	0.01	1.15e-68	0.0097	0.0146	349.42	cis
CADM1	Ferkingstad	35559	rs2659005	17	79218714	T	C	0.446	0.05	0.01	1.17e-09	0.0012	0.0146	43.98	trans
CADM1	Ferkingstad	35559	rs4149083	12	21380630	T	A	0.175	-0.07	0.01	7.76e-11	0.0014	0.0146	50.43	trans
CADM1	Ferkingstad	35559	rs72704449	1	179473273	C	T	0.046	0.16	0.02	1.45e-17	0.0022	0.0146	79.74	trans
CADM2	Pietzner	10708	rs34813609	1	196668360	G	GT	0.61	0.09	0.01	3.16e-13	0.0041	0.0041	44.24	trans
CADM3	Pietzner	10708	rs6554401	4	57825336	C	G	0.81	-0.12	0.02	7.1e-14	0.0047	0.0047	50.09	trans
CALB1	Sun_1	3301	rs9567617	13	46651108	G	C	0.324	0.55	0.02	4.9e-109	0.1325	0.1325	503.92	trans
CALCA	Sun_2	35571	rs10766197	11	14921880	A	G	0.453	-0.1	0.01	4.72e-66	0.0053	0.0142	188	cis
CALCA	Sun_2	35571	rs10841569	12	20734839	G	A	0.145	0.09	0.01	4.18e-22	0.0019	0.0142	66.96	trans
CALCA	Sun_2	35571	rs12619508	2	113982040	A	C	0.471	0.07	0.01	3.82e-28	0.0022	0.0142	77.38	trans
CALCA	Sun_2	35571	rs138903858	14	105634487	T	G	0.028	-0.14	0.02	2.56e-13	0.0011	0.0142	37.45	trans
CALCA	Sun_2	35571	rs3790163	20	10647951	G	A	0.793	0.07	0.01	5.52e-17	0.0015	0.0142	52.52	trans
CALCA	Sun_2	35571	rs7008914	8	25880400	C	T	0.256	-0.05	0.01	9.14e-13	0.001	0.0142	33.87	trans
CALCA	Sun_2	35571	rs73995235	2	233196537	T	G	0.06	-0.11	0.01	1.36e-17	0.0014	0.0142	49.43	trans
CALCB	Ferkingstad	35559	rs10766205	11	15092320	G	A	0.275	-0.25	0.01	6.61e-179	0.0249	0.0273	909.43	cis
CALCB	Ferkingstad	35559	rs10922098	1	196664651	C	T	0.4	0.07	0.01	2.75e-17	0.0024	0.0273	83.83	trans
CALCOCO1	Sun_2	35571	rs1354034	3	56849749	C	T	0.604	0.07	0.01	1.61e-20	0.002	0.0104	72.02	trans
CALCOCO1	Sun_2	35571	rs17102261	12	54126732	G	T	0.15	0.14	0.01	2.55e-43	0.0049	0.0104	173.57	cis
CALCOCO1	Sun_2	35571	rs342293	7	106372219	G	C	0.46	-0.06	0.01	3.93e-15	0.0015	0.0104	53.53	trans
CALCOCO1	Sun_2	35571	rs6993770	8	106581528	T	A	0.286	-0.07	0.01	6.99e-19	0.0021	0.0104	73.43	trans
CALCOCO2	Pietzner	10708	rs1354034	3	56849749	T	C	0.4	-0.15	0.01	8.75e-27	0.0102	0.0381	110.67	trans
CALCOCO2	Pietzner	10708	rs550510	17	46926615	A	G	0.15	-0.16	0.02	7.92e-17	0.0063	0.0381	67.72	cis
CALCOCO2	Pietzner	10708	rs704	17	26694861	A	G	0.47	-0.21	0.01	1.07e-54	0.0216	0.0381	235.84	trans
CALN1	Pietzner	10708	rs34813609	1	196668360	G	GT	0.61	-0.2	0.01	1.49e-49	0.0196	0.0196	214.11	trans
CALY	Pietzner	10708	rs71674639	3	165495142	A	AAAT	0.21	-0.12	0.02	4.38e-13	0.0045	0.0045	48.85	trans
CAMK1	Suhre	1000	rs4525	1	169511734	C	T	0.28	-0.99	0.04	2e-110	0.3928	0.5849	645.57	trans
CAMK1	Suhre	1000	rs7091871	10	101810304	T	C	0.06	1.31	0.08	1e-48	0.1921	0.5849	237.3	trans
CAMK1D	Suhre	1000	rs2239908	17	26725265	G	A	0.46	-0.45	0.04	3e-24	0.0988	0.0988	109.44	trans
CAMK2A	Sun_1	3301	rs4632248	19	54324995	T	G	0.214	0.43	0.03	4.9e-50	0.0622	0.0622	218.81	trans
CAMK2B	Sun_1	3301	rs62143206	19	54326212	T	G	0.213	0.56	0.03	5.2e-87	0.1051	0.1051	387.6	trans
CAMK4	Ferkingstad	35559	rs10922098	1	196664651	C	T	0.4	0.08	0.01	1.51e-21	0.0031	0.0042	109.58	trans
CAMK4	Ferkingstad	35559	rs1706435	3	165461476	G	A	0.37	0.05	0.01	1.02e-10	0.0012	0.0042	41.48	trans
CAMKK1	Sun_2	35571	rs342296	7	106372903	A	G	0.457	-0.06	0.01	1.02e-17	0.0018	0.0414	63.67	trans
CAMKK1	Sun_2	35571	rs4759076	12	54729872	C	T	0.457	0.08	0.01	6.92e-21	0.0028	0.0414	99.56	trans
CAMKK1	Sun_2	35571	rs753513	17	3793472	T	C	0.286	-0.3	0.01	9.21e-308	0.0368	0.0414	1358.47	cis
CAMP	Ferkingstad	35559	rs11769630	7	50257703	A	T	0.11	0.17	0.01	3.63e-37	0.0056	0.1957	202.02	trans
CAMP	Ferkingstad	35559	rs12180	11	134116125	A	G	0.302	-0.08	0.01	1.38e-18	0.0027	0.1957	96.25	trans
CAMP	Ferkingstad	35559	rs1532085	15	58683366	A	G	0.411	0.05	0.01	8.91e-11	0.0012	0.1957	43.09	trans
CAMP	Ferkingstad	35559	rs17019087	2	36783599	C	T	0.348	-0.06	0.01	1.82e-11	0.0016	0.1957	58.16	trans
CAMP	Ferkingstad	35559	rs1982094	8	130624816	T	C	0.052	-0.12	0.02	1.35e-11	0.0014	0.1957	50.46	trans
CAMP	Ferkingstad	35559	rs2074038	11	44087989	T	G	0.092	0.25	0.01	6.76e-68	0.0105	0.1957	376.31	trans
CAMP	Ferkingstad	35559	rs243597	21	19158039	G	C	0.491	-0.09	0.01	1.48e-25	0.004	0.1957	144.54	trans
CAMP	Ferkingstad	35559	rs2478232	10	94771089	C	G	0.46	-0.05	0.01	3.8e-10	0.0012	0.1957	44.22	trans
CAMP	Ferkingstad	35559	rs2734031	3	128301390	T	C	0.121	0.1	0.01	5.75e-14	0.0021	0.1957	76.01	trans
CAMP	Ferkingstad	35559	rs3935281	17	38188419	T	C	0.378	-0.07	0.01	3.39e-16	0.0023	0.1957	82.13	trans
CAMP	Ferkingstad	35559	rs5112	19	45430280	G	C	0.488	0.06	0.01	9.33e-15	0.0018	0.1957	64.08	trans
CAMP	Ferkingstad	35559	rs55771110	3	47346717	A	G	0.149	0.11	0.01	1.32e-21	0.0031	0.1957	109.69	cis
CAMP	Ferkingstad	35559	rs6507939	18	47176261	A	C	0.169	-0.07	0.01	8.51e-10	0.0014	0.1957	49.07	trans
CAMP	Ferkingstad	35559	rs6677052	1	162219739	G	A	0.168	-0.07	0.01	7.41e-10	0.0014	0.1957	48.8	trans
CAMP	Ferkingstad	35559	rs964184	11	116648917	G	C	0.123	0.15	0.01	2.69e-35	0.0049	0.1957	173.69	trans
CAMP	Ferkingstad	35559	rs34931250	17	66879927	T	C	0.082	1	0.01	1e-200	0.1504	0.1957	6293.71	trans
CANT1	Sun_2	35571	rs10813956	9	33145543	C	T	0.489	-0.05	0.01	1.1e-13	0.0014	0.0223	48.13	trans
CANT1	Sun_2	35571	rs1654425	19	55538980	C	T	0.834	0.11	0.01	2.98e-26	0.0031	0.0223	110.95	trans
CANT1	Sun_2	35571	rs17739056	17	76995205	C	T	0.116	-0.21	0.01	1.43e-68	0.009	0.0223	323.9	cis
CANT1	Sun_2	35571	rs1863622	3	186396616	C	T	0.223	-0.08	0.01	1.17e-17	0.0021	0.0223	73.11	trans
CANT1	Sun_2	35571	rs423135	16	89740873	A	G	0.518	0.06	0.01	1.17e-16	0.0017	0.0223	59.85	trans
CANT1	Sun_2	35571	rs56278466	10	17875857	G	T	0.661	0.09	0.01	9.48e-29	0.0035	0.0223	126.66	trans
CANT1	Sun_2	35571	rs61747728	1	179526214	T	C	0.038	0.15	0.02	1.02e-14	0.0016	0.0223	56.28	trans
CANX	Pietzner	10708	rs201263987	1	196671666	A	AAAAC	0.61	0.11	0.01	2.47e-15	0.0054	0.0054	58.64	trans
CAP1	Ferkingstad	35559	rs10922098	1	196664651	C	T	0.4	0.06	0.01	6.46e-13	0.0017	0.0017	61.55	trans
CAPG	Sun_2	35571	rs4632248	19	54324995	T	G	0.21	0.19	0.01	6.43e-154	0.0114	0.3472	408.41	trans
CAPG	Sun_2	35571	rs6886	2	85622059	C	T	0.668	-0.87	0.01	0	0.3359	0.3472	17988.8	cis
CAPN1_CAPNS1	Suhre	1000	rs10895987	11	64904908	T	C	0.23	-0.46	0.05	1e-18	0.0746	0.0746	80.48	cis
CAPN2	Ferkingstad	35559	rs150394890	1	223864380	T	G	0.013	-0.78	0.04	2.75e-96	0.0151	0.0181	546.55	cis
CAPN2	Ferkingstad	35559	rs2668202	3	165490468	A	G	0.31	0.06	0.01	1.45e-10	0.0015	0.0181	54.84	trans
CAPN2	Ferkingstad	35559	rs5030087	3	186460110	C	G	0.029	0.16	0.02	3.31e-11	0.0015	0.0181	51.68	trans
CAPN3	Ferkingstad	35559	rs203688	1	196672385	G	A	0.4	0.06	0.01	8.71e-12	0.0017	0.006	61.53	trans
CAPN3	Ferkingstad	35559	rs67036916	7	106367636	A	G	0.451	-0.05	0.01	1.1e-09	0.0012	0.006	44.08	trans
CAPN3	Ferkingstad	35559	rs710446	3	186459927	C	T	0.385	0.08	0.01	2.82e-20	0.003	0.006	108.04	trans
CAPNS1	Pietzner	10708	rs12292693	11	64936719	A	C	0.74	0.32	0.01	4.93e-111	0.0384	0.0384	427.81	trans
CAPZA1	Ferkingstad	35559	rs75567590	1	20020331	A	G	0.001	0.65	0.1	3.63e-10	0.0012	0.0012	42.05	trans
CARD18	Pietzner	10708	rs10922098	1	196664651	T	C	0.61	-0.26	0.01	3.59e-83	0.0327	0.0412	361.47	trans
CARD18	Pietzner	10708	rs17713196	3	165489724	T	C	0.21	0.16	0.02	6.11e-22	0.0085	0.0412	91.72	trans
CARD19	Sun_1	3301	rs4632248	19	54324995	T	G	0.214	0.75	0.03	4.7e-168	0.1892	0.1892	769.97	trans
CARD9	Pietzner	10708	rs368465	1	196671981	T	C	0.39	0.14	0.01	2e-26	0.0099	0.0235	106.68	trans
CARD9	Pietzner	10708	rs4077515	9	139266496	T	C	0.43	0.17	0.01	1.67e-35	0.0137	0.0235	148.39	cis
CARHSP1	Pietzner	10708	rs34813609	1	196668360	G	GT	0.61	0.11	0.01	4.07e-15	0.0057	0.0057	60.86	trans
CARS	Pietzner	10708	rs10754199	1	196670839	A	G	0.39	-0.1	0.01	8.92e-13	0.0045	0.0085	48.14	trans
CARS	Pietzner	10708	rs1354034	3	56849749	T	C	0.4	-0.09	0.01	1.37e-12	0.004	0.0085	42.72	trans
CASC4	Pietzner	10708	rs10922098	1	196664651	T	C	0.61	0.13	0.01	4.35e-23	0.0082	0.1306	88.14	trans
CASC4	Pietzner	10708	rs1794116	11	117065779	T	C	0.23	0.11	0.02	5.37e-13	0.0044	0.1306	46.93	trans
CASC4	Pietzner	10708	rs2230281	12	89917518	A	G	0.29	-0.15	0.01	5.45e-27	0.0096	0.1306	104.21	trans
CASC4	Pietzner	10708	rs550057	9	136146597	T	C	0.27	0.4	0.01	7.39e-191	0.0628	0.1306	716.87	trans
CASC4	Pietzner	10708	rs59602812	9	136146068	A	AT	0.66	-0.32	0.01	1.22e-126	0.0457	0.1306	512.35	trans
CASK	Ferkingstad	35559	rs1355538	3	165505177	A	G	0.399	0.06	0.01	3.24e-12	0.0017	0.0017	61.47	trans
CASP1	Sun_2	35571	rs34436714	19	54327313	A	C	0.21	0.32	0.01	6.82e-277	0.0339	0.0339	1249.2	trans
CASP10	Sun_1	3301	rs62143197	19	54320716	A	G	0.223	0.27	0.03	9.5e-20	0.0253	0.0253	85.5	trans
CASP2	Pietzner	10708	rs10801555	1	196660261	A	G	0.39	-0.14	0.01	5.17e-23	0.0087	0.0087	93.65	trans
CASP3	Suhre	1000	rs870825	4	185588045	G	A	0.16	-0.4	0.06	1.8e-11	0.0422	0.0422	43.92	cis
CASP8	Folkersen	30000	rs10424405	19	54321933	A	G	0.78	-0.29	0.02	2.82e-83	0.0289	0.037	891.57	trans
CASP8	Folkersen	30000	rs35550815	2	202150914	A	G	0.87	-0.19	0.02	4.79e-26	0.0082	0.037	246.98	cis
CASQ1	Pietzner	10708	rs12146727	12	7170336	A	G	0.13	0.43	0.02	1.2e-106	0.0422	0.0422	471.87	trans
CASS4	Pietzner	10708	rs1329424	1	196646176	T	G	0.39	-0.11	0.01	4.38e-17	0.0057	0.0136	60.86	trans
CASS4	Pietzner	10708	rs67041321	20	54988172	T	G	0.9	0.21	0.02	7.39e-23	0.0079	0.0136	85.66	cis
CAST	Sun_1	3301	rs61751507	10	101829514	T	C	0.045	-0.67	0.06	7.4e-30	0.0386	0.0386	132.39	trans
CAT	Suhre	1000	rs2284367	11	34484542	C	T	0.22	-0.51	0.05	4.1e-25	0.0896	0.1284	98.24	cis
CAT	Suhre	1000	rs646776	1	109818530	C	T	0.22	-0.34	0.05	1.5e-11	0.0387	0.1284	40.23	trans
CAV2	Pietzner	10708	rs12033127	1	196664255	T	G	0.39	0.22	0.01	1.52e-60	0.0239	0.0283	261.84	trans
CAV2	Pietzner	10708	rs17713196	3	165489724	T	C	0.21	0.12	0.02	5.2e-12	0.0044	0.0283	47.19	trans
CAV3	Pietzner	10708	rs12033127	1	196664255	T	G	0.39	-0.21	0.01	3.79e-53	0.0208	0.0261	227.23	trans
CAV3	Pietzner	10708	rs12491503	3	165706855	A	G	0.34	-0.11	0.01	2.33e-14	0.0053	0.0261	57.39	trans
CBFB	Sun_1	3301	rs4632248	19	54324995	T	G	0.214	0.37	0.03	4.5e-36	0.0461	0.0461	159.27	trans
CBL	Sun_1	3301	rs62143198	19	54320939	A	G	0.215	0.61	0.03	9.5e-100	0.1256	0.1256	473.88	trans
CBLIF	Sun_2	35571	rs117908897	17	17585146	C	T	0.54	-0.06	0.01	1.24e-15	0.0016	0.1106	55.49	trans
CBLIF	Sun_2	35571	rs1290790	3	169091569	T	A	0.447	-0.06	0.01	1.02e-17	0.0018	0.1106	63.42	trans
CBLIF	Sun_2	35571	rs13088531	3	150977363	A	T	0.245	-0.06	0.01	2.44e-14	0.0014	0.1106	49.09	trans
CBLIF	Sun_2	35571	rs2348194	3	12575590	T	A	0.381	0.05	0.01	2.56e-12	0.0011	0.1106	40.32	trans
CBLIF	Sun_2	35571	rs2472632	11	27395875	A	C	0.36	-0.06	0.01	1.02e-17	0.0017	0.1106	59.1	trans
CBLIF	Sun_2	35571	rs2519093	9	136141870	T	C	0.185	-0.21	0.01	3.58e-118	0.013	0.1106	469.58	trans
CBLIF	Sun_2	35571	rs333947	1	110470764	A	G	0.148	-0.07	0.01	2.88e-13	0.0013	0.1106	47.95	trans
CBLIF	Sun_2	35571	rs56278466	10	17875857	G	T	0.661	0.07	0.01	6.38e-23	0.0021	0.1106	76.03	trans
CBLIF	Sun_2	35571	rs584768	19	49213284	A	G	0.533	0.05	0.01	3.2e-13	0.0013	0.1106	46.12	trans
CBLIF	Sun_2	35571	rs72704793	5	548008	A	G	0.33	0.06	0.01	6.08e-20	0.0018	0.1106	64.49	trans
CBLIF	Sun_2	35571	rs7929203	11	68924739	T	C	0.281	0.06	0.01	2.56e-12	0.0013	0.1106	45.13	trans
CBLIF	Sun_2	35571	rs807309	6	119965256	T	C	0.738	-0.46	0.01	0	0.0822	0.1106	3187.53	trans
CBLN1	Pietzner	10708	rs12596832	16	49004958	A	G	0.14	-1.11	0.02	1e-200	0.2962	0.3049	4504.74	cis
CBLN1	Pietzner	10708	rs2413593	22	39872127	A	G	0.5	-0.13	0.01	1.84e-23	0.0087	0.3049	94.09	trans
CBLN4	Pietzner	10708	rs151337818	4	57805085	A	ATAAG	0.19	0.18	0.02	2.03e-27	0.0103	0.0262	111.51	trans
CBLN4	Pietzner	10708	rs6024420	20	54371100	T	C	0.31	-0.19	0.01	8.85e-41	0.0159	0.0262	173.36	cis
CBR1	Sun_1	3301	rs16993864	21	37446599	A	C	0.022	-1.22	0.08	6.6e-49	0.064	0.0808	225.76	cis
CBR1	Sun_1	3301	rs62143197	19	54320716	A	G	0.223	0.22	0.03	1.7e-13	0.0168	0.0808	56.28	trans
CBR3	Sun_1	3301	rs1028997	21	37532222	A	G	0.376	-0.76	0.02	1e-200	0.271	0.271	1226.61	cis
CBS	Pietzner	10708	rs12038674	1	196665651	A	C	0.61	0.13	0.01	3.38e-20	0.0077	0.0077	82.8	trans
CBX1	Ferkingstad	35559	rs1974470	14	107077314	C	T	0.178	0.11	0.01	7.94e-27	0.0035	0.0035	126.18	trans
CBX5	Pietzner	10708	rs34813609	1	196668360	G	GT	0.61	-0.33	0.01	3.34e-130	0.0503	0.0632	566.52	trans
CBX5	Pietzner	10708	rs35267984	19	886743	T	C	0.01	-0.52	0.07	1.78e-13	0.0053	0.0632	56.96	trans
CBX5	Pietzner	10708	rs71674639	3	165495142	A	AAAT	0.21	0.15	0.02	4.14e-20	0.0077	0.0632	82.71	trans
CBX7	Sun_1	3301	rs10424405	19	54321933	G	A	0.22	0.5	0.03	5.2e-65	0.0858	0.0858	309.62	trans
CC2D1A	Sun_2	35571	rs1354034	3	56849749	C	T	0.604	0.05	0.01	9.14e-13	0.0012	0.0039	42.57	trans
CC2D1A	Sun_2	35571	rs61740117	19	14024269	T	C	0.014	-0.32	0.03	3.98e-25	0.0027	0.0039	97.89	cis
CCBL1	Pietzner	10708	rs34813609	1	196668360	G	GT	0.61	-0.28	0.01	4.72e-93	0.0365	0.0425	405.66	trans
CCBL1	Pietzner	10708	rs78119247	3	165499135	G	GAT	0.21	0.13	0.02	6.19e-16	0.006	0.0425	64.17	trans
CCBL2	Pietzner	10708	rs139438653	21	45024585	T	TCA	0.56	-0.14	0.01	3.06e-27	0.0098	0.0972	105.93	trans
CCBL2	Pietzner	10708	rs1409152	1	89418403	T	C	0.5	-0.42	0.01	1e-200	0.0874	0.0972	1024.83	cis
CCDC101	Pietzner	10708	rs10922098	1	196664651	T	C	0.61	0.11	0.01	3.38e-14	0.0052	0.0052	56.46	trans
CCDC126	Pietzner	10708	rs35121828	7	23634985	A	G	0.25	0.38	0.02	1.29e-140	0.053	0.0975	599.37	cis
CCDC126	Pietzner	10708	rs4100654	9	107669241	T	C	0.9	0.18	0.02	1.97e-14	0.0056	0.0975	60.72	trans
CCDC126	Pietzner	10708	rs6073958	20	44551855	T	C	0.8	-0.15	0.02	3.11e-20	0.0076	0.0975	81.87	trans
CCDC126	Pietzner	10708	rs62295996	3	165482064	A	G	0.21	0.31	0.02	4.34e-80	0.0313	0.0975	345.6	trans
CCDC134	Pietzner	10708	rs10608168	22	42230349	T	TCA	0.56	0.15	0.01	2.6e-33	0.0117	0.0333	126.6	cis
CCDC134	Pietzner	10708	rs1354034	3	56849749	T	C	0.4	-0.14	0.01	3.72e-28	0.0095	0.0333	103.15	trans
CCDC134	Pietzner	10708	rs3804749	3	122833003	T	C	0.59	0.16	0.01	1.82e-34	0.0121	0.0333	130.88	trans
CCDC167	Pietzner	10708	rs4658046	1	196670757	T	C	0.61	-0.21	0.01	1.9e-54	0.0218	0.0218	238.48	trans
CCDC19	Pietzner	10708	rs2232613	20	36997655	T	C	0.08	-0.2	0.03	1.73e-14	0.0056	0.0056	60.26	trans
CCDC25	Pietzner	10708	rs3820897	2	3642361	T	C	0.18	0.12	0.02	1e-12	0.0045	0.0045	48.82	trans
CCDC50	Pietzner	10708	rs1015193	10	73584426	T	C	0.52	0.11	0.01	3.15e-19	0.0064	0.0281	68.68	trans
CCDC50	Pietzner	10708	rs11827437	11	6647622	T	C	0.63	-0.13	0.01	1.66e-22	0.0076	0.0281	82.4	trans
CCDC50	Pietzner	10708	rs1354034	3	56849749	T	C	0.4	-0.14	0.01	7.34e-27	0.009	0.0281	97.33	trans
CCDC50	Pietzner	10708	rs4602967	9	115913145	T	C	0.21	-0.12	0.02	1.75e-15	0.0051	0.0281	54.9	trans
CCDC51	Pietzner	10708	rs1329424	1	196646176	T	G	0.39	-0.13	0.01	4.07e-22	0.0085	0.0085	92.25	trans
CCDC64	Ferkingstad	35559	rs10922098	1	196664651	C	T	0.4	0.08	0.01	2e-22	0.0031	0.0053	109.58	trans
CCDC64	Ferkingstad	35559	rs1355538	3	165505177	A	G	0.399	0.05	0.01	2.24e-11	0.0012	0.0053	42.67	trans
CCDC64	Ferkingstad	35559	rs6542680	2	3640142	C	T	0.184	0.06	0.01	1.66e-10	0.0011	0.0053	38.42	trans
CCDC80	Pietzner	10708	rs2142306	8	134470631	T	C	0.58	-0.18	0.01	2.7e-38	0.0153	0.0274	165.94	trans
CCDC80	Pietzner	10708	rs62585312	9	130723419	C	G	0.95	-0.23	0.03	6.28e-14	0.0052	0.0274	55.5	trans
CCDC80	Pietzner	10708	rs6772337	3	112362188	A	G	0.38	0.12	0.01	6.49e-19	0.007	0.0274	75.62	cis
CCDC90B	Ferkingstad	35559	rs10922098	1	196664651	C	T	0.4	0.1	0.01	1.74e-37	0.0048	0.0059	171.51	trans
CCDC90B	Ferkingstad	35559	rs6542680	2	3640142	C	T	0.184	0.06	0.01	1.35e-10	0.0011	0.0059	38.42	trans
CCK	Ferkingstad	35559	rs516246	19	49206172	C	T	0.394	-0.12	0.01	2.57e-45	0.0069	0.0269	246.29	trans
CCK	Ferkingstad	35559	rs56092644	5	95774809	T	G	0.236	0.16	0.01	3.72e-68	0.0092	0.0269	331.7	trans
CCK	Ferkingstad	35559	rs7080536	10	115348046	A	G	0.041	0.31	0.02	6.92e-53	0.0076	0.0269	273.3	trans
CCK	Ferkingstad	35559	rs709932	14	94849201	T	C	0.124	-0.08	0.01	3.39e-10	0.0014	0.0269	49.54	trans
CCK	Ferkingstad	35559	rs77542162	17	67081278	G	A	0.025	0.19	0.03	7.41e-14	0.0018	0.0269	62.69	trans
CCL1	Pietzner	10708	rs34813609	1	196668360	G	GT	0.61	-0.34	0.01	1.1e-146	0.0547	0.0723	619.26	trans
CCL1	Pietzner	10708	rs35267984	19	886743	T	C	0.01	-0.62	0.07	2.57e-19	0.0076	0.0723	81.84	trans
CCL1	Pietzner	10708	rs71674639	3	165495142	A	AAAT	0.21	0.17	0.02	7.73e-27	0.01	0.0723	108.64	trans
CCL11	Sun_1	3301	rs12075	1	159175354	A	G	0.584	0.23	0.03	8.5e-20	0.0257	0.0649	87.03	trans
CCL11	Sun_1	3301	rs2228467	3	42906116	C	T	0.067	0.56	0.05	4.5e-30	0.0392	0.0649	134.62	trans
CCL13	Sun_2	35571	rs11064074	12	6281039	T	C	0.458	-0.05	0.01	9.14e-13	0.0012	0.0734	44.2	trans
CCL13	Sun_2	35571	rs12075	1	159175354	A	G	0.583	0.22	0.01	1.05e-222	0.0242	0.0734	881.47	trans
CCL13	Sun_2	35571	rs12445050	16	81870969	T	C	0.138	0.08	0.01	2.79e-15	0.0015	0.0734	52.83	trans
CCL13	Sun_2	35571	rs12495098	3	46342502	G	T	0.069	0.11	0.01	3.93e-15	0.0016	0.0734	55.68	trans
CCL13	Sun_2	35571	rs13412535	2	224874874	A	G	0.231	-0.07	0.01	2.13e-18	0.0017	0.0734	62.01	trans
CCL13	Sun_2	35571	rs2522051	5	131797578	C	T	0.452	0.05	0.01	1.1e-13	0.0013	0.0734	47.71	trans
CCL13	Sun_2	35571	rs2737245	8	116658583	T	G	0.282	0.1	0.01	1.54e-36	0.0041	0.0734	147.41	trans
CCL13	Sun_2	35571	rs2842059	6	71344854	A	C	0.302	-0.06	0.01	2.56e-12	0.0013	0.0734	47.12	trans
CCL13	Sun_2	35571	rs3136674	17	32682616	C	T	0.054	-0.46	0.02	2.46e-183	0.0218	0.0734	792.95	cis
CCL13	Sun_2	35571	rs7080386	10	65048306	A	C	0.412	0.07	0.01	4.04e-26	0.0027	0.0734	94.64	trans
CCL13	Sun_2	35571	rs7433284	3	42872590	A	G	0.384	-0.11	0.01	8.45e-52	0.0053	0.0734	190.12	trans
CCL13	Sun_2	35571	rs826732	8	59742639	C	G	0.499	0.05	0.01	9.14e-13	0.0012	0.0734	44.52	trans
CCL13	Sun_2	35571	rs892090	19	55539072	G	T	0.834	0.14	0.01	6.33e-44	0.0053	0.0734	191.03	trans
CCL14	Pietzner	10708	rs12075	1	159175354	A	G	0.58	-0.17	0.01	7.37e-36	0.0134	0.2481	145.69	trans
CCL14	Pietzner	10708	rs7222922	17	34335694	T	C	0.12	-1.05	0.02	1e-200	0.2346	0.2481	3281.92	cis
CCL15	Sun_1	3301	rs681343	19	49206462	T	C	0.507	-0.26	0.02	2.2e-27	0.0338	0.4007	115.38	trans
CCL15	Sun_1	3301	rs854624	17	34327923	T	G	0.931	-1.69	0.04	1e-200	0.3669	0.4007	1912.25	cis
CCL16	Sun_1	3301	rs112689088	17	34307457	C	T	0.098	-1.52	0.03	1e-200	0.4085	0.4085	2277.97	cis
CCL17	Pietzner	10708	rs10886430	10	121010256	A	G	0.87	0.52	0.02	5.13e-142	0.0602	0.1717	686.11	trans
CCL17	Pietzner	10708	rs142289859	3	16954941	T	C	0.97	0.83	0.04	1.69e-102	0.0402	0.1717	448.3	trans
CCL17	Pietzner	10708	rs16956811	16	57444002	T	G	0.92	-0.46	0.02	1.3e-78	0.0305	0.1717	336.51	cis
CCL17	Pietzner	10708	rs2228467	3	42906116	T	C	0.94	-0.57	0.03	7.2e-97	0.036	0.1717	399.91	trans
CCL17	Pietzner	10708	rs6993770	8	106581528	A	T	0.72	0.11	0.02	8.99e-14	0.0048	0.1717	51.53	trans
CCL18	Pietzner	10708	rs2015086	17	34391617	A	G	0.86	-0.92	0.02	1e-200	0.2029	0.211	2725.66	cis
CCL18	Pietzner	10708	rs35607741	2	42325861	T	C	0.49	0.13	0.01	3.15e-22	0.0081	0.211	87.01	trans
CCL19	Pietzner	10708	rs10801557	1	196669581	T	C	0.61	0.12	0.01	6.51e-18	0.0063	0.0107	67.79	trans
CCL19	Pietzner	10708	rs62292950	3	132197995	T	G	0.87	0.14	0.02	7.59e-13	0.0044	0.0107	47.68	trans
CCL2	Sun_2	35571	rs10510751	3	46346025	G	T	0.071	0.28	0.01	1.31e-89	0.0104	0.0512	374.4	trans
CCL2	Sun_2	35571	rs12075	1	159175354	A	G	0.583	0.24	0.01	3.32e-266	0.0289	0.0512	1060.34	trans
CCL2	Sun_2	35571	rs12601658	17	32533423	A	T	0.229	-0.07	0.01	1.9e-17	0.0016	0.0512	58.1	cis
CCL2	Sun_2	35571	rs1671152	19	55526345	G	T	0.841	0.1	0.01	5.52e-24	0.0027	0.0512	97.45	trans
CCL2	Sun_2	35571	rs2228467	3	42906116	C	T	0.062	0.13	0.02	1.37e-18	0.002	0.0512	71.79	trans
CCL2	Sun_2	35571	rs4541868	8	106590705	A	C	0.274	-0.06	0.01	1.64e-13	0.0014	0.0512	49.28	trans
CCL2	Sun_2	35571	rs7080386	10	65048306	A	C	0.412	0.07	0.01	1.05e-21	0.0022	0.0512	77.52	trans
CCL2	Sun_2	35571	rs76428106	13	28604007	C	T	0.013	-0.27	0.03	1.1e-17	0.0019	0.0512	68.14	trans
CCL20	Sun_2	35571	rs117900576	17	72761195	G	C	0.034	0.18	0.02	3.55e-19	0.0021	0.0119	74.59	trans
CCL20	Sun_2	35571	rs1395338	2	228648323	A	G	0.6	0.09	0.01	1.32e-30	0.0041	0.0119	145.05	cis
CCL20	Sun_2	35571	rs736794	6	40997833	T	G	0.36	-0.08	0.01	2.1e-21	0.0027	0.0119	94.9	trans
CCL20	Sun_2	35571	rs77542162	17	67081278	G	A	0.023	0.26	0.02	3.82e-28	0.0031	0.0119	111.76	trans
CCL21	Sun_1	3301	rs11924792	3	132240100	C	A	0.11	-0.61	0.04	1.4e-57	0.0729	0.0729	259.24	trans
CCL22	Sun_1	3301	rs41398344	16	57394393	C	T	0.01	-1.4	0.12	4.1e-32	0.0388	0.0388	133.2	cis
CCL23	Suhre	1000	rs41341749	17	34310702	G	A	0.06	1.03	0.08	3.1e-32	0.1201	0.1201	136.26	cis
CCL24	Sun_2	35571	rs10769256	11	47378396	T	C	0.4	0.06	0.01	4.12e-31	0.0016	0.3612	57.54	trans
CCL24	Sun_2	35571	rs1121985	16	79363079	C	A	0.622	0.05	0.01	7.99e-22	0.0011	0.3612	38.59	trans
CCL24	Sun_2	35571	rs12083692	1	115032389	T	A	0.259	-0.05	0.01	2.98e-26	0.0011	0.3612	38.34	trans
CCL24	Sun_2	35571	rs13294683	9	82279767	T	C	0.102	0.07	0.01	2.62e-22	0.0008	0.3612	30.02	trans
CCL24	Sun_2	35571	rs2024050	7	75460393	G	A	0.895	-1.37	0.01	0	0.3501	0.3612	19162.4	cis
CCL24	Sun_2	35571	rs2201150	3	46258902	C	T	0.634	-0.03	0.01	1.55e-10	0.0005	0.3612	16.91	trans
CCL24	Sun_2	35571	rs2228467	3	42906116	C	T	0.061	0.17	0.01	2.04e-81	0.0034	0.3612	121.7	trans
CCL24	Sun_2	35571	rs2939849	15	90619082	G	C	0.397	0.06	0.01	3.82e-28	0.0014	0.3612	51.58	trans
CCL24	Sun_2	35571	rs4876611	8	116671848	G	A	0.718	0.04	0.01	2.96e-14	0.0006	0.3612	20.82	trans
CCL24	Sun_2	35571	rs9799792	4	969322	C	T	0.557	0.03	0.01	4.11e-11	0.0005	0.3612	19.13	trans
CCL25	Sun_2	35571	rs112001035	17	66823805	A	G	0.061	-0.1	0.01	8.55e-14	0.0011	0.3016	38.44	trans
CCL25	Sun_2	35571	rs118062058	8	42103378	G	A	0.056	-0.15	0.01	4.99e-30	0.0023	0.3016	82.7	trans
CCL25	Sun_2	35571	rs186021206	17	7069412	A	G	0.006	0.4	0.04	3.24e-23	0.002	0.3016	71.44	trans
CCL25	Sun_2	35571	rs2032887	19	8121360	G	A	0.237	0.76	0.01	0	0.2109	0.3016	9507.34	cis
CCL25	Sun_2	35571	rs601338	19	49206674	A	G	0.508	-0.39	0.01	0	0.076	0.3016	2926.78	trans
CCL25	Sun_2	35571	rs60270701	8	10571520	G	C	0.074	0.09	0.01	1.28e-17	0.0012	0.3016	43.23	trans
CCL25	Sun_2	35571	rs7222664	17	9785283	C	G	0.33	0.05	0.01	6.38e-14	0.0009	0.3016	31.89	trans
CCL25	Sun_2	35571	rs7295693	12	576796	C	T	0.593	0.12	0.01	6.52e-92	0.0072	0.3016	257.36	trans
CCL26	Sun_2	35571	rs10761731	10	65027610	T	A	0.415	0.06	0.01	1.02e-17	0.0017	0.0424	62.28	trans
CCL26	Sun_2	35571	rs12075	1	159175354	A	G	0.583	0.19	0.01	6.27e-164	0.0177	0.0424	642.49	trans
CCL26	Sun_2	35571	rs13412535	2	224874874	A	G	0.231	-0.06	0.01	5.54e-11	0.0012	0.0424	44	trans
CCL26	Sun_2	35571	rs1654425	19	55538980	C	T	0.834	0.09	0.01	5.46e-21	0.0024	0.0424	87.19	trans
CCL26	Sun_2	35571	rs200838	5	131710399	C	A	0.517	0.05	0.01	3.2e-13	0.0013	0.0424	46.27	trans
CCL26	Sun_2	35571	rs41463245	7	75401263	T	C	0.009	-1.01	0.04	5.22e-147	0.0179	0.0424	647.9	cis
CCL27	Sun_2	35571	rs118039278	6	160985526	A	G	0.082	0.11	0.01	3.53e-16	0.0017	0.0321	59.94	trans
CCL27	Sun_2	35571	rs2070074	9	34649442	G	A	0.097	-0.33	0.01	1.74e-165	0.019	0.0321	688.78	cis
CCL27	Sun_2	35571	rs2569491	19	51584916	A	G	0.299	-0.06	0.01	1.64e-13	0.0015	0.0321	51.94	trans
CCL27	Sun_2	35571	rs7412	19	45412079	T	C	0.082	0.15	0.01	4.99e-30	0.0033	0.0321	117.29	trans
CCL27	Sun_2	35571	rs77542162	17	67081278	G	A	0.023	0.31	0.02	1.22e-40	0.0042	0.0321	149.37	trans
CCL27	Sun_2	35571	rs964184	11	116648917	C	G	0.867	-0.1	0.01	2.48e-25	0.0025	0.0321	89	trans
CCL28	Pietzner	10708	rs10761731	10	65027610	A	T	0.58	0.1	0.01	7.38e-14	0.0049	0.0771	52.41	trans
CCL28	Pietzner	10708	rs11559982	12	54711574	A	G	0.45	-0.18	0.01	2.31e-41	0.0157	0.0771	170.58	trans
CCL28	Pietzner	10708	rs34208856	6	135421067	C	CT	0.28	0.1	0.02	3.43e-12	0.0044	0.0771	46.89	trans
CCL28	Pietzner	10708	rs635634	9	136155000	T	C	0.2	-0.16	0.02	1.24e-23	0.0086	0.0771	92.94	trans
CCL28	Pietzner	10708	rs73000929	11	113953622	A	G	0.03	-0.35	0.04	7.61e-21	0.007	0.0771	75.56	trans
CCL28	Pietzner	10708	rs7584901	2	207030478	T	C	0.57	0.27	0.01	1.91e-97	0.0365	0.0771	405.97	trans
CCL3	Pietzner	10708	rs2015086	17	34391617	A	G	0.86	-0.7	0.02	1e-200	0.1173	0.1286	1422.95	cis
CCL3	Pietzner	10708	rs34813609	1	196668360	G	GT	0.61	0.11	0.01	1.24e-16	0.0061	0.1286	65.44	trans
CCL3	Pietzner	10708	rs35607741	2	42325861	T	C	0.49	0.1	0.01	1.96e-14	0.0052	0.1286	55.96	trans
CCL3L1	Suhre	1000	rs16971895	17	34386399	A	G	0.04	0.78	0.11	1.2e-12	0.0462	0.0462	48.39	cis
CCL3L1_CCL3L3	Pietzner	10708	rs34813609	1	196668360	G	GT	0.61	-0.33	0.01	4.95e-136	0.0518	0.0653	585.04	trans
CCL3L1_CCL3L3	Pietzner	10708	rs35267984	19	886743	T	C	0.01	-0.56	0.07	6.47e-16	0.0063	0.0653	67.86	trans
CCL3L1_CCL3L3	Pietzner	10708	rs71674639	3	165495142	A	AAAT	0.21	0.15	0.02	2.62e-19	0.0072	0.0653	77.31	trans
CCL4	Folkersen	30000	rs113010081	3	46457412	T	C	0.88	-0.58	0.02	4.04e-255	0.071	0.1229	2294.29	trans
CCL4	Folkersen	30000	rs5743604	4	38801285	A	G	0.75	-0.08	0.01	4.71e-09	0.0025	0.1229	75.83	trans
CCL4	Folkersen	30000	rs8064426	17	34819750	A	G	0.15	-0.44	0.02	1.76e-166	0.0494	0.1229	1557.85	cis
CCL4L1	Suhre	1000	rs3213636	17	34475131	A	C	0.19	-0.45	0.06	6.1e-15	0.0634	0.108	67.6	cis
CCL4L1	Suhre	1000	rs6808835	3	46449864	T	G	0.14	0.43	0.06	3.5e-11	0.0445	0.108	46.51	trans
CCL4L2_CCL4L1	Pietzner	10708	rs10801555	1	196660261	A	G	0.39	-0.13	0.01	1.03e-18	0.0078	0.0693	84.11	trans
CCL4L2_CCL4L1	Pietzner	10708	rs113010081	3	46457412	T	C	0.89	-0.45	0.02	2.29e-103	0.0395	0.0693	439.97	trans
CCL4L2_CCL4L1	Pietzner	10708	rs8064426	17	34819750	A	G	0.13	-0.31	0.02	1.22e-47	0.022	0.0693	241.05	cis
CCL5	Sun_2	35571	rs10761731	10	65027610	T	A	0.415	0.13	0.01	1.95e-72	0.0077	0.042	276.32	trans
CCL5	Sun_2	35571	rs11064074	12	6281039	T	C	0.458	-0.05	0.01	1.22e-14	0.0014	0.042	51.57	trans
CCL5	Sun_2	35571	rs12445050	16	81870969	T	C	0.138	0.08	0.01	1.04e-16	0.0016	0.042	58.36	trans
CCL5	Sun_2	35571	rs1354034	3	56849749	C	T	0.604	-0.07	0.01	1.52e-23	0.0023	0.042	83.56	trans
CCL5	Sun_2	35571	rs1654425	19	55538980	C	T	0.835	0.13	0.01	1.64e-37	0.0045	0.042	161.47	trans
CCL5	Sun_2	35571	rs2107538	17	34207780	T	C	0.181	-0.22	0.01	3.43e-109	0.0146	0.042	526.27	cis
CCL5	Sun_2	35571	rs35754228	10	38203811	AT	A	0.325	-0.08	0.01	2.1e-21	0.0025	0.042	90.3	trans
CCL5	Sun_2	35571	rs3827978	20	19281291	T	C	0.355	0.06	0.01	3.41e-15	0.0018	0.042	64.74	trans
CCL5	Sun_2	35571	rs6961069	7	80218961	T	C	0.402	0.06	0.01	2.26e-19	0.0019	0.042	68.02	trans
CCL5	Sun_2	35571	rs6993770	8	106581528	T	A	0.287	-0.09	0.01	1.32e-30	0.0035	0.042	123.54	trans
CCL7	Suhre	1000	rs3138036	17	32647544	G	A	0.15	-1	0.05	1.8e-69	0.255	0.255	341.6	cis
CCL8	Pietzner	10708	rs1133763	17	32647831	A	C	0.84	1.24	0.01	1e-200	0.4126	0.4126	7521.34	cis
CCM2	Pietzner	10708	rs7805382	7	45031315	T	C	0.22	0.15	0.02	1.4e-21	0.0072	0.0072	77.81	cis
CCN1	Sun_2	35571	rs11846959	14	94846316	A	G	0.254	0.08	0.01	1.84e-22	0.0023	0.0282	82.09	trans
CCN1	Sun_2	35571	rs1354034	3	56849749	C	T	0.605	-0.06	0.01	1.24e-15	0.0015	0.0282	53.4	trans
CCN1	Sun_2	35571	rs17145750	7	73026378	T	C	0.16	-0.07	0.01	1.05e-11	0.0012	0.0282	44.22	trans
CCN1	Sun_2	35571	rs186021206	17	7069412	A	G	0.006	0.41	0.05	1.72e-16	0.0021	0.0282	75.76	trans
CCN1	Sun_2	35571	rs28601761	8	126500031	G	C	0.419	-0.05	0.01	9.14e-13	0.0012	0.0282	43.34	trans
CCN1	Sun_2	35571	rs328	8	19819724	G	C	0.101	-0.12	0.01	2.79e-24	0.0027	0.0282	96.15	trans
CCN1	Sun_2	35571	rs445925	19	45415640	A	G	0.109	0.13	0.01	6.34e-30	0.003	0.0282	108.63	trans
CCN1	Sun_2	35571	rs4949896	1	86062336	T	G	0.262	-0.12	0.01	1.95e-48	0.0053	0.0282	189.29	cis
CCN1	Sun_2	35571	rs55730499	6	161005610	T	C	0.082	0.11	0.01	3.55e-18	0.0019	0.0282	68.66	trans
CCN1	Sun_2	35571	rs7848055	9	95115492	C	A	0.328	-0.08	0.01	1.52e-23	0.0028	0.0282	100.65	trans
CCN1	Sun_2	35571	rs964184	11	116648917	C	G	0.867	-0.13	0.01	1.18e-33	0.0041	0.0282	145.7	trans
CCN2	Sun_2	35571	rs10761731	10	65027610	T	A	0.415	0.12	0.01	6.03e-67	0.0071	0.0826	254.65	trans
CCN2	Sun_2	35571	rs11075045	16	9034716	G	A	0.181	0.07	0.01	3.05e-15	0.0015	0.0826	53.33	trans
CCN2	Sun_2	35571	rs12445050	16	81870969	T	C	0.138	0.11	0.01	1.25e-28	0.0029	0.0826	104.38	trans
CCN2	Sun_2	35571	rs13236689	7	80236014	G	T	0.408	0.07	0.01	4.16e-21	0.0021	0.0826	74.99	trans
CCN2	Sun_2	35571	rs13412535	2	224874874	A	G	0.231	-0.06	0.01	1.22e-11	0.0013	0.0826	47.06	trans
CCN2	Sun_2	35571	rs1354034	3	56849749	C	T	0.604	-0.1	0.01	8.34e-43	0.0044	0.0826	157.48	trans
CCN2	Sun_2	35571	rs1434282	1	199010721	T	C	0.726	-0.08	0.01	6.92e-21	0.0022	0.0826	79.72	trans
CCN2	Sun_2	35571	rs1917342	6	71349754	G	A	0.304	-0.06	0.01	1.04e-12	0.0014	0.0826	48.96	trans
CCN2	Sun_2	35571	rs2631367	5	131705458	G	C	0.519	0.05	0.01	3.69e-14	0.0014	0.0826	49.96	trans
CCN2	Sun_2	35571	rs28625045	4	102772190	A	G	0.393	-0.06	0.01	1.17e-16	0.0016	0.0826	57.2	trans
CCN2	Sun_2	35571	rs4631576	9	100705210	T	C	0.362	0.06	0.01	4.17e-13	0.0016	0.0826	55.34	trans
CCN2	Sun_2	35571	rs56045941	21	36421331	C	T	0.17	0.07	0.01	1.25e-12	0.0014	0.0826	50.77	trans
CCN2	Sun_2	35571	rs6081565	20	19287904	A	G	0.353	0.07	0.01	5.52e-17	0.0021	0.0826	73.1	trans
CCN2	Sun_2	35571	rs7176023	15	65101007	C	T	0.066	0.12	0.02	3.64e-15	0.0017	0.0826	60.82	trans
CCN2	Sun_2	35571	rs7767139	6	132292781	G	C	0.216	-0.35	0.01	0	0.0422	0.0826	1567.83	cis
CCN2	Sun_2	35571	rs79977579	12	54694560	A	C	0.099	0.09	0.01	1.41e-12	0.0013	0.0826	45.86	trans
CCN2	Sun_2	35571	rs892090	19	55539072	G	T	0.834	0.15	0.01	3.54e-52	0.0064	0.0826	228.56	trans
CCN3	Sun_2	35571	rs11172113	12	57527283	C	T	0.412	0.05	0.01	7.03e-12	0.0011	0.0304	39.76	trans
CCN3	Sun_2	35571	rs2279112	8	120429024	A	G	0.259	-0.27	0.01	7.23e-248	0.0278	0.0304	1015.62	cis
CCN3	Sun_2	35571	rs7827593	8	134024462	A	G	0.135	0.08	0.01	5.5e-16	0.0015	0.0304	54.55	trans
CCN4	Sun_2	35571	rs10424665	19	32895631	C	A	0.171	0.07	0.01	1.77e-14	0.0014	0.1073	48.14	trans
CCN4	Sun_2	35571	rs114694170	5	88180196	C	T	0.06	0.13	0.01	1.17e-19	0.0018	0.1073	64.83	trans
CCN4	Sun_2	35571	rs11591571	10	104342804	A	G	0.341	0.06	0.01	3.86e-16	0.0015	0.1073	51.98	trans
CCN4	Sun_2	35571	rs12156037	8	134204458	G	A	0.354	-0.44	0.01	0	0.0881	0.1073	3437.31	cis
CCN4	Sun_2	35571	rs1354034	3	56849749	C	T	0.604	-0.08	0.01	3.82e-28	0.0028	0.1073	101.14	trans
CCN4	Sun_2	35571	rs139141690	7	101499930	A	G	0.005	0.37	0.05	3.15e-14	0.0013	0.1073	46.11	trans
CCN4	Sun_2	35571	rs150813342	9	135864513	T	C	0.009	0.28	0.04	3.8e-14	0.0013	0.1073	47.07	trans
CCN4	Sun_2	35571	rs1654425	19	55538980	C	T	0.835	0.08	0.01	6.17e-19	0.0018	0.1073	62.99	trans
CCN4	Sun_2	35571	rs1868715	4	121747970	T	C	0.336	-0.05	0.01	9.14e-13	0.0011	0.1073	39.75	trans
CCN4	Sun_2	35571	rs2274319	1	156450873	C	T	0.653	-0.05	0.01	9.14e-13	0.0011	0.1073	40.35	trans
CCN4	Sun_2	35571	rs4541868	8	106590705	A	C	0.274	-0.06	0.01	1.24e-15	0.0016	0.1073	58.02	trans
CCN4	Sun_2	35571	rs68066031	2	224880498	C	T	0.23	-0.1	0.01	3.57e-35	0.0035	0.1073	123.79	trans
CCN5	Sun_2	35571	rs4859682	4	77410318	A	C	0.456	0.05	0.01	1.89e-11	0.0011	0.0011	39.03	trans
CCN6	Sun_1	3301	rs28929474	14	94844947	T	C	0.023	0.74	0.08	2.8e-19	0.0246	0.0246	83.24	trans
CCNA1	Pietzner	10708	rs10922098	1	196664651	T	C	0.61	0.11	0.01	1.94e-17	0.0062	0.0062	66.61	trans
CCNA2	Pietzner	10708	rs10922098	1	196664651	T	C	0.61	0.15	0.01	1.23e-29	0.0113	0.0113	122.19	trans
CCNB1	Ferkingstad	35559	rs10922098	1	196664651	C	T	0.4	0.12	0.01	3.98e-46	0.0069	0.0084	247.5	trans
CCNB1	Ferkingstad	35559	rs1619994	3	165461835	G	A	0.281	0.06	0.01	1.35e-10	0.0015	0.0084	51.77	trans
CCNB1IP1	Pietzner	10708	rs34813609	1	196668360	G	GT	0.61	0.15	0.01	3.19e-27	0.0107	0.0107	115.85	trans
CCNB2	Pietzner	10708	rs12033127	1	196664255	T	G	0.39	0.35	0.01	8.25e-151	0.059	0.0835	670.7	trans
CCNB2	Pietzner	10708	rs17713196	3	165489724	T	C	0.21	0.23	0.02	9.53e-45	0.018	0.0835	196.39	trans
CCNB2	Pietzner	10708	rs35267984	19	886743	T	C	0.01	-0.57	0.07	7.45e-16	0.0065	0.0835	70.05	trans
CCNC_CDK8	Sun_1	3301	rs62143206	19	54326212	T	G	0.213	0.26	0.03	1.3e-18	0.0227	0.0388	76.5	trans
CCNC_CDK8	Sun_1	3301	rs74480769	5	40972211	G	A	0.032	-0.51	0.07	3.4e-12	0.0161	0.0388	54.03	trans
CCNH	Pietzner	10708	rs10922098	1	196664651	T	C	0.61	0.2	0.01	1.5e-48	0.0192	0.0724	209.83	trans
CCNH	Pietzner	10708	rs41452950	1	57420627	A	G	0.95	-0.69	0.03	2.88e-115	0.0446	0.0724	499.5	trans
CCNH	Pietzner	10708	rs62368956	5	86735368	A	G	0.2	-0.16	0.02	5.37e-23	0.0086	0.0724	92.94	cis
CCPG1	Pietzner	10708	rs1354034	3	56849749	T	C	0.4	-0.15	0.01	6.8e-29	0.0102	0.0102	110.67	trans
CCS	Sun_2	35571	rs498045	11	66362997	G	A	0.526	0.48	0.01	0	0.1158	0.1158	4660.06	cis
CCT5	Pietzner	10708	rs10922092	1	196657414	A	G	0.39	-0.09	0.01	1.69e-12	0.0042	0.0042	45.2	trans
CCT7	Ferkingstad	35559	rs6445035	3	165480100	A	G	0.19	0.18	0.01	6.92e-66	0.01	0.01	358.75	trans
CD109	Suhre	1000	rs10455097	6	74493432	C	A	0.49	0.6	0.04	3.2e-46	0.1817	0.2242	221.65	cis
CD109	Suhre	1000	rs8176749	9	136131188	T	C	0.09	0.51	0.08	1.7e-11	0.0424	0.2242	44.23	trans
CD14	Pietzner	10708	rs12029785	1	196658905	A	G	0.61	-0.1	0.01	2.54e-14	0.005	0.0604	54.32	trans
CD14	Pietzner	10708	rs12076560	1	172405541	T	C	0.55	0.11	0.01	1.18e-15	0.0056	0.0604	59.88	trans
CD14	Pietzner	10708	rs35527973	1	172400009	A	AT	0.55	0.09	0.01	6.02e-14	0.0043	0.0604	46.03	trans
CD14	Pietzner	10708	rs5744441	5	140016847	A	G	0.23	-0.28	0.02	2.1e-73	0.028	0.0604	308.04	cis
CD14	Pietzner	10708	rs5744454	5	140013567	T	G	0.76	0.22	0.01	1.85e-52	0.0175	0.0604	190.65	cis
CD160	Sun_2	35571	rs12562475	1	121268653	T	C	0.103	-0.12	0.01	3.03e-21	0.0028	0.1196	99.89	trans
CD160	Sun_2	35571	rs13081778	3	46953721	G	A	0.375	-0.05	0.01	3.2e-13	0.0012	0.1196	43.4	trans
CD160	Sun_2	35571	rs186535521	2	197791434	T	C	0.017	-0.28	0.03	6.54e-22	0.0026	0.1196	92.24	trans
CD160	Sun_2	35571	rs2009581	2	111807677	A	G	0.273	-0.16	0.01	5.51e-89	0.0102	0.1196	365.15	trans
CD160	Sun_2	35571	rs2497318	10	94432000	T	C	0.452	0.09	0.01	4.11e-41	0.0044	0.1196	156.37	trans
CD160	Sun_2	35571	rs3016275	11	128067404	T	C	0.337	-0.09	0.01	4.93e-37	0.0035	0.1196	126.31	trans
CD160	Sun_2	35571	rs3184504	12	111884608	C	T	0.518	-0.14	0.01	9.32e-93	0.0102	0.1196	366.98	trans
CD160	Sun_2	35571	rs516316	19	49206145	C	G	0.508	-0.07	0.01	2.62e-22	0.0023	0.1196	82.4	trans
CD160	Sun_2	35571	rs58745116	17	33803592	A	G	0.39	-0.07	0.01	8.17e-25	0.0025	0.1196	87.93	trans
CD160	Sun_2	35571	rs6699680	1	25238631	G	A	0.415	-0.05	0.01	1.22e-14	0.0014	0.1196	50.45	trans
CD160	Sun_2	35571	rs7077401	10	6025878	G	A	0.439	-0.06	0.01	3.86e-16	0.0016	0.1196	57	trans
CD160	Sun_2	35571	rs77924615	16	20392332	A	G	0.197	-0.06	0.01	1.22e-11	0.0012	0.1196	41.84	trans
CD160	Sun_2	35571	rs9728526	1	145716763	A	G	0.439	-0.39	0.01	0	0.0757	0.1196	2913.24	cis
CD163	Sun_2	35571	rs10267707	7	150510973	G	C	0.454	0.05	0.01	9.14e-13	0.0012	0.1104	44.14	trans
CD163	Sun_2	35571	rs10774625	12	111910219	G	A	0.504	-0.08	0.01	7.76e-29	0.003	0.1104	108.52	trans
CD163	Sun_2	35571	rs11054859	12	7769776	A	G	0.102	-0.19	0.01	1.26e-53	0.0063	0.1104	225.2	cis
CD163	Sun_2	35571	rs11220505	11	126334805	T	C	0.223	0.13	0.01	1.7e-58	0.0058	0.1104	206.04	trans
CD163	Sun_2	35571	rs11381821	6	109641874	CA	C	0.468	-0.06	0.01	3.93e-15	0.0015	0.1104	53.65	trans
CD163	Sun_2	35571	rs11923060	3	186589390	T	C	0.157	-0.08	0.01	6.19e-15	0.0016	0.1104	57.49	trans
CD163	Sun_2	35571	rs1800759	4	100065509	G	T	0.613	-0.05	0.01	3.2e-13	0.0012	0.1104	43.94	trans
CD163	Sun_2	35571	rs186021206	17	7069412	A	G	0.006	1.79	0.05	3.62e-292	0.0408	0.1104	1511.01	trans
CD163	Sun_2	35571	rs2031902	9	33117524	T	C	0.588	-0.09	0.01	3.03e-36	0.0038	0.1104	133.95	trans
CD163	Sun_2	35571	rs2099684	1	161500130	G	A	0.315	0.06	0.01	4.17e-13	0.0015	0.1104	51.74	trans
CD163	Sun_2	35571	rs217184	16	72105965	C	T	0.196	-0.08	0.01	8.15e-20	0.0021	0.1104	75.51	trans
CD163	Sun_2	35571	rs2288081	7	130357296	C	T	0.853	0.07	0.01	2.08e-11	0.0011	0.1104	40.02	trans
CD163	Sun_2	35571	rs4876611	8	116671848	G	A	0.718	0.06	0.01	2.56e-12	0.0013	0.1104	45.26	trans
CD163	Sun_2	35571	rs601338	19	49206674	A	G	0.509	0.06	0.01	1.24e-15	0.0016	0.1104	55.84	trans
CD163	Sun_2	35571	rs62165726	2	134966562	A	C	0.037	-0.68	0.02	1.06e-279	0.0329	0.1104	1211.55	trans
CD163	Sun_2	35571	rs635634	9	136155000	T	C	0.184	0.09	0.01	4.93e-24	0.0025	0.1104	88.74	trans
CD163	Sun_2	35571	rs7246479	19	55824332	G	T	0.51	0.05	0.01	4.98e-11	0.0011	0.1104	37.66	trans
CD163	Sun_2	35571	rs74622686	11	134264227	G	A	0.147	0.07	0.01	5.2e-12	0.0012	0.1104	42.62	trans
CD164	Sun_2	35571	rs10740118	10	65101207	C	G	0.415	0.07	0.01	5.52e-17	0.0022	0.0306	77.69	trans
CD164	Sun_2	35571	rs10820606	9	99192919	C	A	0.23	-0.07	0.01	1.24e-15	0.0018	0.0306	65.41	trans
CD164	Sun_2	35571	rs1692821	8	11699988	T	C	0.285	-0.06	0.01	6.2e-12	0.0012	0.0306	43.89	trans
CD164	Sun_2	35571	rs45492299	1	226054333	A	G	0.175	-0.07	0.01	2.88e-13	0.0015	0.0306	54.84	trans
CD164	Sun_2	35571	rs4734879	8	106583124	G	A	0.274	-0.06	0.01	4.17e-13	0.0013	0.0306	47.68	trans
CD164	Sun_2	35571	rs4950771	1	202111779	G	T	0.934	-0.17	0.02	4.08e-29	0.0035	0.0306	124.03	trans
CD164	Sun_2	35571	rs6929023	6	109720350	A	G	0.33	-0.15	0.01	1.83e-79	0.0101	0.0306	362.39	cis
CD164	Sun_2	35571	rs72701845	14	93217023	A	G	0.038	-0.2	0.02	4.16e-23	0.0029	0.0306	101.98	trans
CD164	Sun_2	35571	rs892090	19	55539072	G	T	0.834	0.09	0.01	1.4e-20	0.0024	0.0306	85.26	trans
CD164	Sun_2	35571	rs9857570	3	58280690	G	A	0.324	-0.09	0.01	1.32e-30	0.0037	0.0306	132.33	trans
CD164L2	Ferkingstad	35559	rs1047286	19	6713262	A	G	0.241	-0.06	0.01	7.08e-11	0.0013	0.0214	46.85	trans
CD164L2	Ferkingstad	35559	rs10922098	1	196664651	C	T	0.4	0.19	0.01	9.33e-119	0.0173	0.0214	627.05	trans
CD164L2	Ferkingstad	35559	rs1707652	3	165478799	T	C	0.31	0.08	0.01	1.35e-21	0.0027	0.0214	97.65	trans
CD177	Sun_1	3301	rs73554000	19	43825494	C	G	0.024	1.8	0.08	4.4e-116	0.1518	0.1518	590.36	cis
CD1A	Pietzner	10708	rs34813609	1	196668360	G	GT	0.61	-0.3	0.01	6.04e-107	0.042	0.0508	469.01	trans
CD1A	Pietzner	10708	rs71674639	3	165495142	A	AAAT	0.21	0.16	0.02	6.54e-23	0.0088	0.0508	95.22	trans
CD1C	Sun_2	35571	rs10189685	2	203488449	A	G	0.297	-0.06	0.01	6.2e-12	0.0013	0.0749	44.94	trans
CD1C	Sun_2	35571	rs115248892	1	158262619	T	G	0.003	-1.62	0.07	5.46e-125	0.0141	0.0749	508.01	cis
CD1C	Sun_2	35571	rs11963621	6	44591006	C	T	0.104	0.12	0.01	8.09e-23	0.0026	0.0749	92.3	trans
CD1C	Sun_2	35571	rs12599288	16	11822066	C	T	0.297	-0.11	0.01	1.56e-44	0.0052	0.0749	187.11	trans
CD1C	Sun_2	35571	rs139130389	11	71850156	CTA	C	0.073	-0.42	0.01	7.09e-196	0.0236	0.0749	858.15	trans
CD1C	Sun_2	35571	rs17272847	19	49979398	A	G	0.087	0.09	0.01	3.37e-14	0.0013	0.0749	47	trans
CD1C	Sun_2	35571	rs1847472	6	90973159	A	C	0.354	-0.1	0.01	8.34e-43	0.0042	0.0749	150.48	trans
CD1C	Sun_2	35571	rs3808460	8	116597635	C	T	0.565	-0.05	0.01	9.14e-13	0.0012	0.0749	43.77	trans
CD1C	Sun_2	35571	rs3937026	11	122525766	T	G	0.25	0.07	0.01	1.9e-17	0.0017	0.0749	61.7	trans
CD1C	Sun_2	35571	rs4384720	2	145425401	G	C	0.92	0.11	0.01	6.64e-16	0.0016	0.0749	57.95	trans
CD1C	Sun_2	35571	rs4698932	4	106049147	A	G	0.494	0.05	0.01	1.1e-13	0.0014	0.0749	48.15	trans
CD1C	Sun_2	35571	rs572608	11	118801640	T	A	0.547	0.06	0.01	8.21e-19	0.0019	0.0749	67.88	trans
CD1C	Sun_2	35571	rs6063502	20	48955595	G	A	0.348	0.07	0.01	1.61e-20	0.0019	0.0749	68.31	trans
CD1C	Sun_2	35571	rs60969446	19	33759573	C	T	0.57	-0.06	0.01	3.86e-16	0.0016	0.0749	56.75	trans
CD1C	Sun_2	35571	rs61788913	1	60091168	T	G	0.128	-0.1	0.01	4.24e-20	0.0023	0.0749	81.24	trans
CD1C	Sun_2	35571	rs653178	12	112007756	T	C	0.517	-0.11	0.01	8.45e-52	0.0056	0.0749	200.73	trans
CD1C	Sun_2	35571	rs76428106	13	28604007	C	T	0.013	0.37	0.03	3.89e-30	0.0034	0.0749	120.16	trans
CD1D	Ferkingstad	35559	rs1355538	3	165505177	A	G	0.399	0.06	0.01	1.38e-12	0.0017	0.0017	61.47	trans
CD200	Pietzner	10708	rs507666	9	136149399	A	G	0.2	-0.36	0.02	3.53e-103	0.041	0.049	457.86	trans
CD200	Pietzner	10708	rs6774405	3	112065028	T	C	0.1	-0.21	0.02	3.95e-20	0.008	0.049	86.49	cis
CD200R1	Sun_2	35571	rs10774625	12	111910219	G	A	0.504	-0.06	0.01	4.88e-20	0.0015	0.3136	53.88	trans
CD200R1	Sun_2	35571	rs10823374	10	71201716	G	A	0.445	0.06	0.01	4.18e-22	0.0017	0.3136	59.19	trans
CD200R1	Sun_2	35571	rs10935473	3	98416900	T	G	0.44	-0.32	0.01	0	0.0492	0.3136	1840.62	trans
CD200R1	Sun_2	35571	rs16860233	3	112642122	T	C	0.039	1.81	0.02	0	0.2473	0.3136	11683.9	cis
CD200R1	Sun_2	35571	rs186021206	17	7069412	A	G	0.006	0.91	0.04	8.11e-115	0.0106	0.3136	379.44	trans
CD200R1	Sun_2	35571	rs2233243	11	60152482	G	A	0.289	0.05	0.01	3.17e-16	0.001	0.3136	35.1	trans
CD200R1	Sun_2	35571	rs6545928	2	62592120	C	T	0.23	-0.05	0.01	3.69e-14	0.001	0.3136	35.42	trans
CD200R1	Sun_2	35571	rs75071241	11	126232186	A	G	0.059	-0.11	0.01	2.1e-21	0.0015	0.3136	51.73	trans
CD200R1L	Sun_1	3301	rs7412	19	45412079	T	C	0.078	0.72	0.04	1.8e-58	0.0746	0.0746	265.8	trans
CD207	Sun_2	35571	rs13275142	8	116602874	A	G	0.567	-0.08	0.01	5.75e-31	0.0032	0.1308	114.97	trans
CD207	Sun_2	35571	rs17450261	10	90815495	C	T	0.201	0.06	0.01	6.38e-14	0.0012	0.1308	41.1	trans
CD207	Sun_2	35571	rs17718987	2	71060936	C	G	0.325	0.47	0.01	0	0.0985	0.1308	3887.64	cis
CD207	Sun_2	35571	rs2021033	6	167524239	A	G	0.494	-0.05	0.01	1.89e-11	0.0011	0.1308	39.32	trans
CD207	Sun_2	35571	rs2139493	16	86021624	C	T	0.267	-0.05	0.01	1.83e-10	0.001	0.1308	36.26	trans
CD207	Sun_2	35571	rs34593439	15	79234957	A	G	0.106	-0.09	0.01	5.92e-16	0.0015	0.1308	53.48	trans
CD207	Sun_2	35571	rs35533397	2	12700857	T	C	0.226	0.1	0.01	1.46e-26	0.0032	0.1308	115.2	trans
CD207	Sun_2	35571	rs4985556	16	70694000	A	C	0.121	-0.08	0.01	2.4e-16	0.0014	0.1308	50.98	trans
CD207	Sun_2	35571	rs62408218	6	90931858	T	C	0.36	-0.1	0.01	4.27e-48	0.0048	0.1308	171.26	trans
CD207	Sun_2	35571	rs647881	12	121310027	G	A	0.491	-0.13	0.01	2.54e-71	0.0078	0.1308	279.99	trans
CD207	Sun_2	35571	rs7247412	19	52313868	C	T	0.266	-0.07	0.01	4.47e-16	0.0017	0.1308	58.81	trans
CD207	Sun_2	35571	rs7432658	3	185048314	C	T	0.789	-0.07	0.01	1.9e-17	0.0015	0.1308	54.87	trans
CD207	Sun_2	35571	rs79755767	12	54698408	A	G	0.099	0.08	0.01	1.33e-12	0.0011	0.1308	38.61	trans
CD207	Sun_2	35571	rs989437	7	28830498	G	A	0.618	0.08	0.01	1.84e-27	0.0027	0.1308	97.24	trans
CD209	Pietzner	10708	rs1277930	1	109822143	A	G	0.77	0.14	0.02	3.14e-17	0.0065	0.3815	69.56	trans
CD209	Pietzner	10708	rs4804774	19	7772173	C	G	0.24	-0.42	0.02	1.16e-151	0.0644	0.3815	736.32	cis
CD209	Pietzner	10708	rs597974	9	136144297	A	G	0.66	-0.83	0.01	1e-200	0.3107	0.3815	4825.03	trans
CD22	Sun_2	35571	rs10411704	19	35800662	T	G	0.786	-0.29	0.01	4.65e-234	0.0291	0.0809	1066.73	cis
CD22	Sun_2	35571	rs111338191	12	111826477	AAATT	A	0.521	-0.05	0.01	1.1e-13	0.0013	0.0809	48.07	trans
CD22	Sun_2	35571	rs11223794	11	134287396	T	C	0.165	0.06	0.01	5.62e-12	0.0011	0.0809	37.68	trans
CD22	Sun_2	35571	rs112824187	5	158265308	A	G	0.076	-0.13	0.01	1.53e-22	0.0023	0.0809	81.15	trans
CD22	Sun_2	35571	rs116968179	7	50189183	A	G	0.033	-0.13	0.02	4.11e-11	0.0011	0.0809	39.71	trans
CD22	Sun_2	35571	rs12554596	9	37002142	G	A	0.204	-0.07	0.01	2.24e-13	0.0014	0.0809	50.32	trans
CD22	Sun_2	35571	rs12784975	10	98380137	C	T	0.192	-0.07	0.01	2.24e-13	0.0014	0.0809	48.21	trans
CD22	Sun_2	35571	rs186021206	17	7069412	A	G	0.006	1.01	0.05	1.76e-98	0.013	0.0809	468.47	trans
CD22	Sun_2	35571	rs304154	5	88120416	C	T	0.309	0.05	0.01	1.22e-14	0.0012	0.0809	44.32	trans
CD22	Sun_2	35571	rs3213566	12	121222578	C	T	0.528	-0.05	0.01	7.03e-12	0.0011	0.0809	40.89	trans
CD22	Sun_2	35571	rs34557412	17	16852187	G	A	0.007	0.73	0.04	1.74e-67	0.0072	0.0809	257.18	trans
CD22	Sun_2	35571	rs35222145	17	38007321	G	T	0.492	-0.05	0.01	1.22e-14	0.0015	0.0809	51.92	trans
CD22	Sun_2	35571	rs4848370	2	111811665	T	C	0.272	-0.07	0.01	2.26e-19	0.0021	0.0809	73.21	trans
CD22	Sun_2	35571	rs492602	19	49206417	G	A	0.508	0.06	0.01	3.5e-17	0.0017	0.0809	62	trans
CD22	Sun_2	35571	rs6065926	20	44735854	G	A	0.754	-0.07	0.01	2.13e-18	0.0018	0.0809	64.76	trans
CD22	Sun_2	35571	rs73165110	22	42291856	A	G	0.079	-0.13	0.01	3.3e-23	0.0024	0.0809	86.24	trans
CD22	Sun_2	35571	rs73167342	22	39834102	G	C	0.742	-0.06	0.01	9.19e-15	0.0015	0.0809	52.48	trans
CD22	Sun_2	35571	rs76428106	13	28604007	C	T	0.013	0.22	0.03	3.99e-12	0.0012	0.0809	44.36	trans
CD22	Sun_2	35571	rs967367	3	186734466	A	G	0.389	-0.12	0.01	1.03e-62	0.0065	0.0809	232.9	trans
CD22	Sun_2	35571	rs9939427	16	86016091	A	G	0.231	0.07	0.01	7.17e-20	0.0019	0.0809	67.45	trans
CD226	Sun_1	3301	rs62143197	19	54320716	A	G	0.223	0.32	0.03	8.1e-27	0.0355	0.0355	121.38	trans
CD244	Sun_2	35571	rs10146962	14	101170540	C	T	0.338	-0.06	0.01	6.2e-12	0.0014	0.1147	48.24	trans
CD244	Sun_2	35571	rs10815098	9	4865338	T	C	0.208	0.08	0.01	7.86e-17	0.0019	0.1147	65.99	trans
CD244	Sun_2	35571	rs113315674	9	100720053	A	G	0.365	0.08	0.01	1.08e-31	0.0031	0.1147	111.26	trans
CD244	Sun_2	35571	rs115868021	1	160811374	G	C	0.006	-2.17	0.05	0	0.0532	0.1147	1999.71	cis
CD244	Sun_2	35571	rs12574844	11	126273386	A	G	0.071	-0.13	0.01	6.08e-20	0.0021	0.1147	76.54	trans
CD244	Sun_2	35571	rs12616639	2	62529925	G	A	0.61	0.11	0.01	8.45e-52	0.0053	0.1147	191.12	trans
CD244	Sun_2	35571	rs186021206	17	7069412	A	G	0.006	1.3	0.05	3.75e-154	0.0214	0.1147	776.39	trans
CD244	Sun_2	35571	rs2009581	2	111807677	A	G	0.273	-0.09	0.01	5.93e-27	0.0029	0.1147	104.73	trans
CD244	Sun_2	35571	rs2659005	17	79218714	T	C	0.441	0.09	0.01	1.83e-35	0.0037	0.1147	133.24	trans
CD244	Sun_2	35571	rs3184504	12	111884608	C	T	0.518	-0.15	0.01	3.33e-103	0.0114	0.1147	409.67	trans
CD244	Sun_2	35571	rs34458031	3	98752035	A	G	0.085	0.09	0.01	6.22e-11	0.0011	0.1147	40.15	trans
CD244	Sun_2	35571	rs37456	1	44292989	T	C	0.353	0.07	0.01	1.9e-17	0.0021	0.1147	75.27	trans
CD244	Sun_2	35571	rs6993770	8	106581528	T	A	0.287	0.08	0.01	2.1e-21	0.0024	0.1147	84.21	trans
CD244	Sun_2	35571	rs79977579	12	54694560	A	C	0.099	0.12	0.01	2.79e-24	0.0027	0.1147	94.61	trans
CD247	Ferkingstad	35559	rs10922098	1	196664651	C	T	0.4	0.09	0.01	1.51e-26	0.0039	0.0039	138.8	trans
CD248	Pietzner	10708	rs1070073	12	104000319	T	G	0.32	-0.1	0.01	6.44e-12	0.0042	0.0184	44.94	trans
CD248	Pietzner	10708	rs11505848	7	99734842	T	C	0.53	0.09	0.01	5.03e-12	0.0041	0.0184	44.35	trans
CD248	Pietzner	10708	rs1260326	2	27730940	T	C	0.4	-0.1	0.01	8.26e-14	0.0047	0.0184	50.6	trans
CD248	Pietzner	10708	rs66782572	3	52567617	A	G	0.46	-0.1	0.01	2.06e-15	0.0054	0.0184	57.84	trans
CD27	Pietzner	10708	rs186268843	3	186379356	A	G	0.21	0.86	0.02	1e-200	0.246	0.246	3492.38	trans
CD274	Sun_2	35571	rs111338191	12	111826477	AAATT	A	0.521	-0.08	0.01	1.08e-31	0.0034	0.0567	119.78	trans
CD274	Sun_2	35571	rs112635299	14	94838142	T	G	0.022	0.22	0.02	7.17e-20	0.002	0.0567	72.58	trans
CD274	Sun_2	35571	rs1354034	3	56849749	C	T	0.604	0.05	0.01	9.14e-13	0.0012	0.0567	42.57	trans
CD274	Sun_2	35571	rs1801274	1	161479745	G	A	0.535	0.06	0.01	2.93e-18	0.0019	0.0567	65.98	trans
CD274	Sun_2	35571	rs6993770	8	106581528	T	A	0.287	-0.06	0.01	2.44e-14	0.0015	0.0567	54.19	trans
CD274	Sun_2	35571	rs78444298	1	184672098	A	G	0.019	0.2	0.03	5.82e-15	0.0016	0.0567	55.57	trans
CD274	Sun_2	35571	rs8178824	17	64224775	T	C	0.03	0.15	0.02	1.29e-12	0.0013	0.0567	45.57	trans
CD274	Sun_2	35571	rs822340	9	5453260	G	A	0.745	0.34	0.01	0	0.0439	0.0567	1633.6	cis
CD276	Sun_2	35571	rs1042704	14	23312594	A	G	0.216	0.06	0.01	1.17e-16	0.0011	0.3168	40.57	trans
CD276	Sun_2	35571	rs10740131	10	65271488	T	A	0.471	0.04	0.01	2.56e-12	0.0009	0.3168	31.29	trans
CD276	Sun_2	35571	rs2239651	14	94848547	C	T	0.265	-0.07	0.01	1.52e-23	0.0019	0.3168	68.07	trans
CD276	Sun_2	35571	rs2291014	15	73996359	A	G	0.098	-1.32	0.01	0	0.3093	0.3168	15924.9	cis
CD276	Sun_2	35571	rs4665972	2	27598097	C	T	0.609	0.06	0.01	1.03e-20	0.0015	0.3168	53.21	trans
CD276	Sun_2	35571	rs62217923	21	42539293	G	C	0.257	0.08	0.01	8.72e-27	0.0021	0.3168	76.57	trans
CD28	Sun_2	35571	rs1461729	8	9187242	G	A	0.898	-0.09	0.01	1.77e-14	0.0016	0.0554	55.33	trans
CD28	Sun_2	35571	rs186021206	17	7069412	A	G	0.006	1.36	0.05	5.51e-156	0.0231	0.0554	839.44	trans
CD28	Sun_2	35571	rs2725405	17	79220224	C	G	0.441	0.06	0.01	6.08e-20	0.002	0.0554	71.96	trans
CD28	Sun_2	35571	rs6796	7	6502367	C	T	0.279	0.06	0.01	2.44e-14	0.0015	0.0554	53.34	trans
CD28	Sun_2	35571	rs7161799	15	58770523	T	C	0.076	0.13	0.01	8.19e-21	0.0024	0.0554	86.04	trans
CD28	Sun_2	35571	rs7369876	2	204636472	T	C	0.831	0.26	0.01	8.87e-147	0.0187	0.0554	676.7	cis
CD28	Sun_2	35571	rs9838308	3	169751292	C	T	0.365	-0.12	0.01	1.21e-47	0.0062	0.0554	223.33	trans
CD2AP	Sun_2	35571	rs1354034	3	56849749	C	T	0.604	0.06	0.01	6.08e-20	0.002	0.002	69.82	trans
CD300A	Pietzner	10708	rs11105298	12	89876143	T	C	0.75	0.29	0.02	2.37e-88	0.0322	0.1591	356.13	trans
CD300A	Pietzner	10708	rs11888817	2	62530980	T	C	0.36	-0.11	0.01	1.1e-14	0.0051	0.1591	54.67	trans
CD300A	Pietzner	10708	rs2272111	17	72469966	A	G	0.2	-0.62	0.02	1e-200	0.1218	0.1591	1485.13	cis
CD300C	Sun_2	35571	rs11888817	2	62530980	C	T	0.642	0.12	0.01	1.12e-61	0.0062	0.1129	221.49	trans
CD300C	Sun_2	35571	rs13107325	4	103188709	T	C	0.075	0.14	0.01	1.11e-26	0.0027	0.1129	95.73	trans
CD300C	Sun_2	35571	rs143110592	7	7236131	T	A	0.195	-0.06	0.01	2.44e-14	0.0012	0.1129	41.6	trans
CD300C	Sun_2	35571	rs181897168	11	126227095	A	G	0.01	0.26	0.04	4.17e-13	0.0014	0.1129	48.52	trans
CD300C	Sun_2	35571	rs186021206	17	7069412	A	G	0.007	1.07	0.05	9.64e-105	0.0146	0.1129	528.8	trans
[truncated: 11,250 more rows]

## Sheet: TableS4 MR of 13 proteins
Table S4: Results of 13 proteome-wide Mendelian randomization identified proteins for colorectal cancer risk.
Protein	Study	Method	Nsnp	Beta	Se	P	Q	Pheterogeneity	Eggerintercept	Ppleiotropy
GREM1	Pietzner	Inverse variance weighted	4	0.129895	0.0169063	1.55123e-14	3.3727	0.337651
		MR Egger	4	0.161921	0.0250425	0.0230938	0.622018	0.732707	-0.0304001	0.239074
		Weighted median	4	0.133461	0.016233	2.00854e-16
		Simple mode	4	0.0727649	0.0834425	0.447365
		Weighted mode	4	0.135205	0.0158898	0.00340931
CHRDL2	Sun_1	Wald ratio	1	0.390855	0.0602877	8.98195e-11
CLSTN3	Ferkingstad	Wald ratio	1	-1.54664	0.244237	2.41e-10
POLR2F	Sun_2	Wald ratio	1	-1.81958	0.287337	2.41e-10
ADPGK	Ferkingstad	Wald ratio	1	-1.83936	0.292658	3.28e-10
CSF2RA	Ferkingstad	Wald ratio	1	-1.83936	0.292658	3.28e-10
CSAG1	Pietzner	Wald ratio	1	-0.103218	0.0166403	5.54216e-10
STXBP6	Pietzner	Inverse variance weighted	3	-0.137105	0.022376	8.94e-10	1.38644	0.499965
		MR Egger	3	-0.175682	0.0397961	0.141816	0.0123611	0.911473	0.0215904	0.449635
		Weighted median	3	-0.139065	0.0230567	1.62e-09
		Simple mode	3	-0.0694946	0.0714091	0.433108
		Weighted mode	3	-0.141903	0.0217578	0.0227119
CD86	Ferkingstad	Inverse variance weighted	2	-1.45575	0.263506	3.3e-08
CXADR	Sun_2	Inverse variance weighted	5	-0.299982	0.0623982	1.53e-06	1.16425	0.883949
		MR Egger	5	-0.375578	0.155224	0.0942039	0.881356	0.829925	0.0102314	0.631678
		Weighted median	5	-0.309564	0.0667924	3.57e-06
		Simple mode	5	-0.265186	0.110042	0.0735657
		Weighted mode	5	-0.339003	0.0715489	0.00905011
FUT3	Sun_1	Wald ratio	1	-0.0954042	0.0207821	4.41786e-06
MMP2	Pietzner	Wald ratio	1	-0.407077	0.0901085	6.25e-06
TIMP2	Pietzner	Wald ratio	1	-0.506803	0.112183	6.25e-06

## Sheet: TableS5 All MR results
Table S5: All results of discovery proteome-wide Mendelian randomization for colorectal cancer risk.
Protein	Study	Method	Nsnp	Beta	Se	P
GREM1	Pietzner	Inverse variance weighted	4	0.129895	0.0169063	1.55123e-14
CHRDL2	Sun_1	Wald ratio	1	0.390855	0.0602877	8.98195e-11
CLSTN3	Ferkingstad	Wald ratio	1	-1.54664	0.244237	2.41e-10
POLR2F	Sun_2	Wald ratio	1	-1.81958	0.287337	2.41e-10
ADPGK	Ferkingstad	Wald ratio	1	-1.83936	0.292658	3.28e-10
CSF2RA	Ferkingstad	Wald ratio	1	-1.83936	0.292658	3.28e-10
CSAG1	Pietzner	Wald ratio	1	-0.103218	0.0166403	5.54216e-10
STXBP6	Pietzner	Inverse variance weighted	3	-0.137105	0.022376	8.94e-10
CD86	Ferkingstad	Inverse variance weighted	2	-1.45575	0.263506	3.3e-08
CXADR	Sun_2	Inverse variance weighted	5	-0.299982	0.0623982	1.53e-06
FUT3	Sun_1	Wald ratio	1	-0.0954042	0.0207821	4.41786e-06
MMP2	Pietzner	Wald ratio	1	-0.407077	0.0901085	6.25e-06
TIMP2	Pietzner	Wald ratio	1	-0.506803	0.112183	6.25e-06
EPCAM	Sun_2	Inverse variance weighted	13	-0.192192	0.049141	9.19e-05
HHIP	Pietzner	Inverse variance weighted	2	0.32517	0.0831476	9.20073e-05
BOC	Ferkingstad	Inverse variance weighted	3	0.280937	0.0726204	0.000109479
F9	Pietzner	Inverse variance weighted	2	-0.413942	0.107215	0.000112989
NEU1	Ferkingstad	Wald ratio	1	-0.966155	0.257387	0.000174236
LIMA1	Pietzner	Inverse variance weighted	2	0.27359	0.0732522	0.00018779
FUT5	Sun_1	Wald ratio	1	-0.108357	0.0291797	0.000204447
SEMA3G	Pietzner	Inverse variance weighted	3	-0.17041	0.0471315	0.000299619
SPHK2	Pietzner	Wald ratio	1	-0.382345	0.109872	0.000501562
GZMA	Sun_2	Inverse variance weighted	13	-0.330826	0.0976804	0.000707074
CCM2	Pietzner	Wald ratio	1	-0.42039	0.12617	0.00086247
NRTN	Sun_2	Wald ratio	1	2.4568	0.739037	0.00088633
KLK1	Sun_2	Inverse variance weighted	13	0.0689234	0.0208026	0.000922318
MMP16	Pietzner	Wald ratio	1	0.190686	0.0584755	0.00111038
FAM175B	Pietzner	Wald ratio	1	-0.24587	0.0758391	0.00118697
GCG	Sun_2	Inverse variance weighted	5	-0.43685	0.136039	0.00132181
PIP	Ferkingstad	Inverse variance weighted	2	0.474606	0.15221	0.00182018
NEO1	Sun_1	Inverse variance weighted	2	-0.176162	0.0565748	0.00184695
LAMA4	Sun_2	Inverse variance weighted	12	-0.175166	0.0566461	0.00198624
GSS	Pietzner	Wald ratio	1	-0.190539	0.0618618	0.00206954
C2	Sun_2	Inverse variance weighted	2	-0.657373	0.213898	0.00211706
CXCL6	Suhre	Wald ratio	1	-0.0538025	0.0177837	0.00248316
KIAA1161	Pietzner	Wald ratio	1	-0.190353	0.0633881	0.00267349
CRAT	Ferkingstad	Wald ratio	1	-0.549738	0.184146	0.0028326
FOLR2	Sun_2	Inverse variance weighted	13	0.159245	0.0533702	0.00284717
PI3	Pietzner	Wald ratio	1	0.150162	0.0507614	0.00309442
CETN3	Pietzner	Inverse variance weighted	4	0.163673	0.0553459	0.00310375
CCL25	Sun_2	Inverse variance weighted	8	-0.0872275	0.029651	0.00326303
PRRG1	Sun_1	Wald ratio	1	0.265282	0.0902295	0.00328124
MYORG	Sun_1	Wald ratio	1	-0.141442	0.0483335	0.00342941
PAM	Pietzner	Wald ratio	1	0.0751295	0.0257181	0.00348607
PPID	Suhre	Wald ratio	1	-0.0931373	0.0319687	0.00357523
ALKBH3	Pietzner	Inverse variance weighted	2	0.118008	0.0409084	0.00391789
CTSA	Sun_1	Inverse variance weighted	3	-0.112758	0.0392656	0.00408306
TPPP2	Ferkingstad	Wald ratio	1	-0.197991	0.0691831	0.00421197
MNDA	Sun_2	Wald ratio	1	-0.862264	0.30228	0.00433722
PDGFA	Sun_2	Inverse variance weighted	17	-0.123014	0.043247	0.00444878
F3	Sun_2	Inverse variance weighted	8	-0.162319	0.0571887	0.00453545
CLEC4E	Sun_1	Wald ratio	1	1.00454	0.355326	0.00469735
TMIE	Sun_1	Wald ratio	1	0.639252	0.226117	0.00469735
COL9A2	Sun_1	Wald ratio	1	0.540905	0.191329	0.00469735
SUSD2	Sun_1	Wald ratio	1	0.357547	0.126472	0.00469735
TPPP3	Sun_2	Wald ratio	1	-0.649417	0.230415	0.00482543
VEGFD	Folkersen	Inverse variance weighted	4	-0.17703	0.062933	0.00490838
DKK2	Pietzner	Inverse variance weighted	3	-0.162659	0.0578537	0.00493029
THPO	Sun_2	Inverse variance weighted	16	-0.140879	0.0502119	0.0050208
HBEGF	Sun_2	Inverse variance weighted	24	-0.114234	0.0407795	0.00509017
GCKR	Pietzner	Wald ratio	1	0.130195	0.0466379	0.00524457
BMP1	Ferkingstad	Wald ratio	1	-0.598897	0.214534	0.00524457
SWAP70	Pietzner	Wald ratio	1	0.0602261	0.0215929	0.00528441
NFASC	Sun_1	Inverse variance weighted	2	-0.0806272	0.0292693	0.00587515
BAG3	Sun_2	Inverse variance weighted	4	0.287228	0.104289	0.00588435
TSPAN1	Sun_2	Inverse variance weighted	2	0.96421	0.350194	0.00589875
CD63	Sun_2	Inverse variance weighted	10	-0.165707	0.060276	0.00597525
DECR1	Sun_2	Inverse variance weighted	3	-0.4529	0.16477	0.00598361
DEF6	Pietzner	Inverse variance weighted	2	0.160956	0.0585604	0.00598612
GNRH1	Sun_1	Inverse variance weighted	2	0.132505	0.0482483	0.0060269
PRSS27	Sun_2	Inverse variance weighted	18	0.100878	0.0367482	0.00604911
PGF	Folkersen	Wald ratio	1	0.364103	0.132868	0.00613774
APOBEC3G	Pietzner	Inverse variance weighted	2	0.187014	0.0682942	0.00617469
PRKCSH	Sun_1	Inverse variance weighted	2	-0.112629	0.0411781	0.00623483
SMPD1	Sun_2	Inverse variance weighted	16	-0.090082	0.032939	0.00624152
S100A11	Pietzner	Inverse variance weighted	2	0.0855135	0.0312851	0.00626912
TIMP1	Sun_2	Inverse variance weighted	4	-0.256311	0.0946246	0.00675442
IL2	Ferkingstad	Inverse variance weighted	2	-0.437736	0.16163	0.00676357
VSTM2L	Sun_2	Inverse variance weighted	2	0.194288	0.0717491	0.00677149
CDH15	Sun_1	Inverse variance weighted	2	0.114264	0.0422292	0.00681399
PPP1R3B	Pietzner	Wald ratio	1	0.241785	0.0898476	0.00712263
PRDM4	Pietzner	Wald ratio	1	0.22206	0.0825179	0.00712263
SENP7	Pietzner	Wald ratio	1	0.415679	0.154467	0.00712263
VSIG2	Pietzner	Wald ratio	1	0.087625	0.0325616	0.00712263
FAM241B	Pietzner	Wald ratio	1	-0.14182	0.0527005	0.00712263
KIR2DS4	Pietzner	Wald ratio	1	0.198082	0.0736075	0.00712263
ACADL	Pietzner	Wald ratio	1	0.272203	0.101151	0.00712263
DKK1	Sun_2	Inverse variance weighted	11	-0.13477	0.0502842	0.00735858
SLC9B2	Sun_1	Wald ratio	1	0.674492	0.251868	0.00740724
NRG1	Pietzner	Inverse variance weighted	4	-0.119035	0.0447361	0.00779464
PCNA	Ferkingstad	Inverse variance weighted	2	0.503909	0.189402	0.00780184
ANP32B	Sun_1	Wald ratio	1	0.19848	0.0746105	0.00780907
SDC4	Sun_2	Inverse variance weighted	21	-0.14959	0.0563087	0.00789322
APP	Sun_2	Inverse variance weighted	17	-0.135926	0.0512585	0.00800699
CCL26	Sun_2	Inverse variance weighted	6	-0.141734	0.0537287	0.00834085
IL2RB	Ferkingstad	Inverse variance weighted	8	-0.275816	0.105249	0.00877702
RNF165	Sun_1	Wald ratio	1	-0.327007	0.12479	0.00878137
SGCB	Sun_1	Wald ratio	1	-0.441079	0.168322	0.00878137
SCGN	Sun_2	Inverse variance weighted	4	-0.342538	0.131555	0.00922099
BOLA1	Pietzner	Inverse variance weighted	3	0.0548146	0.0210822	0.00932125
IL6R	Suhre	Wald ratio	1	-0.0323497	0.0124643	0.0094486
NID2	Pietzner	Wald ratio	1	0.0477566	0.0185216	0.00992513
CSMD1	Sun_1	Wald ratio	1	-0.197035	0.0768053	0.0103063
KRTAP2-4	Sun_1	Wald ratio	1	0.216038	0.0849067	0.0109459
GALNT7	Sun_2	Inverse variance weighted	7	0.126012	0.0495862	0.0110453
IDI2	Sun_2	Wald ratio	1	-0.117077	0.0461113	0.0111167
SORT1	Sun_2	Inverse variance weighted	14	-0.214351	0.0846527	0.0113373
DLK2	Ferkingstad	Inverse variance weighted	5	0.225701	0.0893698	0.0115543
COMT	Sun_2	Inverse variance weighted	2	0.114282	0.0454835	0.0119841
PSG5	Pietzner	Inverse variance weighted	2	-0.105293	0.0421377	0.0124619
GP1BA	Sun_2	Inverse variance weighted	16	-0.24793	0.0998556	0.0130321
PTGFRN	Sun_1	Wald ratio	1	0.0471913	0.019026	0.013125
YWHAQ	Ferkingstad	Inverse variance weighted	2	-0.440375	0.177893	0.013305
SDSL	Pietzner	Wald ratio	1	-0.245494	0.0993085	0.0134347
AXIN2	Sun_1	Wald ratio	1	0.174442	0.0705797	0.0134525
MCFD2	Sun_1	Wald ratio	1	0.150381	0.0608446	0.0134525
OSBPL11	Sun_1	Wald ratio	1	0.278488	0.113039	0.0137534
PSG7	Pietzner	Wald ratio	1	-0.287893	0.11759	0.0143543
IL13RA1	Sun_1	Wald ratio	1	-0.187652	0.0766711	0.0143853
XG	Sun_1	Wald ratio	1	0.187652	0.0766711	0.0143853
SULT1E1	Sun_1	Inverse variance weighted	2	-0.0880258	0.035992	0.0144568
SHMT1	Pietzner	Inverse variance weighted	2	0.0420936	0.0173004	0.0149701
CTSD	Sun_2	Inverse variance weighted	5	-0.143863	0.0592198	0.0151281
ADAMTS15	Sun_2	Inverse variance weighted	5	0.223235	0.0920159	0.0152644
SPARC	Sun_2	Inverse variance weighted	13	-0.134346	0.0554067	0.0153198
PODXL	Sun_2	Inverse variance weighted	6	-0.0659028	0.0272768	0.0156889
APOA1	Pietzner	Wald ratio	1	-0.112567	0.0465968	0.0157019
PF4	Pietzner	Inverse variance weighted	2	-0.261673	0.108326	0.015709
TRAT1	Pietzner	Inverse variance weighted	2	-0.271848	0.11258	0.0157475
WFDC13	Pietzner	Inverse variance weighted	2	-0.268421	0.111608	0.0161707
DNAJB11	Pietzner	Inverse variance weighted	2	0.196108	0.0815418	0.0161726
HPGDS	Sun_2	Inverse variance weighted	2	0.0785669	0.0327595	0.0164717
BLVRB	Sun_2	Inverse variance weighted	2	-0.448102	0.187105	0.0166241
FOLR1	Sun_2	Inverse variance weighted	7	0.295424	0.123446	0.0167044
CALB1	Sun_1	Wald ratio	1	0.0833471	0.0348595	0.016805
CTSS	Suhre	Wald ratio	1	-0.0679426	0.0284391	0.0168916
IGFALS	Pietzner	Inverse variance weighted	2	0.133881	0.0560838	0.0169788
TNFSF10	Sun_2	Inverse variance weighted	12	-0.102632	0.0430569	0.0171428
B3GNT8	Ferkingstad	Inverse variance weighted	2	0.042518	0.0178641	0.0173085
FOXJ2	Sun_1	Wald ratio	1	0.118867	0.0500385	0.017525
CD84	Sun_2	Inverse variance weighted	10	-0.272524	0.115057	0.0178554
SPINK6	Pietzner	Wald ratio	1	0.0560895	0.0237314	0.0181026
C19orf26	Pietzner	Wald ratio	1	0.348079	0.147806	0.0185236
ALDH6A1	Pietzner	Wald ratio	1	-0.274102	0.116437	0.0185683
ESD	Suhre	Wald ratio	1	0.0567251	0.0241149	0.0186585
CINP	Ferkingstad	Inverse variance weighted	2	0.44944	0.191231	0.0187609
FSTL3	Pietzner	Inverse variance weighted	2	0.520019	0.22143	0.0188511
RAD1	Ferkingstad	Wald ratio	1	0.8275	0.353745	0.0193221
RAB6A	Sun_2	Inverse variance weighted	4	-0.0752183	0.0321718	0.0193861
MYOC	Pietzner	Wald ratio	1	0.103894	0.0444376	0.0193888
KIR2DS2	Ferkingstad	Inverse variance weighted	3	-0.920891	0.394921	0.0197092
CD300LB	Pietzner	Wald ratio	1	0.341174	0.146701	0.0200375
CCL7	Suhre	Wald ratio	1	-0.0466497	0.0201418	0.0205548
SERPINA7	Pietzner	Wald ratio	1	0.274176	0.118862	0.021073
ORM1	Yao	Wald ratio	1	-0.27	0.12	0.0211
WAS	Sun_2	Inverse variance weighted	3	-0.238864	0.103648	0.0211903
OLR1	Sun_2	Inverse variance weighted	6	-0.293654	0.127608	0.0213791
LRP4	Ferkingstad	Inverse variance weighted	3	-0.0808786	0.0352608	0.0218063
YWHAB	Ferkingstad	Inverse variance weighted	2	0.199921	0.0874105	0.0221874
ANGPT1	Sun_2	Inverse variance weighted	19	-0.0975203	0.0427307	0.0224771
EREG	Sun_2	Inverse variance weighted	8	-0.174407	0.0765586	0.0227213
KITLG	Sun_2	Inverse variance weighted	15	-0.116557	0.051218	0.0228637
CXCL10	Suhre	Wald ratio	1	0.181416	0.0797409	0.0229018
CCL5	Sun_2	Inverse variance weighted	10	-0.117258	0.0516589	0.0232166
SCGB2A1	Ferkingstad	Inverse variance weighted	2	-0.395532	0.174455	0.0233753
BGLAP	Yao	Inverse variance weighted	2	0.08	0.03	0.024
COL3A1	Pietzner	Wald ratio	1	0.175908	0.0779734	0.0240706
BMP4	Ferkingstad	Inverse variance weighted	4	-0.351884	0.156302	0.0243663
COMMD1	Ferkingstad	Wald ratio	1	-0.685789	0.304708	0.024408
MGAT2	Pietzner	Inverse variance weighted	3	-0.136832	0.0608719	0.024585
CEACAM1	Sun_1	Wald ratio	1	0.197187	0.0882536	0.0254619
HJV	Sun_1	Wald ratio	1	0.172685	0.077467	0.0258041
CD70	Sun_2	Wald ratio	1	0.131515	0.058998	0.0258041
MYL3	Ferkingstad	Inverse variance weighted	3	-0.372674	0.167577	0.0261552
ST6GAL1	Sun_2	Inverse variance weighted	7	-0.165023	0.0742758	0.0262995
NOS1	Sun_2	Wald ratio	1	0.533047	0.240038	0.0263729
ITGA6	Sun_2	Inverse variance weighted	7	-0.102555	0.0461937	0.0264114
TMX3	Pietzner	Inverse variance weighted	4	0.0905111	0.0407835	0.0264661
AK1	Ferkingstad	Wald ratio	1	0.709897	0.31989	0.0264738
LDHA	Pietzner	Inverse variance weighted	4	0.226266	0.102083	0.0266579
GP6	Suhre	Wald ratio	1	-0.0707743	0.0320032	0.0270029
CCL8	Pietzner	Wald ratio	1	-0.036026	0.0163065	0.0271532
MUC16	Folkersen	Inverse variance weighted	3	-0.116615	0.0528725	0.0274131
THBD	Folkersen	Inverse variance weighted	4	0.0867931	0.0395798	0.0283174
C1orf226	Ferkingstad	Inverse variance weighted	2	-0.460964	0.210822	0.0287784
SMAD5	Sun_2	Wald ratio	1	0.197655	0.0908357	0.0295582
HTN3	Ferkingstad	Inverse variance weighted	7	0.232802	0.10707	0.029682
TRIM5	Sun_2	Wald ratio	1	-0.112875	0.0519633	0.0298406
FGF5	Sun_2	Inverse variance weighted	2	0.0509834	0.0235511	0.0304027
IL18BP	Sun_2	Inverse variance weighted	7	-0.344227	0.159203	0.0306032
NTN4	Pietzner	Inverse variance weighted	2	-0.20639	0.0956927	0.0310213
SIGLEC6	Suhre	Wald ratio	1	0.0488429	0.0227352	0.0316871
LAMC2	Sun_1	Wald ratio	1	-0.0567229	0.0264073	0.0317134
LAMB1_LAMC1_LAMA1	Sun_1	Inverse variance weighted	2	0.228706	0.106944	0.032472
CCK	Ferkingstad	Inverse variance weighted	5	0.25345	0.118522	0.0324829
PTPN4	Pietzner	Wald ratio	1	-0.829344	0.388095	0.0326013
ACADSB	Pietzner	Wald ratio	1	0.0908887	0.0425343	0.0326116
CA11	Sun_2	Inverse variance weighted	2	0.189891	0.0891834	0.0332364
CEACAM5	Sun_2	Inverse variance weighted	12	0.106449	0.0500114	0.0332965
VIT	Ferkingstad	Inverse variance weighted	2	0.0883614	0.041607	0.0336942
BOLA2	Ferkingstad	Wald ratio	1	-2.87165	1.35481	0.0340406
ACP6	Sun_2	Inverse variance weighted	2	-0.0335755	0.015874	0.0344186
IL17RD	Suhre	Wald ratio	1	0.0545963	0.0258592	0.0347471
AMIGO1	Ferkingstad	Wald ratio	1	2.47352	1.17281	0.0349396
TGFBR3	Sun_2	Inverse variance weighted	7	0.127199	0.0603205	0.0349689
IDS	Sun_2	Inverse variance weighted	3	-0.141632	0.0671708	0.0349848
DDR1	Sun_2	Inverse variance weighted	11	0.270248	0.128398	0.0353119
MAP2K2	Pietzner	Inverse variance weighted	3	-0.0998208	0.0474573	0.0354325
SCGB1A1	Sun_2	Inverse variance weighted	15	0.0823537	0.0391893	0.0356028
MASP1	Sun_2	Inverse variance weighted	13	0.0662161	0.0315752	0.0359856
CDH6	Sun_2	Inverse variance weighted	6	0.0598097	0.0286386	0.0367591
OVCA2	Pietzner	Wald ratio	1	0.458673	0.219653	0.0367821
NBL1	Sun_2	Inverse variance weighted	3	0.301008	0.144178	0.0368204
AGRN	Pietzner	Inverse variance weighted	4	-0.282361	0.13571	0.0374685
DRG1	Pietzner	Inverse variance weighted	2	0.20341	0.0978329	0.0376033
RAB1A	Pietzner	Wald ratio	1	-0.288858	0.138948	0.037627
CGB2	Ferkingstad	Inverse variance weighted	2	-0.369196	0.177743	0.0377892
SH2B3	Sun_2	Inverse variance weighted	3	-0.310945	0.149823	0.0379479
HAPLN1	Pietzner	Inverse variance weighted	2	0.166541	0.0803481	0.0381966
CD44	Ferkingstad	Wald ratio	1	-0.459234	0.221608	0.0382389
IARS	Ferkingstad	Wald ratio	1	-0.516639	0.249309	0.0382389
IL1F10	Ferkingstad	Wald ratio	1	-0.590444	0.284924	0.0382389
VAMP4	Pietzner	Wald ratio	1	0.33878	0.163481	0.0382389
TBC1D23	Sun_2	Inverse variance weighted	3	-0.182574	0.0882686	0.038603
PLA2G2A	Sun_1	Wald ratio	1	-0.0373048	0.0180369	0.0386162
GSTZ1	Pietzner	Wald ratio	1	-0.0269029	0.0130256	0.038886
HLA-DMA	Sun_1	Wald ratio	1	-0.44999	0.218305	0.0392751
NPPC	Sun_2	Inverse variance weighted	2	-0.572939	0.27823	0.0394722
SEPTIN3	Ferkingstad	Inverse variance weighted	2	-0.330197	0.160381	0.0395103
TAPBPL	Ferkingstad	Wald ratio	1	0.0249595	0.0121297	0.0396168
AKR7A3	Pietzner	Inverse variance weighted	2	0.104385	0.0508752	0.04019
SAR1A	Pietzner	Inverse variance weighted	2	0.144258	0.0704422	0.0405707
SSU72	Pietzner	Wald ratio	1	0.0509498	0.0248948	0.040697
CES1	Sun_2	Inverse variance weighted	18	-0.114294	0.0558839	0.0408349
CRISP2	Ferkingstad	Inverse variance weighted	6	-0.0524324	0.0256484	0.0409262
ANXA6	Pietzner	Inverse variance weighted	2	-0.189907	0.0929949	0.0411398
UAP1	Pietzner	Wald ratio	1	0.229127	0.112277	0.0412784
VAT1	Sun_2	Inverse variance weighted	10	-0.173304	0.0849895	0.0414382
CPB2	Suhre	Wald ratio	1	0.0388992	0.0191827	0.0425779
SIT1	Sun_2	Inverse variance weighted	5	-0.456914	0.226098	0.043294
FCGR1A	Pietzner	Wald ratio	1	0.96271	0.476882	0.0435124
PSG9	Sun_1	Wald ratio	1	-0.179575	0.0891042	0.0438698
LRPPRC	Sun_1	Wald ratio	1	-0.0499249	0.0247776	0.0439128
VEGFC	Sun_1	Wald ratio	1	0.0885178	0.0439555	0.0440301
HSPA5	Ferkingstad	Inverse variance weighted	2	-0.369544	0.183533	0.0440619
MCL1	Pietzner	Inverse variance weighted	2	-0.0805463	0.0400056	0.0440749
KISS1	Pietzner	Inverse variance weighted	3	-0.0370611	0.0184371	0.0444172
DUSP28	Pietzner	Wald ratio	1	0.143049	0.0713179	0.0448783
RELL1	Sun_1	Wald ratio	1	-0.258941	0.129361	0.0453177
F2	Pietzner	Inverse variance weighted	5	-0.0483589	0.0241929	0.0456205
MMP14	Pietzner	Wald ratio	1	0.215384	0.107854	0.0458248
FLRT3	Pietzner	Inverse variance weighted	2	0.0473602	0.0237245	0.0459062
ICOSLG	Sun_1	Inverse variance weighted	2	-0.0607627	0.0304635	0.046086
RPRD1A	Pietzner	Wald ratio	1	0.103487	0.0519395	0.0463208
A2M	Pietzner	Inverse variance weighted	5	-0.0964002	0.048434	0.0465531
HFE2	Pietzner	Inverse variance weighted	4	0.0837117	0.0420708	0.0466153
FGG	Ferkingstad	Inverse variance weighted	3	0.280342	0.140904	0.0466351
DPEP2	Sun_2	Inverse variance weighted	3	-0.960157	0.482768	0.0467169
APLN	Pietzner	Wald ratio	1	0.0756306	0.0380297	0.0467314
TPP1	Sun_2	Inverse variance weighted	12	-0.213671	0.107926	0.0477266
ITIH4	Pietzner	Wald ratio	1	-0.162984	0.0823326	0.0477512
SERPINB13	Ferkingstad	Inverse variance weighted	4	0.279586	0.141356	0.0479419
NPTX1	Sun_2	Inverse variance weighted	13	0.0646815	0.032861	0.0490289
KNG1	Pietzner	Inverse variance weighted	7	-0.0407743	0.0207209	0.0490923
PTK7	Pietzner	Inverse variance weighted	5	0.149201	0.0759532	0.0494864
MTFR1	Pietzner	Inverse variance weighted	2	0.127938	0.0652108	0.0497721
CLSTN1	Ferkingstad	Inverse variance weighted	3	-0.0627146	0.0319748	0.049835
MREG	Pietzner	Wald ratio	1	0.0435482	0.0222042	0.0498493
C11orf94	Pietzner	Wald ratio	1	0.138063	0.070491	0.0501601
MZB1	Sun_2	Inverse variance weighted	9	-0.182989	0.0934362	0.0501789
FABP4	Folkersen	Inverse variance weighted	2	-0.256418	0.131214	0.0506767
TXNDC12	Sun_1	Wald ratio	1	0.0432419	0.0221365	0.0507698
SSR1	Pietzner	Wald ratio	1	0.291915	0.149497	0.0508618
IGDCC4	Pietzner	Wald ratio	1	-0.244747	0.125852	0.0518085
NEFL	Pietzner	Wald ratio	1	-0.0345164	0.0178104	0.0526243
RGS7	Pietzner	Wald ratio	1	0.273291	0.141018	0.0526243
SARS	Ferkingstad	Wald ratio	1	-0.53975	0.27851	0.0526243
CTF1	Sun_1	Wald ratio	1	0.053975	0.027851	0.0526243
PDZK1IP1	Sun_1	Wald ratio	1	0.123371	0.0636594	0.0526243
TBCA	Sun_1	Wald ratio	1	-0.0322239	0.0166275	0.0526243
ARL1	Sun_1	Wald ratio	1	-0.143933	0.0742693	0.0526243
DCK	Sun_1	Wald ratio	1	0.13929	0.0718735	0.0526243
ACADVL	Ferkingstad	Wald ratio	1	0.616732	0.318516	0.052835
CEP43	Sun_2	Inverse variance weighted	5	-0.21813	0.112691	0.0529108
HSPA13	Ferkingstad	Inverse variance weighted	2	-0.394977	0.20447	0.0533954
MYOM2	Ferkingstad	Inverse variance weighted	3	-0.409286	0.211891	0.0534108
VTCN1	Sun_2	Wald ratio	1	-0.377595	0.195725	0.053705
DKK4	Suhre	Wald ratio	1	-0.0806649	0.0418551	0.0539493
LRRN1	Sun_1	Inverse variance weighted	2	0.0352725	0.018317	0.0541458
GPLD1	Sun_1	Wald ratio	1	-0.0958441	0.0498809	0.0546742
PLA2G4A	Sun_2	Inverse variance weighted	2	0.353473	0.183979	0.054698
CDKN1A	Sun_2	Inverse variance weighted	6	-0.149414	0.0777945	0.0547794
DPP10	Sun_2	Inverse variance weighted	4	-0.210563	0.109747	0.0550317
VCAM1	Sun_2	Inverse variance weighted	9	-0.231891	0.120914	0.0551338
CCL13	Sun_2	Inverse variance weighted	12	-0.0935433	0.0487925	0.055217
FGFBP1	Sun_2	Inverse variance weighted	9	0.334198	0.174509	0.0554828
ITGB2	Sun_2	Inverse variance weighted	9	-0.230046	0.120198	0.0556334
DEFB104A_DEFB104B	Sun_1	Wald ratio	1	0.839126	0.438578	0.0557112
AMY2A	Pietzner	Inverse variance weighted	2	-0.0843872	0.0442591	0.0565642
ACTN2	Ferkingstad	Inverse variance weighted	3	-0.359706	0.188778	0.056723
DSCAM	Pietzner	Wald ratio	1	0.128954	0.0677391	0.0569511
HS3ST3A1	Pietzner	Inverse variance weighted	3	0.102609	0.0540104	0.05746
FABP6	Sun_2	Inverse variance weighted	2	-0.407855	0.214876	0.0576832
PRG2	Ferkingstad	Inverse variance weighted	3	-0.295187	0.156097	0.0586181
NOMO1	Sun_2	Inverse variance weighted	4	-0.292647	0.155211	0.0593653
NEURL4	Ferkingstad	Inverse variance weighted	2	-0.243705	0.129482	0.059815
BPIFA2	Pietzner	Inverse variance weighted	4	0.123249	0.0657099	0.0607033
LRRC59	Pietzner	Inverse variance weighted	2	0.176323	0.0940383	0.0607908
DNAJC10	Pietzner	Inverse variance weighted	2	0.181509	0.0974725	0.0625815
LY96	Sun_2	Inverse variance weighted	9	-0.32338	0.173782	0.0627678
DLX3	Pietzner	Wald ratio	1	0.204407	0.109872	0.0628281
PGLYRP2	Pietzner	Wald ratio	1	-0.0694408	0.0373654	0.0631086
HDGF	Sun_2	Inverse variance weighted	2	-0.0333747	0.0179708	0.0632879
DNER	Sun_2	Inverse variance weighted	7	-0.101683	0.0547985	0.0635135
ALDH1A3	Ferkingstad	Inverse variance weighted	3	-0.243719	0.131535	0.0638991
F7	Pietzner	Inverse variance weighted	2	0.0330956	0.0178727	0.0640623
SFTPA1	Sun_2	Wald ratio	1	-0.153887	0.0831261	0.0641336
ISG15	Pietzner	Inverse variance weighted	2	0.0852716	0.0460825	0.0642541
EGFLAM	Ferkingstad	Inverse variance weighted	5	-0.107917	0.0584262	0.0647367
GNRH2	Pietzner	Wald ratio	1	-0.10569	0.05726	0.0649233
ARSK	Pietzner	Inverse variance weighted	5	-0.0959045	0.0519666	0.0649648
KREMEN1	Pietzner	Wald ratio	1	-0.10671	0.0578993	0.065326
HAGH	Pietzner	Inverse variance weighted	2	-0.128944	0.070034	0.0655976
CPPED1	Sun_2	Wald ratio	1	-0.0448983	0.0244555	0.0663699
BDNF	Ferkingstad	Inverse variance weighted	4	-0.24181	0.131723	0.0663961
MRPL55	Pietzner	Inverse variance weighted	3	0.115956	0.0631822	0.0664661
COL6A1	Pietzner	Wald ratio	1	-0.0246605	0.0134649	0.0670323
FN1	Suhre	Wald ratio	1	0.0434269	0.0237228	0.0671607
RRM1	Ferkingstad	Inverse variance weighted	14	-0.0496556	0.0271313	0.0672206
PRELP	Sun_2	Wald ratio	1	0.0748788	0.04096	0.0675353
ANK2	Sun_1	Wald ratio	1	-0.0717059	0.0392244	0.0675353
KCNE5	Sun_1	Wald ratio	1	-0.144638	0.0791193	0.0675353
WASF3	Sun_2	Wald ratio	1	0.198726	0.108759	0.0676664
FGF3	Pietzner	Wald ratio	1	-0.253987	0.139022	0.067705
FKBP14	Sun_1	Wald ratio	1	-0.130622	0.0714968	0.067705
PRDX4	Pietzner	Wald ratio	1	-0.194544	0.106485	0.067705
ALAD	Pietzner	Inverse variance weighted	2	0.127107	0.0696468	0.0679984
ECEL1	Pietzner	Wald ratio	1	-0.263343	0.144527	0.0684396
IFNA4	Pietzner	Wald ratio	1	-0.247621	0.135899	0.0684396
IHH	Pietzner	Wald ratio	1	0.254827	0.139903	0.0685391
NRXN3	Sun_1	Wald ratio	1	-0.144926	0.0800492	0.070225
TNFRSF17	Ferkingstad	Inverse variance weighted	5	-0.172511	0.0954879	0.07082
CGA_TSHB	Pietzner	Inverse variance weighted	2	0.169371	0.0938011	0.0709741
MYBPC1	Pietzner	Inverse variance weighted	2	0.169978	0.0942267	0.0712436
RHOB	Pietzner	Inverse variance weighted	3	0.10832	0.0600912	0.0714535
MDK	Sun_2	Inverse variance weighted	10	-0.292117	0.162138	0.0715988
IL1B	Pietzner	Inverse variance weighted	2	-0.0707247	0.0392614	0.0716433
SLITRK3	Ferkingstad	Inverse variance weighted	5	-0.208241	0.115637	0.0717323
ANKRD46	Ferkingstad	Wald ratio	1	-0.479668	0.266655	0.0720448
AP1S2	Ferkingstad	Wald ratio	1	-0.359751	0.199991	0.0720448
ATG3	Ferkingstad	Wald ratio	1	-0.479668	0.266655	0.0720448
CHST2	Ferkingstad	Wald ratio	1	-0.411144	0.228561	0.0720448
GALK1	Ferkingstad	Wald ratio	1	-0.479668	0.266655	0.0720448
PANK3	Ferkingstad	Wald ratio	1	-0.359751	0.199991	0.0720448
RAC2	Ferkingstad	Wald ratio	1	-0.479668	0.266655	0.0720448
WDR5	Ferkingstad	Wald ratio	1	-0.479668	0.266655	0.0720448
PDGFB	Sun_2	Inverse variance weighted	16	-0.0855438	0.0475988	0.0723061
ALDH2	Pietzner	Wald ratio	1	-0.287883	0.160448	0.0727736
CSF2RB	Ferkingstad	Inverse variance weighted	3	-0.0477584	0.0266427	0.0730445
DAB2	Sun_2	Inverse variance weighted	2	-0.299748	0.167636	0.0737623
HGD	Pietzner	Wald ratio	1	0.251622	0.140754	0.0738297
DHFR	Sun_1	Inverse variance weighted	2	0.0423798	0.0237169	0.0739534
CSF1	Sun_2	Inverse variance weighted	3	0.130364	0.073305	0.0753423
RAD51D	Sun_1	Wald ratio	1	-0.0651213	0.0367022	0.0760108
SIRPG	Pietzner	Inverse variance weighted	3	-0.093003	0.0525723	0.0768859
SPATA9	Pietzner	Inverse variance weighted	2	-0.144439	0.0817643	0.0773061
CALY	Pietzner	Wald ratio	1	0.283862	0.160722	0.0773686
S100Z	Pietzner	Wald ratio	1	0.286309	0.162108	0.0773686
GNAI3	Sun_1	Inverse variance weighted	2	-0.0606517	0.0343855	0.0777528
S100A14	Ferkingstad	Inverse variance weighted	3	-0.255148	0.144855	0.07817
CD200	Pietzner	Inverse variance weighted	2	-0.081575	0.0463257	0.078255
MMP12	Folkersen	Inverse variance weighted	3	0.0483502	0.0274743	0.0784356
B3GALT6	Pietzner	Wald ratio	1	-0.280301	0.159295	0.0784711
FAM173A	Ferkingstad	Wald ratio	1	-0.521158	0.296266	0.0785625
HHLA2	Ferkingstad	Wald ratio	1	-0.325724	0.185166	0.0785625
MADCAM1	Ferkingstad	Wald ratio	1	-0.372256	0.211619	0.0785625
MCCD1	Ferkingstad	Wald ratio	1	-0.434298	0.246888	0.0785625
MFAP3L	Ferkingstad	Wald ratio	1	-0.372256	0.211619	0.0785625
MRRF	Ferkingstad	Wald ratio	1	-0.434298	0.246888	0.0785625
PRKAR2A	Ferkingstad	Wald ratio	1	-0.434298	0.246888	0.0785625
PTP4A1	Ferkingstad	Wald ratio	1	-0.521158	0.296266	0.0785625
PTRH2	Ferkingstad	Wald ratio	1	-0.325724	0.185166	0.0785625
RIPPLY1	Ferkingstad	Wald ratio	1	-0.521158	0.296266	0.0785625
ROBLD3	Ferkingstad	Wald ratio	1	-0.434298	0.246888	0.0785625
SPACA5	Ferkingstad	Wald ratio	1	-0.521158	0.296266	0.0785625
BCL2A1	Pietzner	Wald ratio	1	-0.291846	0.166135	0.0789731
RAB27A	Pietzner	Wald ratio	1	-0.168441	0.0959872	0.0792887
B4GALT1	Pietzner	Inverse variance weighted	3	0.0632477	0.0360907	0.0796941
STC2	Sun_2	Inverse variance weighted	5	-0.547667	0.312773	0.0799454
NDST1	Pietzner	Inverse variance weighted	4	-0.0921777	0.05272	0.0803878
PDHX	Pietzner	Wald ratio	1	-0.235427	0.134679	0.0804549
MFAP5	Sun_2	Inverse variance weighted	5	-0.199582	0.114196	0.0805136
TSHB	Sun_2	Inverse variance weighted	16	0.0895963	0.0512875	0.0806477
LRRC4C	Ferkingstad	Wald ratio	1	-0.157433	0.0902024	0.0809273
DUSP3	Sun_2	Wald ratio	1	-0.414154	0.237516	0.0812141
GXYLT1	Pietzner	Inverse variance weighted	2	-0.0758547	0.0435502	0.0815472
NPL	Pietzner	Inverse variance weighted	2	-0.109127	0.0626669	0.0816178
CLN5	Pietzner	Inverse variance weighted	3	-0.0904868	0.0520756	0.0822807
CD40LG	Sun_2	Inverse variance weighted	12	-0.10255	0.0590597	0.0824954
CPXM1	Sun_2	Inverse variance weighted	17	-0.0685527	0.0395065	0.0827003
CLTA	Sun_2	Wald ratio	1	-0.226009	0.130249	0.0827043
HLA-G	Pietzner	Inverse variance weighted	4	-0.122463	0.0706399	0.0829857
SLC16A3	Pietzner	Wald ratio	1	0.239459	0.138386	0.083563
CEBPA	Pietzner	Wald ratio	1	0.265401	0.153377	0.083563
CHMP2B	Pietzner	Inverse variance weighted	2	0.0714207	0.0413469	0.0841042
FCRL5	Sun_2	Inverse variance weighted	10	-0.264387	0.153073	0.0841317
UBLCP1	Pietzner	Inverse variance weighted	2	0.103034	0.0599443	0.0856464
CKMT1A_CKMT1B	Sun_2	Inverse variance weighted	6	-0.209383	0.121847	0.0857209
CDHR2	Sun_2	Inverse variance weighted	8	-0.218543	0.127356	0.086161
CYTH4	Ferkingstad	Inverse variance weighted	2	-0.490879	0.286159	0.0862709
IL5RA	Sun_2	Inverse variance weighted	22	-0.0627315	0.0365903	0.0864496
BPTF	Pietzner	Inverse variance weighted	2	-0.121428	0.0708616	0.0866038
C5orf46	Ferkingstad	Inverse variance weighted	4	-0.175089	0.102178	0.0866082
COTL1	Ferkingstad	Inverse variance weighted	2	-0.2268	0.132556	0.0870842
CLIC5	Pietzner	Inverse variance weighted	2	-0.0946188	0.0553834	0.0875557
SPINT3	Sun_1	Wald ratio	1	0.0458715	0.0268504	0.08756
NAPB	Sun_1	Inverse variance weighted	2	0.0897236	0.0525491	0.0877429
PACAP	Ferkingstad	Inverse variance weighted	7	-0.227827	0.133447	0.0877745
CD48	Sun_2	Inverse variance weighted	10	-0.0979168	0.0573862	0.0879564
DGKB	Sun_1	Wald ratio	1	0.415668	0.243756	0.0881465
ANTXR1	Ferkingstad	Inverse variance weighted	5	-0.174203	0.102445	0.0890444
FOLH1	Pietzner	Inverse variance weighted	2	0.0984021	0.0579048	0.0892481
CHST12	Pietzner	Inverse variance weighted	2	0.0765917	0.0451975	0.0901513
CPA1	Sun_2	Inverse variance weighted	18	-0.094588	0.0559253	0.0907744
PRSS1	Pietzner	Inverse variance weighted	4	-0.110069	0.0653504	0.0921268
PIGR	Sun_2	Inverse variance weighted	6	0.299005	0.177689	0.0924252
GCNT4	Sun_1	Wald ratio	1	-0.12286	0.0730536	0.0926121
KAT6A	Sun_1	Wald ratio	1	-0.11097	0.0659839	0.0926121
PTPN1	Sun_1	Wald ratio	1	-0.116613	0.069339	0.0926121
UPK3BL1	Sun_1	Wald ratio	1	-0.132311	0.0786731	0.0926121
C7	Pietzner	Wald ratio	1	-0.0569549	0.0338659	0.0926121
ING4	Ferkingstad	Wald ratio	1	-0.0380027	0.0226046	0.0927261
CD200R1L	Sun_1	Wald ratio	1	-0.0728385	0.0433256	0.0927261
KMT2C	Sun_1	Wald ratio	1	-0.0888876	0.0528719	0.0927261
SELENOS	Sun_1	Wald ratio	1	0.0519245	0.0308855	0.0927261
STAR	Sun_1	Wald ratio	1	0.15892	0.0945285	0.0927261
VPS29	Sun_1	Wald ratio	1	-0.0310318	0.0184582	0.0927261
AGRP	Suhre	Wald ratio	1	0.0753661	0.0448844	0.0931294
TP53I3	Pietzner	Inverse variance weighted	2	0.0536519	0.0319637	0.0932451
LPO	Sun_2	Inverse variance weighted	13	0.0876199	0.0522066	0.093283
ASPRV1	Ferkingstad	Inverse variance weighted	4	-0.139416	0.083263	0.0940502
WISP1	Pietzner	Inverse variance weighted	3	0.0399153	0.0238551	0.0942802
TMEM190	Pietzner	Wald ratio	1	0.0263703	0.0157797	0.0946923
SEPSECS	Pietzner	Wald ratio	1	0.154909	0.0928537	0.0952532
TCTN2	Pietzner	Inverse variance weighted	2	-0.0922989	0.0553725	0.0955399
SLC16A1	Sun_2	Inverse variance weighted	4	-0.152072	0.0913178	0.0958518
IL7R	Sun_2	Inverse variance weighted	10	-0.0302654	0.0182244	0.0967724
KIN	Sun_1	Inverse variance weighted	2	-0.0862664	0.0520186	0.0972419
ASCC1	Pietzner	Wald ratio	1	-0.333855	0.201518	0.0975795
SELL	Pietzner	Inverse variance weighted	4	-0.0786942	0.0475121	0.0976612
TFF2	Sun_2	Inverse variance weighted	9	-0.169777	0.102567	0.0978683
UNC5D	Ferkingstad	Inverse variance weighted	4	0.230649	0.139371	0.0979385
MMP8	Sun_2	Inverse variance weighted	2	0.0636679	0.0385804	0.098889
ITGB3_ITGA2B	Pietzner	Inverse variance weighted	2	-0.188544	0.114587	0.0998824
UBTD2	Sun_1	Wald ratio	1	0.137551	0.08372	0.100384
FGF23	Sun_2	Inverse variance weighted	5	0.173511	0.105936	0.101444
NPPA	Ferkingstad	Inverse variance weighted	3	-0.136986	0.0836917	0.101674
PLEKHA7	Pietzner	Wald ratio	1	0.0373197	0.0228266	0.102065
SPARCL1	Sun_2	Inverse variance weighted	4	0.0342651	0.0209986	0.102726
MATN3	Sun_2	Inverse variance weighted	4	0.0769878	0.0472343	0.10312
GPA33	Sun_2	Inverse variance weighted	12	-0.119226	0.073152	0.103137
APOL3	Pietzner	Inverse variance weighted	2	-0.0324531	0.0199316	0.103478
LAT	Sun_2	Inverse variance weighted	6	-0.185589	0.114023	0.103599
ICA1	Sun_2	Inverse variance weighted	3	-0.138816	0.085464	0.104319
UXS1	Sun_2	Inverse variance weighted	6	0.124257	0.0765733	0.104649
F13B	Pietzner	Wald ratio	1	-0.0594766	0.0367219	0.105307
UBASH3B	Pietzner	Inverse variance weighted	2	-0.119411	0.0737509	0.105423
UBC	Ferkingstad	Wald ratio	1	-0.525988	0.324946	0.105513
GSTT2B	Pietzner	Wald ratio	1	-0.0414263	0.0256067	0.105708
AKT3	Sun_2	Wald ratio	1	-0.458837	0.284553	0.106857
LZIC	Ferkingstad	Inverse variance weighted	2	-0.36325	0.225363	0.106997
ADAMTS16	Sun_2	Wald ratio	1	-0.205371	0.127652	0.107652
AP1G2	Pietzner	Wald ratio	1	-0.130075	0.0808902	0.107824
CA9	Pietzner	Inverse variance weighted	2	-0.131633	0.0818901	0.107958
BAIAP2	Sun_2	Inverse variance weighted	6	-0.215763	0.134354	0.108289
ISCU	Pietzner	Wald ratio	1	-0.196624	0.122754	0.109205
DBNL	Sun_1	Inverse variance weighted	2	-0.0969701	0.0605441	0.109235
TTC9B	Pietzner	Inverse variance weighted	2	0.0655554	0.0409747	0.109621
POR	Pietzner	Wald ratio	1	0.0464556	0.0291172	0.110608
IQGAP2	Sun_2	Wald ratio	1	0.162312	0.101776	0.110759
C1QBP	Pietzner	Inverse variance weighted	3	-0.124509	0.0781969	0.111327
SLC30A5	Pietzner	Inverse variance weighted	2	0.174246	0.109594	0.111852
REG4	Sun_1	Wald ratio	1	0.731461	0.460166	0.111934
SDCBP2	Pietzner	Inverse variance weighted	2	0.159019	0.100114	0.112201
PSME1	Sun_1	Inverse variance weighted	2	-0.0448646	0.0282826	0.112671
CGB_CGB5_CGB8	Pietzner	Wald ratio	1	-0.260679	0.164364	0.112744
LYPLAL1	Pietzner	Wald ratio	1	-0.0995997	0.0629156	0.113406
STMN1	Pietzner	Inverse variance weighted	4	0.0883666	0.0558322	0.113486
ARHGEF2	Pietzner	Wald ratio	1	0.204668	0.129525	0.114075
NRG4	Pietzner	Wald ratio	1	0.234378	0.148327	0.114075
PPA2	Pietzner	Inverse variance weighted	2	0.172989	0.109572	0.114389
PAFAH1B3	Ferkingstad	Wald ratio	1	-0.323769	0.205114	0.114454
DCUN1D5	Pietzner	Inverse variance weighted	3	-0.0693885	0.0440096	0.114872
ARFIP2	Sun_1	Wald ratio	1	0.141398	0.0896983	0.114941
CCN6	Sun_1	Wald ratio	1	-0.12229	0.0775769	0.114941
MRPL33	Sun_1	Wald ratio	1	-0.0520083	0.0329925	0.114941
PIM1	Sun_1	Wald ratio	1	-0.0878587	0.0557349	0.114941
ZNF175	Sun_1	Wald ratio	1	-0.0655757	0.0415992	0.114941
CNPY2	Sun_2	Wald ratio	1	-0.190114	0.120603	0.114941
SIGLEC14	Sun_1	Inverse variance weighted	2	-0.0372551	0.0236625	0.115388
HDHD3	Pietzner	Inverse variance weighted	2	0.141429	0.0900063	0.116107
HSPG2	Pietzner	Inverse variance weighted	2	-0.108196	0.0689034	0.116357
ANG	Pietzner	Wald ratio	1	0.0542515	0.0345582	0.116448
FUT3_FUT5	Sun_2	Inverse variance weighted	12	-0.105555	0.0674319	0.117498
MARCO	Sun_2	Inverse variance weighted	9	0.0882112	0.056405	0.117843
AQP4	Ferkingstad	Wald ratio	1	-0.4099	0.262286	0.1181
ARL11	Ferkingstad	Wald ratio	1	-0.260845	0.166909	0.1181
ASNA1	Ferkingstad	Wald ratio	1	-0.143465	0.0918	0.1181
CCT7	Ferkingstad	Wald ratio	1	-0.159406	0.102	0.1181
CHST3	Ferkingstad	Wald ratio	1	-0.358662	0.2295	0.1181
CYGB	Ferkingstad	Wald ratio	1	-0.4099	0.262286	0.1181
DEFB106A	Ferkingstad	Wald ratio	1	-0.28693	0.1836	0.1181
FAM162B	Ferkingstad	Wald ratio	1	-0.478217	0.306	0.1181
SMIM10	Ferkingstad	Wald ratio	1	-0.358662	0.2295	0.1181
CD164	Sun_2	Inverse variance weighted	10	-0.0943574	0.0604708	0.11867
FCGR2A_FCGR2B	Suhre	Wald ratio	1	0.0230167	0.0147539	0.118749
SULT1A1	Sun_2	Wald ratio	1	-0.309519	0.198616	0.119144
SULT1A3	Pietzner	Wald ratio	1	-0.151208	0.0970289	0.119144
GPC6	Pietzner	Inverse variance weighted	2	-0.0524008	0.0336725	0.119664
RBBP9	Ferkingstad	Inverse variance weighted	2	-0.23167	0.14895	0.119862
FGA_FGB_FGG	Pietzner	Wald ratio	1	0.155298	0.0999037	0.120071
DRGX	Pietzner	Wald ratio	1	-0.0340066	0.0219212	0.120827
SURF1	Pietzner	Inverse variance weighted	4	-0.0590227	0.0380506	0.120862
LTBP2	Sun_2	Inverse variance weighted	6	0.136315	0.0881125	0.12185
PATE4	Sun_1	Wald ratio	1	-0.0516717	0.03342	0.122073
CLPP	Pietzner	Wald ratio	1	-0.251615	0.162798	0.12221
DEFB108B	Pietzner	Wald ratio	1	0.22746	0.14717	0.12221
SMIM24	Pietzner	Wald ratio	1	0.222129	0.14372	0.12221
PPP2R1A	Pietzner	Wald ratio	1	-0.130424	0.0843862	0.12221
HLA-DPB1	Sun_1	Wald ratio	1	-0.134065	0.0867461	0.122228
HRG	Pietzner	Wald ratio	1	-0.0229171	0.0148284	0.122228
CRELD2	Sun_2	Inverse variance weighted	10	0.0826241	0.0534825	0.122375
KCNE3	Ferkingstad	Wald ratio	1	-0.337786	0.21876	0.122566
USH1C	Ferkingstad	Wald ratio	1	-0.23645	0.153132	0.122566
TENM4	Pietzner	Wald ratio	1	0.213338	0.138247	0.12279
CNPY3	Pietzner	Inverse variance weighted	2	0.106833	0.0692517	0.122911
ACLY	Ferkingstad	Wald ratio	1	-0.325324	0.211037	0.123183
B4GALT5	Ferkingstad	Wald ratio	1	-0.379545	0.24621	0.123183
C1QL4	Ferkingstad	Wald ratio	1	-0.455454	0.295452	0.123183
CASK	Ferkingstad	Wald ratio	1	-0.379545	0.24621	0.123183
CD1D	Ferkingstad	Wald ratio	1	-0.379545	0.24621	0.123183
CEACAM20	Ferkingstad	Wald ratio	1	-0.455454	0.295452	0.123183
EPDR1	Ferkingstad	Wald ratio	1	-0.379545	0.24621	0.123183
IFNA10	Ferkingstad	Wald ratio	1	-0.325324	0.211037	0.123183
KPNA1	Ferkingstad	Wald ratio	1	-0.207025	0.134296	0.123183
NNMT	Ferkingstad	Wald ratio	1	-0.284659	0.184658	0.123183
PCSK1N	Ferkingstad	Wald ratio	1	-0.379545	0.24621	0.123183
PIEZO1	Ferkingstad	Wald ratio	1	-0.455454	0.295452	0.123183
PLSCR3	Ferkingstad	Wald ratio	1	-0.379545	0.24621	0.123183
PSG6	Ferkingstad	Wald ratio	1	-0.455454	0.295452	0.123183
RHOG	Ferkingstad	Wald ratio	1	-0.455454	0.295452	0.123183
SYT4	Ferkingstad	Wald ratio	1	-0.379545	0.24621	0.123183
TIMM50	Ferkingstad	Wald ratio	1	-0.455454	0.295452	0.123183
TMED2	Ferkingstad	Wald ratio	1	-0.325324	0.211037	0.123183
TFRC	Sun_2	Inverse variance weighted	9	-0.0475468	0.0308578	0.123357
SEPTIN9	Sun_2	Inverse variance weighted	2	0.363666	0.236108	0.123498
ENTPD5	Suhre	Wald ratio	1	-0.0356594	0.0231721	0.123829
SMIM9	Pietzner	Inverse variance weighted	2	-0.0754715	0.0490522	0.123903
TAGLN2	Pietzner	Wald ratio	1	-0.212535	0.138323	0.124411
CDH1	Sun_2	Inverse variance weighted	6	-0.104771	0.0682659	0.124845
DUSP13	Sun_1	Inverse variance weighted	2	-0.055744	0.036375	0.125403
UCHL1	Ferkingstad	Inverse variance weighted	2	-0.34986	0.228367	0.125521
MAPT	Pietzner	Inverse variance weighted	2	-0.111476	0.0727801	0.125602
OLFM1	Pietzner	Inverse variance weighted	2	-0.139523	0.0911353	0.125783
MPIG6B	Sun_2	Inverse variance weighted	5	-0.180507	0.117914	0.125812
ECH1	Pietzner	Wald ratio	1	0.053551	0.0349909	0.125912
CEP20	Sun_2	Inverse variance weighted	4	0.14533	0.0949716	0.125955
SDCBP	Ferkingstad	Inverse variance weighted	3	0.458143	0.299612	0.126234
GPR116	Pietzner	Inverse variance weighted	2	-0.0226031	0.0148213	0.127249
SRP19	Pietzner	Inverse variance weighted	2	0.140019	0.0918214	0.127283
CCL21	Sun_1	Wald ratio	1	0.0572003	0.0375211	0.127388
SOD2	Suhre	Wald ratio	1	-0.0433705	0.0284495	0.127391
UBE2C	Pietzner	Wald ratio	1	-0.104692	0.0686921	0.127489
ALK	Ferkingstad	Wald ratio	1	-0.332689	0.218491	0.127843
NDUFB8	Ferkingstad	Wald ratio	1	-0.258758	0.169938	0.127843
PSMB2	Ferkingstad	Wald ratio	1	-0.388137	0.254907	0.127843
RP2	Sun_2	Inverse variance weighted	2	0.236775	0.155545	0.127951
TRDMT1	Pietzner	Inverse variance weighted	2	0.0415288	0.0273051	0.128281
ANXA13	Pietzner	Inverse variance weighted	2	-0.138197	0.0911988	0.129686
C17orf78	Sun_1	Wald ratio	1	0.108782	0.0718159	0.12984
QSOX1	Sun_1	Wald ratio	1	0.0606071	0.0400117	0.12984
CNN2	Ferkingstad	Wald ratio	1	-0.184457	0.121775	0.12984
EPS8L2	Sun_2	Inverse variance weighted	3	-0.149416	0.0986442	0.129849
VBP1	Ferkingstad	Wald ratio	1	0.449548	0.297307	0.130516
SPINK2	Sun_1	Inverse variance weighted	2	-0.0865367	0.0572439	0.130605
STARD5	Pietzner	Wald ratio	1	-0.0631156	0.0417539	0.130633
MANSC1	Pietzner	Inverse variance weighted	4	0.0834304	0.0552179	0.130806
SUN5	Sun_1	Wald ratio	1	0.155283	0.102948	0.13146
CD72	Pietzner	Wald ratio	1	0.133849	0.0887877	0.131678
CTRB1	Sun_1	Wald ratio	1	-0.0385578	0.0255918	0.131901
THBS1	Ferkingstad	Inverse variance weighted	3	-0.268674	0.178489	0.132255
ATP1B2	Sun_1	Wald ratio	1	0.0779193	0.0517862	0.132418
HSPBP1	Pietzner	Inverse variance weighted	4	0.0438209	0.0291269	0.132457
LILRB5	Sun_2	Inverse variance weighted	2	0.0228107	0.0151668	0.132585
ADGRE5	Sun_2	Inverse variance weighted	7	-0.332616	0.221222	0.1327
CD302	Sun_2	Inverse variance weighted	5	0.128051	0.0852512	0.133086
ACP2	Sun_1	Inverse variance weighted	2	-0.0622275	0.0414373	0.133168
PPA1	Suhre	Wald ratio	1	-0.0567773	0.0378157	0.133247
GRPEL1	Pietzner	Wald ratio	1	-0.141687	0.0944109	0.133421
F2R	Sun_2	Inverse variance weighted	8	-0.115425	0.0769347	0.133536
MET	Sun_2	Inverse variance weighted	19	-0.0807039	0.0537921	0.133538
MILR1	Sun_2	Inverse variance weighted	8	0.192079	0.128128	0.133843
TMCC3	Pietzner	Inverse variance weighted	4	-0.0889967	0.059428	0.134249
CCL23	Suhre	Wald ratio	1	-0.0471459	0.031555	0.135153
STC1	Pietzner	Inverse variance weighted	3	0.129078	0.0864769	0.135534
ENDOU	Pietzner	Wald ratio	1	0.166325	0.111533	0.135893
HADH	Pietzner	Wald ratio	1	-0.242212	0.162788	0.136779
PRSS3	Pietzner	Inverse variance weighted	5	0.0578576	0.0388879	0.136802
AKR7A2	Pietzner	Inverse variance weighted	2	-0.0838131	0.0563438	0.136875
CA12	Sun_2	Inverse variance weighted	7	0.139414	0.0937919	0.137169
EEF1D	Pietzner	Inverse variance weighted	2	-0.156837	0.105574	0.137394
CRYGD	Pietzner	Wald ratio	1	0.080719	0.0543529	0.13752
AIF1L	Pietzner	Wald ratio	1	-0.0260373	0.0175492	0.137895
SF3B4	Pietzner	Inverse variance weighted	4	-0.105822	0.0713692	0.138145
DCTN6	Ferkingstad	Inverse variance weighted	2	0.286394	0.193392	0.138634
STAMBPL1	Pietzner	Inverse variance weighted	2	0.0793046	0.0535849	0.138879
PTPRD	Ferkingstad	Wald ratio	1	-0.456613	0.308722	0.139129
AMICA1	Pietzner	Wald ratio	1	-0.219153	0.148371	0.139658
TGFA	Sun_2	Inverse variance weighted	3	-0.2107	0.142686	0.139765
PLCG2	Pietzner	Wald ratio	1	-0.0899797	0.0609535	0.13989
TRAF2	Sun_2	Inverse variance weighted	2	0.252787	0.171245	0.139899
NAA10	Ferkingstad	Inverse variance weighted	2	0.222811	0.150952	0.139932
MPHOSPH8	Sun_2	Inverse variance weighted	2	0.242816	0.164678	0.140349
PCSK1	Sun_1	Wald ratio	1	-0.0219762	0.0149065	0.140411
CYB5A	Pietzner	Wald ratio	1	0.172721	0.117167	0.140442
BMP6	Sun_2	Inverse variance weighted	15	-0.085524	0.0580786	0.140871
CTSZ	Sun_2	Inverse variance weighted	10	-0.0915372	0.0621952	0.141082
F8	Pietzner	Wald ratio	1	0.159014	0.10814	0.141441
HMHA1	Pietzner	Wald ratio	1	0.123681	0.0842025	0.141874
CNTN5	Sun_2	Inverse variance weighted	6	0.055403	0.0377385	0.142084
SLC5A5	Ferkingstad	Wald ratio	1	-0.574738	0.391493	0.142086
FTL	Ferkingstad	Inverse variance weighted	2	0.273789	0.186636	0.142385
TFPI2	Sun_2	Inverse variance weighted	8	-0.10313	0.0703642	0.142742
HEXB	Pietzner	Inverse variance weighted	3	-0.0554044	0.0378067	0.142794
GFRA3	Sun_2	Inverse variance weighted	19	0.092005	0.0628153	0.143005
HEBP1	Pietzner	Wald ratio	1	0.035946	0.0245688	0.143447
CTNNA2	Pietzner	Inverse variance weighted	3	-0.103906	0.0710629	0.143694
SERPINE1	Sun_2	Inverse variance weighted	17	-0.0681224	0.0466303	0.144042
SPINT1	Ferkingstad	Inverse variance weighted	5	-0.127101	0.0870548	0.144288
ACHE	Pietzner	Wald ratio	1	-0.207858	0.142582	0.144891
BPHL	Pietzner	Wald ratio	1	-0.0571035	0.0391742	0.144929
OLFM2	Pietzner	Inverse variance weighted	2	0.0347626	0.0238557	0.145061
ADGRG2	Sun_2	Inverse variance weighted	5	0.170065	0.116842	0.145528
IGF2	Ferkingstad	Inverse variance weighted	2	0.378768	0.260543	0.146011
HTR7	Pietzner	Inverse variance weighted	2	-0.106835	0.0735331	0.146256
AHSG	Sun_1	Wald ratio	1	-0.0375697	0.0258617	0.146304
FAHD1	Pietzner	Wald ratio	1	-0.0375139	0.0258285	0.146384
SUN3	Pietzner	Inverse variance weighted	3	-0.0626665	0.0431979	0.146868
FCN2	Pietzner	Inverse variance weighted	3	-0.032428	0.022364	0.147056
PRDX3	Pietzner	Wald ratio	1	0.200541	0.138365	0.147238
TMEM167B	Pietzner	Wald ratio	1	0.19686	0.135848	0.147305
LGALS3BP	Pietzner	Inverse variance weighted	2	0.0858961	0.0592774	0.147323
PGP	Pietzner	Inverse variance weighted	2	-0.0649814	0.0449063	0.147885
CBR1	Sun_1	Inverse variance weighted	2	-0.0625263	0.043265	0.148404
SCUBE3	Pietzner	Wald ratio	1	-0.0957805	0.0662798	0.148431
GSTO1	Pietzner	Wald ratio	1	0.023933	0.0165667	0.148558
MED18	Sun_2	Wald ratio	1	-0.367991	0.254795	0.148664
CD22	Sun_2	Inverse variance weighted	20	0.129334	0.0895882	0.148838
CCDC25	Pietzner	Wald ratio	1	-0.227697	0.15779	0.149009
SF1	Sun_1	Wald ratio	1	-0.100837	0.0698782	0.149009
ITGAL	Ferkingstad	Wald ratio	1	-0.470573	0.326098	0.149009
NTRK1	Pietzner	Wald ratio	1	-0.084031	0.0582318	0.149009
PPIB	Pietzner	Wald ratio	1	-0.0743011	0.0514892	0.149009
SNX1	Pietzner	Inverse variance weighted	3	-0.0769743	0.0533442	0.149027
KLK10	Ferkingstad	Wald ratio	1	0.0368052	0.0255231	0.149292
SIRT3	Pietzner	Inverse variance weighted	4	-0.0680696	0.0472128	0.14937
AZGP1	Pietzner	Inverse variance weighted	4	0.0938925	0.0651923	0.1498
CPQ	Pietzner	Inverse variance weighted	2	-0.0601068	0.0417364	0.149824
PODXL2	Sun_2	Inverse variance weighted	10	0.123248	0.0856783	0.150294
HBZ	Sun_1	Wald ratio	1	-0.0286003	0.0199201	0.151073
CGREF1	Sun_2	Inverse variance weighted	3	-0.0781053	0.0544125	0.151165
FKBP1B	Pietzner	Inverse variance weighted	2	0.0651992	0.0454231	0.151181
ATXN10	Sun_2	Inverse variance weighted	4	-0.21793	0.151884	0.151331
NDRG3	Pietzner	Wald ratio	1	-0.199824	0.139295	0.151419
TCEA2	Pietzner	Inverse variance weighted	3	-0.098465	0.0687082	0.151832
BIN2	Sun_2	Inverse variance weighted	4	-0.192518	0.134343	0.151849
ACE	Pietzner	Inverse variance weighted	2	-0.0317509	0.0221725	0.152146
IL1RN	Folkersen	Inverse variance weighted	2	-0.0844293	0.0590152	0.152535
C1QTNF1	Pietzner	Inverse variance weighted	6	0.0467596	0.0327014	0.152747
CA13	Suhre	Wald ratio	1	-0.057768	0.040403	0.152775
GNLY	Pietzner	Inverse variance weighted	5	-0.0276801	0.0193767	0.153141
TP53I11	Pietzner	Inverse variance weighted	4	-0.0777476	0.0544767	0.15353
NUCB1	Pietzner	Wald ratio	1	-0.157651	0.110513	0.153714
CRHBP	Pietzner	Inverse variance weighted	3	-0.0318253	0.0223373	0.154225
GABARAP	Pietzner	Wald ratio	1	0.161338	0.113258	0.154297
MATN4	Ferkingstad	Wald ratio	1	0.0955584	0.0670948	0.15438
ZNRF3	Pietzner	Inverse variance weighted	4	0.0766744	0.0538542	0.154521
CD33	Sun_2	Inverse variance weighted	8	-0.034606	0.0243073	0.154537
GLO1	Sun_2	Wald ratio	1	0.0636547	0.044759	0.154978
CLEC4G	Sun_2	Inverse variance weighted	10	0.0555485	0.0390622	0.155012
CCDC50	Pietzner	Inverse variance weighted	4	0.0881844	0.0620952	0.155565
VWC2	Sun_2	Wald ratio	1	0.458905	0.323447	0.155958
TMEFF1	Pietzner	Wald ratio	1	-0.142059	0.100141	0.156018
ADAMTS1	Ferkingstad	Wald ratio	1	-0.278917	0.196736	0.156272
ANGPT4	Ferkingstad	Wald ratio	1	-0.398453	0.281051	0.156272
CA7	Ferkingstad	Wald ratio	1	-0.398453	0.281051	0.156272
CHST6	Ferkingstad	Wald ratio	1	-0.398453	0.281051	0.156272
EXOSC1	Ferkingstad	Wald ratio	1	-0.464862	0.327893	0.156272
FATE1	Ferkingstad	Wald ratio	1	-0.348646	0.24592	0.156272
FGFR4	Ferkingstad	Wald ratio	1	-0.309908	0.218596	0.156272
FOXC2	Ferkingstad	Wald ratio	1	-0.464862	0.327893	0.156272
GDF9	Ferkingstad	Wald ratio	1	-0.398453	0.281051	0.156272
GPC2	Ferkingstad	Wald ratio	1	-0.309908	0.218596	0.156272
KIF22	Ferkingstad	Wald ratio	1	-0.253561	0.178851	0.156272
LRRTM3	Ferkingstad	Wald ratio	1	-0.278917	0.196736	0.156272
MFRP	Ferkingstad	Wald ratio	1	-0.232431	0.163947	0.156272
NMU	Ferkingstad	Wald ratio	1	-0.348646	0.24592	0.156272
P4HA1	Ferkingstad	Wald ratio	1	-0.309908	0.218596	0.156272
PES1	Ferkingstad	Wald ratio	1	-0.309908	0.218596	0.156272
PLA2G16	Ferkingstad	Wald ratio	1	-0.464862	0.327893	0.156272
PRKCZ	Ferkingstad	Wald ratio	1	-0.348646	0.24592	0.156272
PVRL1	Ferkingstad	Wald ratio	1	-0.398453	0.281051	0.156272
RAMP3	Pietzner	Wald ratio	1	-0.120743	0.0851671	0.156272
RNF41	Ferkingstad	Wald ratio	1	-0.309908	0.218596	0.156272
SMCO2	Ferkingstad	Wald ratio	1	-0.278917	0.196736	0.156272
TNS4	Pietzner	Wald ratio	1	-0.0845203	0.059617	0.156272
TOR4A	Ferkingstad	Wald ratio	1	-0.464862	0.327893	0.156272
YME1L1	Ferkingstad	Wald ratio	1	-0.398453	0.281051	0.156272
ADPRH	Pietzner	Wald ratio	1	-0.0845203	0.059617	0.156272
BMP10	Pietzner	Wald ratio	1	-0.140867	0.0993616	0.156272
COLEC11	Sun_1	Wald ratio	1	-0.0273448	0.0192878	0.156272
CTSG	Pietzner	Wald ratio	1	-0.242537	0.171075	0.156272
DNAJC11	Pietzner	Wald ratio	1	-0.23051	0.162592	0.156272
GDA	Pietzner	Wald ratio	1	-0.0564609	0.0398251	0.156272
IL19	Pietzner	Wald ratio	1	-0.0325078	0.0229296	0.156272
NSDHL	Sun_1	Wald ratio	1	-0.0733992	0.0517726	0.156272
SUMF2	Sun_2	Inverse variance weighted	12	0.0633953	0.0447359	0.156453
IFNL1	Sun_2	Inverse variance weighted	4	-0.157054	0.110887	0.156677
SNX8	Pietzner	Wald ratio	1	0.119446	0.084356	0.156783
GGT2	Pietzner	Inverse variance weighted	5	-0.0829143	0.0585619	0.156822
NSG2	Sun_1	Wald ratio	1	-0.122517	0.0865347	0.156831
APLP2	Sun_1	Wald ratio	1	-0.0969925	0.0685067	0.156831
SIRT5	Sun_1	Wald ratio	1	-0.110849	0.0782933	0.156831
HNRNPK	Sun_2	Wald ratio	1	-0.358126	0.252948	0.156831
MRAP2	Pietzner	Wald ratio	1	-0.215539	0.152237	0.156831
OGFR	Sun_2	Wald ratio	1	-0.415682	0.2936	0.156831
RHOC	Pietzner	Wald ratio	1	0.145489	0.10276	0.156831
SERPINB6	Sun_2	Wald ratio	1	-0.38161	0.269534	0.156831
ATXN3	Pietzner	Wald ratio	1	0.0726689	0.0513801	0.157263
CD93	Sun_2	Inverse variance weighted	5	0.212739	0.150531	0.157581
HBB	Pietzner	Inverse variance weighted	2	-0.127769	0.0905435	0.158204
FOLR3	Sun_2	Inverse variance weighted	11	0.0266575	0.0189026	0.158465
DRG2	Sun_2	Inverse variance weighted	4	0.165241	0.117219	0.158634
APOF	Ferkingstad	Inverse variance weighted	6	-0.106769	0.0757439	0.158657
DEPP1	Pietzner	Inverse variance weighted	2	-0.0246092	0.0174759	0.159078
PRKCA	Pietzner	Wald ratio	1	-0.20849	0.148209	0.159506
PEBP1	Ferkingstad	Wald ratio	1	-0.108883	0.0774699	0.159878
SERPINA11	Sun_2	Inverse variance weighted	6	-0.238085	0.169409	0.159906
CD244	Sun_2	Inverse variance weighted	14	-0.140371	0.100026	0.160514
PDRG1	Pietzner	Inverse variance weighted	2	0.0918419	0.065629	0.16169
RGMB	Sun_1	Wald ratio	1	0.0926682	0.0662768	0.162053
CSF1R	Pietzner	Inverse variance weighted	5	0.101738	0.0727718	0.162101
IGFBP3	Sun_2	Inverse variance weighted	5	0.0435561	0.0311711	0.162317
KRT18	Sun_2	Inverse variance weighted	10	-0.12136	0.0869656	0.162866
CYB5D2	Pietzner	Wald ratio	1	0.142915	0.102536	0.163377
PDIA4	Pietzner	Wald ratio	1	0.390279	0.28001	0.163377
TNFRSF10C	Sun_2	Inverse variance weighted	15	-0.0555109	0.0398428	0.163545
PSMD10	Ferkingstad	Inverse variance weighted	3	-0.189452	0.135992	0.163586
CNST	Sun_2	Inverse variance weighted	4	-0.29701	0.213315	0.163815
CD27	Pietzner	Wald ratio	1	-0.0363871	0.026157	0.164194
NCR1	Sun_2	Inverse variance weighted	24	-0.0895705	0.0644123	0.164352
CACNB4	Pietzner	Inverse variance weighted	2	0.0937699	0.0674635	0.164548
AMN	Sun_2	Inverse variance weighted	5	-0.0850536	0.0611976	0.164584
PYY	Pietzner	Inverse variance weighted	2	0.506798	0.364975	0.16496
GNPTG	Pietzner	Wald ratio	1	0.0506058	0.0364593	0.165135
FBP1	Sun_2	Inverse variance weighted	5	0.0949032	0.0683911	0.165242
VWA1	Ferkingstad	Inverse variance weighted	3	-0.226577	0.163588	0.166038
EDDM3A	Ferkingstad	Inverse variance weighted	2	0.267552	0.193782	0.167374
EPHB4	Sun_2	Inverse variance weighted	10	-0.0545382	0.0395323	0.167714
ADGRF5	Sun_1	Wald ratio	1	-0.0321856	0.0233303	0.16772
IL3RA	Sun_1	Wald ratio	1	-0.0291916	0.02116	0.16772
COL1A1	Pietzner	Inverse variance weighted	2	0.126111	0.0914414	0.16785
FXYD5	Sun_2	Inverse variance weighted	3	-0.106058	0.0769072	0.167882
CCNC_CDK8	Sun_1	Inverse variance weighted	2	-0.0829037	0.0601751	0.168294
ARL8B	Pietzner	Wald ratio	1	-0.134757	0.0978707	0.168548
IMPDH2	Pietzner	Inverse variance weighted	4	0.0505195	0.0367279	0.168974
COL4A1	Sun_2	Inverse variance weighted	9	0.0608129	0.0442136	0.168996
APTX	Pietzner	Wald ratio	1	-0.129675	0.0943335	0.169241
TMPRSS5	Sun_2	Inverse variance weighted	16	0.046321	0.033698	0.169259
SMPDL3A	Sun_1	Inverse variance weighted	2	-0.0484406	0.0352534	0.169421
FLRT2	Sun_2	Inverse variance weighted	10	0.0423935	0.0308703	0.169667
PEX14	Ferkingstad	Inverse variance weighted	2	-0.261145	0.190193	0.169734
PLCB1	Pietzner	Inverse variance weighted	2	0.129423	0.0948068	0.172215
DLD	Pietzner	Wald ratio	1	0.219621	0.160889	0.17224
SFXN5	Ferkingstad	Inverse variance weighted	2	-0.133082	0.0975035	0.172285
CDH2	Sun_2	Inverse variance weighted	12	-0.09215	0.0675268	0.172365
SPINK1	Sun_2	Wald ratio	1	0.0505983	0.0370849	0.172445
CRABP2	Pietzner	Inverse variance weighted	2	-0.0815937	0.0598663	0.172904
IL17B	Pietzner	Wald ratio	1	-0.179926	0.132089	0.173148
DSG4	Sun_2	Inverse variance weighted	21	-0.0954673	0.0701078	0.173286
PTPRU	Pietzner	Wald ratio	1	-0.211478	0.155338	0.173385
FTH1_FTL	Sun_1	Wald ratio	1	0.04968	0.0364958	0.173434
HP	Suhre	Wald ratio	1	0.0269662	0.0198098	0.173434
AXL	Sun_2	Inverse variance weighted	6	-0.0889764	0.065396	0.173647
MIA	Sun_1	Wald ratio	1	0.0260033	0.0191525	0.17456
FCN1	Sun_1	Wald ratio	1	-0.0383395	0.028335	0.176031
SFTPD	Sun_2	Inverse variance weighted	8	0.0289762	0.021444	0.176617
ALPL	Pietzner	Inverse variance weighted	4	0.0463989	0.034371	0.177034
BAI3	Pietzner	Inverse variance weighted	2	-0.104771	0.0776458	0.177227
LMAN2L	Sun_1	Wald ratio	1	-0.0804365	0.0597292	0.178081
KCNMB3	Pietzner	Inverse variance weighted	4	-0.0655668	0.048728	0.178442
SERPINA9	Sun_2	Inverse variance weighted	2	0.0731806	0.0543938	0.178501
CDKN2D	Pietzner	Inverse variance weighted	3	0.118673	0.0882098	0.178514
EPHA10	Pietzner	Wald ratio	1	0.165597	0.12317	0.1788
RRAS2	Pietzner	Wald ratio	1	0.135276	0.100624	0.178829
DCTN1	Sun_2	Inverse variance weighted	2	0.654763	0.487598	0.179326
KRTDAP	Pietzner	Inverse variance weighted	3	-0.071585	0.0533517	0.179675
CHGA	Ferkingstad	Inverse variance weighted	3	0.0857835	0.063954	0.179813
INPP5B	Pietzner	Inverse variance weighted	2	0.0678053	0.0506975	0.181077
UBE2G1	Ferkingstad	Inverse variance weighted	2	0.167378	0.125211	0.181298
CGA_FSHB	Pietzner	Wald ratio	1	-0.200854	0.150258	0.181312
CPB1	Pietzner	Inverse variance weighted	6	-0.102044	0.0764474	0.181932
PARP1	Sun_2	Inverse variance weighted	2	-0.116597	0.0873772	0.182069
PDYN	Pietzner	Inverse variance weighted	3	-0.061669	0.04624	0.182311
EDA2R	Pietzner	Inverse variance weighted	2	-0.115953	0.0870214	0.182708
BCHE	Pietzner	Inverse variance weighted	5	0.0326026	0.0245037	0.183349
CDH13	Yao	Wald ratio	1	-0.1	0.08	0.184
SARS2	Pietzner	Wald ratio	1	-0.0896548	0.0675258	0.184273
SPATA20	Pietzner	Wald ratio	1	-0.027739	0.0209166	0.184784
FARS2	Sun_1	Wald ratio	1	-0.0870463	0.0657161	0.185311
IMPDH1	Pietzner	Inverse variance weighted	4	0.02906	0.0219608	0.185746
BTNL9	Pietzner	Inverse variance weighted	2	-0.150857	0.114106	0.186142
KLK8	Sun_2	Inverse variance weighted	3	0.206602	0.156273	0.186149
HSPH1	Ferkingstad	Wald ratio	1	-0.339182	0.256593	0.186213
DPP6	Sun_2	Inverse variance weighted	6	-0.0876722	0.0663333	0.186271
ANP32A	Pietzner	Inverse variance weighted	2	-0.118685	0.0898765	0.186657
MICB	Ferkingstad	Wald ratio	1	0.220016	0.16665	0.18676
NUDT12	Pietzner	Wald ratio	1	0.0262733	0.0199143	0.187063
ODAM	Sun_2	Inverse variance weighted	2	-0.101185	0.0767415	0.187329
TCN1	Sun_1	Inverse variance weighted	2	0.16218	0.123155	0.187879
PRPSAP1	Pietzner	Inverse variance weighted	2	-0.13107	0.0996055	0.18821
SLC27A4	Sun_2	Inverse variance weighted	4	0.138587	0.105412	0.188605
PDE5A	Pietzner	Inverse variance weighted	2	0.0553319	0.0421714	0.189496
HSPC159	Ferkingstad	Inverse variance weighted	2	0.227595	0.173512	0.189621
NANS	Pietzner	Inverse variance weighted	2	0.16005	0.122024	0.189646
KRT19	Pietzner	Inverse variance weighted	4	-0.0719496	0.0548911	0.189936
CCL3	Pietzner	Inverse variance weighted	3	-0.062335	0.0475774	0.190134
PDCD6IP	Pietzner	Wald ratio	1	-0.153426	0.117109	0.190158
ACOX1	Sun_2	Wald ratio	1	0.277518	0.212423	0.191403
COX5A	Pietzner	Inverse variance weighted	2	0.169531	0.129826	0.191609
VASN	Sun_2	Inverse variance weighted	5	0.115228	0.0882628	0.191719
CLEC4C	Sun_2	Inverse variance weighted	23	-0.0224843	0.0172392	0.192147
YBX1	Pietzner	Inverse variance weighted	3	0.0469899	0.0360629	0.192575
CC2D1A	Sun_2	Inverse variance weighted	2	0.311762	0.239591	0.19318
RGS21	Ferkingstad	Wald ratio	1	-0.274877	0.21128	0.193255
VAMP2	Ferkingstad	Wald ratio	1	-0.32069	0.246493	0.193255
VAV1	Ferkingstad	Inverse variance weighted	2	0.321314	0.247002	0.193308
EHD4	Pietzner	Inverse variance weighted	2	0.0831896	0.0640045	0.193688
CA4	Sun_2	Inverse variance weighted	7	-0.0696515	0.053656	0.194249
CCN2	Sun_2	Inverse variance weighted	16	-0.0540648	0.0416584	0.194352
CLEC12A	Sun_1	Wald ratio	1	0.0156934	0.0121178	0.195296
SEMA4C	Sun_2	Inverse variance weighted	4	-0.0855268	0.0660446	0.195325
CALCB	Ferkingstad	Inverse variance weighted	2	-0.0825226	0.06385	0.196203
IGFBP5	Ferkingstad	Wald ratio	1	-0.376958	0.292372	0.197291
NAPG	Pietzner	Inverse variance weighted	2	0.12858	0.0998615	0.19789
QPCT	Sun_2	Inverse variance weighted	10	-0.0664666	0.0516729	0.198339
HAVCR2	Sun_1	Inverse variance weighted	2	-0.0337675	0.0263037	0.199227
LTBP3	Sun_2	Inverse variance weighted	6	-0.0971246	0.0757243	0.19963
FAP	Sun_2	Inverse variance weighted	6	0.0954253	0.0744005	0.199636
REN	Sun_1	Wald ratio	1	-0.129461	0.101098	0.200354
KRT5	Ferkingstad	Inverse variance weighted	4	-0.104424	0.0815843	0.200561
SLITRK4	Ferkingstad	Wald ratio	1	0.324243	0.253652	0.201143
KIR2DL4	Pietzner	Inverse variance weighted	4	0.051301	0.0401504	0.201348
PPBP	Sun_1	Inverse variance weighted	2	-0.0753465	0.0590653	0.202081
MTAP	Ferkingstad	Wald ratio	1	-0.308987	0.242285	0.202202
CLIP2	Sun_2	Inverse variance weighted	2	-0.174482	0.136868	0.202374
SCGB3A1	Pietzner	Inverse variance weighted	7	-0.0565376	0.0444849	0.203751
ILKAP	Sun_2	Inverse variance weighted	2	-0.247332	0.194655	0.203865
CPT1B	Pietzner	Inverse variance weighted	2	-0.0512941	0.0403699	0.20387
FAS	Pietzner	Inverse variance weighted	2	-0.0519611	0.0409725	0.204728
NCMAP	Pietzner	Wald ratio	1	-0.0742758	0.058573	0.204766
IL12RB1	Suhre	Wald ratio	1	-0.0265209	0.0209326	0.205168
SIGLEC12	Sun_1	Inverse variance weighted	3	0.0194504	0.0153563	0.205295
NMRAL1	Pietzner	Inverse variance weighted	2	0.0436877	0.0345601	0.206191
WISP3	Pietzner	Inverse variance weighted	2	-0.0789129	0.0624464	0.206341
PSMD11	Ferkingstad	Inverse variance weighted	2	0.268868	0.213129	0.207119
UBE2F	Pietzner	Inverse variance weighted	3	-0.144085	0.114277	0.207366
STAB1	Sun_1	Wald ratio	1	0.0443137	0.0351868	0.207892
LEPR	Suhre	Wald ratio	1	0.0176316	0.0140027	0.207973
ENO2	Sun_2	Inverse variance weighted	6	-0.0819078	0.0650707	0.208121
PFKM	Ferkingstad	Inverse variance weighted	2	0.126675	0.100857	0.209119
PSG4	Pietzner	Wald ratio	1	0.0332158	0.0265105	0.210232
CHL1	Sun_2	Inverse variance weighted	5	-0.056265	0.0451006	0.212198
UNC5C	Pietzner	Wald ratio	1	-0.0876323	0.0702733	0.21239
MANEA	Sun_1	Wald ratio	1	-0.0204449	0.0164271	0.213283
B4GAT1	Sun_2	Inverse variance weighted	8	-0.0751892	0.0604363	0.21346
RBM17	Pietzner	Inverse variance weighted	2	-0.0742988	0.05978	0.213916
NTRK2	Sun_2	Inverse variance weighted	7	0.261706	0.210673	0.21415
SIGLEC7	Sun_2	Inverse variance weighted	8	-0.192077	0.15478	0.214619
CDC42	Ferkingstad	Wald ratio	1	-0.30489	0.24595	0.215108
HSPB1	Sun_2	Inverse variance weighted	6	0.0404505	0.0326459	0.21532
DUSP26	Ferkingstad	Inverse variance weighted	4	-0.111946	0.0903988	0.215585
ANGPTL4	Pietzner	Inverse variance weighted	3	-0.0536399	0.0433772	0.216239
MXRA7	Ferkingstad	Inverse variance weighted	2	-0.0818929	0.0662373	0.216326
SELM	Ferkingstad	Inverse variance weighted	2	-0.209585	0.169524	0.21634
PRDM1	Sun_1	Inverse variance weighted	2	-0.0315128	0.0255083	0.216684
MAPK12	Pietzner	Inverse variance weighted	2	-0.0520766	0.0421611	0.216763
CD36	Suhre	Wald ratio	1	-0.0403843	0.032705	0.216904
INSR	Suhre	Wald ratio	1	-0.0310425	0.0251397	0.216904
FASLG	Sun_2	Inverse variance weighted	20	-0.0786608	0.0637515	0.217253
TPSB2	Suhre	Wald ratio	1	0.0530845	0.0430768	0.217828
ZADH2	Pietzner	Wald ratio	1	0.0940495	0.0763449	0.217985
ACP1	Suhre	Wald ratio	1	-0.0152077	0.0123479	0.2181
LEAP2	Ferkingstad	Inverse variance weighted	5	-0.0781055	0.0634334	0.218211
SVEP1	Sun_1	Inverse variance weighted	2	-0.0535152	0.0434943	0.218549
PLTP	Pietzner	Inverse variance weighted	2	0.0317117	0.0257744	0.218563
GFRAL	Pietzner	Inverse variance weighted	3	-0.0563957	0.045867	0.218867
MAP2K4	Pietzner	Inverse variance weighted	3	-0.0292012	0.0237543	0.218958
CXCL16	Pietzner	Inverse variance weighted	5	0.138751	0.112945	0.219265
MGAT4C	Pietzner	Inverse variance weighted	2	-0.11316	0.0921189	0.219292
PDLIM7	Sun_2	Inverse variance weighted	3	0.180692	0.147496	0.220551
HRSP12	Pietzner	Wald ratio	1	0.191807	0.156671	0.220851
UBXN2B	Ferkingstad	Inverse variance weighted	2	0.293356	0.239792	0.221186
C1GALT1C1	Pietzner	Inverse variance weighted	2	0.0315511	0.0258149	0.22163
GPC4	Pietzner	Wald ratio	1	-0.0943455	0.0772338	0.221875
LRP11	Pietzner	Wald ratio	1	0.0211486	0.017328	0.222281
DNAJB4	Pietzner	Inverse variance weighted	2	0.0698386	0.0572336	0.222375
CORO1A	Sun_2	Inverse variance weighted	3	0.172668	0.141577	0.222615
SRXN1	Sun_1	Wald ratio	1	-0.0575431	0.047198	0.222774
PLA2G1B	Sun_2	Inverse variance weighted	17	0.10904	0.0895147	0.223176
GPHA2	Sun_1	Wald ratio	1	-0.0398052	0.0326791	0.2232
PTHLH	Sun_1	Inverse variance weighted	3	0.0827578	0.0679607	0.223327
CSNK2B	Pietzner	Inverse variance weighted	4	-0.0642158	0.0527654	0.223602
TIMP4	Sun_1	Wald ratio	1	-0.0479347	0.0394533	0.224376
PRTFDC1	Sun_2	Inverse variance weighted	3	-0.0902838	0.0743279	0.224492
CEACAM7	Pietzner	Wald ratio	1	-0.0495607	0.0408226	0.224729
ICAM3	Sun_2	Inverse variance weighted	19	-0.086614	0.0713605	0.224842
XPNPEP2	Sun_2	Inverse variance weighted	12	0.119627	0.0986102	0.225079
TMEM106B	Pietzner	Wald ratio	1	0.0816593	0.0673371	0.225247
ADA2	Sun_1	Wald ratio	1	0.0304349	0.0250991	0.225287
CECR1	Pietzner	Wald ratio	1	0.033188	0.0273695	0.225287
TNFSF11	Sun_2	Inverse variance weighted	8	-0.122837	0.101415	0.225809
TRAPPC4	Pietzner	Inverse variance weighted	3	0.0773155	0.0638399	0.225863
GUCA1A	Sun_1	Wald ratio	1	-0.0466641	0.0385367	0.225933
PCDHA4	Ferkingstad	Inverse variance weighted	7	-0.106759	0.0882985	0.226637
BIRC7	Pietzner	Inverse variance weighted	3	-0.0477086	0.0394784	0.226865
OTOR	Pietzner	Wald ratio	1	0.0337034	0.0278959	0.226976
ARHGEF10	Sun_1	Wald ratio	1	0.0764306	0.0632606	0.226976
SSC4D	Sun_2	Inverse variance weighted	10	-0.0544037	0.0451179	0.227891
DCXR	Sun_2	Inverse variance weighted	6	-0.161808	0.134309	0.228302
NAALAD2	Ferkingstad	Inverse variance weighted	2	-0.0993503	0.0825137	0.228571
PSG1	Sun_2	Inverse variance weighted	6	0.0697374	0.0579248	0.228617
HS6ST2	Ferkingstad	Inverse variance weighted	3	0.288509	0.239871	0.229067
CDH17	Ferkingstad	Inverse variance weighted	6	-0.0710523	0.0592719	0.230624
RBP4	Pietzner	Inverse variance weighted	2	0.112128	0.0936126	0.230999
CEMIP2	Sun_1	Wald ratio	1	-0.0817505	0.0683218	0.231482
PCSK2	Pietzner	Inverse variance weighted	4	0.0603187	0.0505408	0.232687
SKP1	Ferkingstad	Inverse variance weighted	2	-0.117404	0.0985317	0.233444
EFNA4	Sun_2	Inverse variance weighted	4	-0.531048	0.446075	0.233853
MEGF9	Sun_2	Inverse variance weighted	10	0.0658048	0.0552784	0.233879
WWP2	Sun_2	Inverse variance weighted	2	0.100092	0.0841006	0.23399
TRIM21	Sun_2	Wald ratio	1	-0.346868	0.291536	0.234127
SEMA3E	Ferkingstad	Inverse variance weighted	4	0.325267	0.273442	0.234231
MAP1LC3B	Pietzner	Inverse variance weighted	3	0.0621992	0.0523132	0.234449
AARS	Pietzner	Wald ratio	1	0.234135	0.197047	0.234748
CD300C	Sun_2	Inverse variance weighted	12	-0.0500096	0.0421335	0.235254
MITD1	Sun_2	Inverse variance weighted	2	0.194479	0.163971	0.2356
BIRC2	Ferkingstad	Inverse variance weighted	2	-0.0506803	0.0427797	0.236144
COL28A1	Pietzner	Wald ratio	1	0.153587	0.129675	0.236254
GSTA1	Pietzner	Wald ratio	1	0.0410689	0.034693	0.2365
GSAP	Sun_2	Wald ratio	1	0.277111	0.234119	0.236559
CHST11	Pietzner	Inverse variance weighted	3	0.0520194	0.043957	0.236644
MTIF3	Pietzner	Wald ratio	1	-0.188426	0.159233	0.236678
DSTN	Ferkingstad	Wald ratio	1	0.356582	0.301756	0.237329
C1QTNF3	Pietzner	Inverse variance weighted	2	-0.0919013	0.0777924	0.237457
RWDD1	Sun_2	Inverse variance weighted	3	0.135033	0.114397	0.237847
PAWR	Pietzner	Inverse variance weighted	3	0.119841	0.101607	0.238216
LAMP3	Sun_2	Inverse variance weighted	9	-0.145875	0.123837	0.238811
SMAD1	Sun_2	Inverse variance weighted	4	-0.253388	0.215193	0.238998
FGF10	Pietzner	Inverse variance weighted	2	-0.0748144	0.0635455	0.239061
CD209	Pietzner	Inverse variance weighted	3	0.0311338	0.0265229	0.240458
KAAG1	Ferkingstad	Inverse variance weighted	5	-0.09614	0.0819168	0.240543
C1QTNF9	Pietzner	Inverse variance weighted	2	0.0418426	0.0357784	0.242204
TLR3	Sun_2	Inverse variance weighted	6	-0.0252853	0.0216272	0.242347
PGM2	Ferkingstad	Wald ratio	1	-0.345581	0.295694	0.24252
GJD2	Pietzner	Wald ratio	1	0.180393	0.154388	0.24263
RIPK2	Pietzner	Inverse variance weighted	5	0.0774456	0.0663729	0.24328
THBS4	Sun_2	Inverse variance weighted	5	0.0866188	0.0742728	0.243524
CSF3R	Ferkingstad	Inverse variance weighted	3	-0.100483	0.0861723	0.243585
PDE4A	Pietzner	Wald ratio	1	-0.087306	0.0748834	0.243658
CDC37	Sun_2	Inverse variance weighted	3	0.176634	0.151732	0.244375
EPB41L1	Pietzner	Inverse variance weighted	2	-0.105759	0.0910571	0.245456
CFB	Sun_1	Wald ratio	1	-0.0719607	0.0619686	0.245542
PPIE	Suhre	Wald ratio	1	-0.0433761	0.037357	0.245591
NMB	Ferkingstad	Wald ratio	1	0.254499	0.219264	0.245767
VASH1	Sun_2	Inverse variance weighted	5	0.0997841	0.0861057	0.246515
LRRTM2	Ferkingstad	Inverse variance weighted	2	-0.190383	0.164772	0.247915
TRABD	Ferkingstad	Inverse variance weighted	2	-0.285994	0.2476	0.248065
EDC4	Ferkingstad	Inverse variance weighted	3	-0.0676032	0.0585802	0.248488
PRDX6	Sun_2	Wald ratio	1	0.124788	0.108141	0.248525
NUDT2	Pietzner	Wald ratio	1	-0.0493005	0.0427268	0.24856
MAGI2	Pietzner	Inverse variance weighted	2	-0.025757	0.0223387	0.248903
ENPP2	Sun_2	Inverse variance weighted	8	-0.0695101	0.0603185	0.249163
TNFRSF12A	Sun_2	Inverse variance weighted	3	-0.107108	0.0930115	0.249502
TXNDC15	Sun_2	Inverse variance weighted	9	0.0284015	0.0246803	0.249823
TGFB2	Ferkingstad	Inverse variance weighted	2	-0.168512	0.146495	0.250023
A2ML1	Pietzner	Wald ratio	1	-0.0650513	0.0565563	0.250059
DNMBP	Sun_2	Inverse variance weighted	4	0.123163	0.10708	0.250065
PRPSAP2	Pietzner	Inverse variance weighted	2	-0.100163	0.0870993	0.250152
TBC1D5	Sun_2	Inverse variance weighted	2	0.209395	0.18222	0.2505
DNAJB8	Sun_2	Inverse variance weighted	2	-0.328315	0.28589	0.250805
SFRP4	Ferkingstad	Inverse variance weighted	3	-0.108973	0.0949822	0.251257
SST	Pietzner	Inverse variance weighted	3	0.0848578	0.0739851	0.251399
ULBP2	Sun_2	Inverse variance weighted	5	0.0834541	0.0728288	0.251839
CD40	Folkersen	Inverse variance weighted	2	-0.0375414	0.0328092	0.252526
CD74	Sun_2	Inverse variance weighted	5	-0.257212	0.224983	0.252936
UGT2A1	Ferkingstad	Inverse variance weighted	2	-0.181544	0.158826	0.253023
DOT1L	Pietzner	Wald ratio	1	0.091238	0.0800449	0.254355
GALNT1	Pietzner	Wald ratio	1	0.107766	0.0946021	0.254641
CNTN2	Sun_2	Inverse variance weighted	5	0.0330799	0.0290393	0.254644
LUM	Pietzner	Inverse variance weighted	3	0.149603	0.13133	0.254648
RALB	Pietzner	Wald ratio	1	-0.0789602	0.0693265	0.25472
APOC3	Pietzner	Inverse variance weighted	6	-0.0758634	0.0666711	0.255173
DAPK1	Pietzner	Inverse variance weighted	2	-0.10229	0.0899109	0.255254
ZNF10	Pietzner	Inverse variance weighted	2	-0.0700195	0.0615673	0.25542
IGLON5	Ferkingstad	Inverse variance weighted	2	0.313113	0.27535	0.255477
KIAA1279	Pietzner	Inverse variance weighted	2	0.0750254	0.0660885	0.256281
KIR2DL5A	Sun_1	Wald ratio	1	0.0280136	0.0246775	0.256297
LARGE	Ferkingstad	Inverse variance weighted	4	-0.0861677	0.0761199	0.257635
CCS	Sun_2	Wald ratio	1	0.0343571	0.0303959	0.258341
SUMO2	Pietzner	Inverse variance weighted	2	0.0943174	0.0835099	0.258722
IGSF3	Sun_2	Inverse variance weighted	5	-0.148728	0.131745	0.258937
ANTXR2	Ferkingstad	Inverse variance weighted	6	0.0964274	0.0854388	0.259061
IGFBP2	Sun_2	Inverse variance weighted	3	0.271722	0.240892	0.259328
APOE	Pietzner	Inverse variance weighted	6	-0.0652089	0.0578138	0.259357
THTPA	Ferkingstad	Inverse variance weighted	2	-0.120639	0.107004	0.259564
SNAP29	Pietzner	Inverse variance weighted	3	0.0775117	0.0689181	0.260719
PYCR1	Pietzner	Wald ratio	1	-0.16081	0.143007	0.260804
MYCT1	Sun_1	Wald ratio	1	0.0419504	0.0373061	0.260804
EMC4	Pietzner	Wald ratio	1	-0.0275266	0.0245095	0.261394
SERPINA3	Pietzner	Wald ratio	1	-0.041613	0.0370625	0.261531
ADIPOQ	Ferkingstad	Inverse variance weighted	4	-0.0702032	0.0626205	0.26225
EPHA2	Sun_2	Inverse variance weighted	5	-0.103696	0.0925179	0.262362
LRRC32	Pietzner	Inverse variance weighted	2	0.065537	0.058623	0.263592
NELL2	Sun_2	Inverse variance weighted	15	-0.118684	0.106181	0.263674
DEFB113	Pietzner	Wald ratio	1	-0.101351	0.0907911	0.264291
COLEC12	Pietzner	Inverse variance weighted	3	-0.0740412	0.0663734	0.264626
MRC2	Pietzner	Inverse variance weighted	2	-0.142278	0.127607	0.264864
PSG3	Pietzner	Wald ratio	1	0.0289901	0.0260102	0.265035
RARRES2	Suhre	Wald ratio	1	0.0494513	0.0443795	0.265158
CYB5R1	Ferkingstad	Inverse variance weighted	4	-0.114277	0.102599	0.265359
IFNGR1	Sun_2	Inverse variance weighted	9	-0.0900933	0.0809661	0.265825
DEFB119	Sun_1	Inverse variance weighted	2	-0.186127	0.167279	0.26585
IFI16	Sun_1	Inverse variance weighted	2	-0.0291207	0.0261783	0.265967
CLEC14A	Sun_2	Inverse variance weighted	8	-0.0551944	0.0496312	0.266099
LIPN	Sun_1	Wald ratio	1	-0.0173735	0.0156365	0.26653
PPP1R12A	Sun_2	Inverse variance weighted	4	0.135358	0.121841	0.266595
APBB3	Pietzner	Inverse variance weighted	2	0.0781369	0.0703349	0.2666
CD300A	Pietzner	Inverse variance weighted	3	-0.0399599	0.0359737	0.266651
CLEC1B	Sun_2	Inverse variance weighted	9	-0.0678508	0.0610866	0.266684
ENPEP	Ferkingstad	Wald ratio	1	-0.0587973	0.0530359	0.267589
ERAP1	Pietzner	Wald ratio	1	0.0165116	0.0149067	0.268007
FGF19	Sun_2	Inverse variance weighted	5	-0.170714	0.154148	0.26809
GGT1	Sun_2	Inverse variance weighted	7	-0.107611	0.0972064	0.268277
AK2	Ferkingstad	Wald ratio	1	0.33274	0.30058	0.268297
ATP6V1F	Sun_2	Wald ratio	1	0.259953	0.234828	0.268297
CD2AP	Sun_2	Wald ratio	1	0.259953	0.234828	0.268297
CEP85	Sun_2	Wald ratio	1	0.139807	0.126294	0.268297
DCTD	Ferkingstad	Wald ratio	1	0.33274	0.30058	0.268297
EFHA1	Ferkingstad	Wald ratio	1	0.277283	0.250483	0.268297
FAF2	Ferkingstad	Wald ratio	1	0.33274	0.30058	0.268297
IKBKG	Sun_2	Wald ratio	1	0.33274	0.30058	0.268297
IRAK1	Sun_2	Wald ratio	1	0.291877	0.263667	0.268297
LYSMD4	Pietzner	Wald ratio	1	0.16637	0.15029	0.268297
MAGED1	Sun_2	Wald ratio	1	0.272738	0.246377	0.268297
MAGOHB	Pietzner	Wald ratio	1	0.180837	0.163359	0.268297
MAP3K5	Sun_2	Wald ratio	1	0.297089	0.268375	0.268297
MAPRE1	Pietzner	Wald ratio	1	0.184856	0.166989	0.268297
MARK3	Pietzner	Wald ratio	1	0.178892	0.161602	0.268297
MESDC2	Pietzner	Wald ratio	1	0.142197	0.128453	0.268297
MICU2	Pietzner	Wald ratio	1	0.143422	0.12956	0.268297
NAB1	Pietzner	Wald ratio	1	0.151245	0.136627	0.268297
NACA	Pietzner	Wald ratio	1	0.127	0.114725	0.268297
NAPA	Pietzner	Wald ratio	1	0.159971	0.14451	0.268297
NFKBIB	Pietzner	Wald ratio	1	0.180837	0.163359	0.268297
NMT2	Pietzner	Wald ratio	1	0.137496	0.124207	0.268297
OSTF1	Pietzner	Wald ratio	1	0.142197	0.128453	0.268297
PABPN1	Pietzner	Wald ratio	1	0.119691	0.108122	0.268297
PAFAH2	Pietzner	Wald ratio	1	0.145939	0.131833	0.268297
PBRM1	Pietzner	Wald ratio	1	0.128969	0.116504	0.268297
PCDHGA2	Pietzner	Wald ratio	1	-0.0875632	0.0791	0.268297
PDAP1	Pietzner	Wald ratio	1	0.13526	0.122187	0.268297
PDIA3	Pietzner	Wald ratio	1	0.14467	0.130687	0.268297
PDIA6	Pietzner	Wald ratio	1	0.142197	0.128453	0.268297
PDPK1	Pietzner	Wald ratio	1	0.164723	0.148802	0.268297
PDXP	Pietzner	Wald ratio	1	0.155486	0.140458	0.268297
PEA15	Ferkingstad	Wald ratio	1	0.277283	0.250483	0.268297
PELO	Ferkingstad	Wald ratio	1	0.33274	0.30058	0.268297
PGD	Pietzner	Wald ratio	1	0.173302	0.156552	0.268297
PGLS	Pietzner	Wald ratio	1	0.186933	0.168865	0.268297
PGR	Ferkingstad	Wald ratio	1	0.277283	0.250483	0.268297
PHF3	Pietzner	Wald ratio	1	0.156953	0.141783	0.268297
PIN1	Pietzner	Wald ratio	1	0.182824	0.165154	0.268297
PIWIL1	Pietzner	Wald ratio	1	0.142197	0.128453	0.268297
PKN1	Pietzner	Wald ratio	1	0.171515	0.154938	0.268297
PLOD3	Pietzner	Wald ratio	1	0.148545	0.134187	0.268297
PPM1A	Pietzner	Wald ratio	1	0.178892	0.161602	0.268297
PPM1L	Pietzner	Wald ratio	1	0.173302	0.156552	0.268297
PPP2R5A	Ferkingstad	Wald ratio	1	0.33274	0.30058	0.268297
PRKAB2_PRKAG1_PRKAA2	Pietzner	Wald ratio	1	0.189057	0.170784	0.268297
PRKCQ	Pietzner	Wald ratio	1	0.164723	0.148802	0.268297
PRMT3	Pietzner	Wald ratio	1	0.136369	0.123189	0.268297
PSMA6	Pietzner	Wald ratio	1	0.186933	0.168865	0.268297
PSMD4	Pietzner	Wald ratio	1	0.152633	0.137881	0.268297
PTGS2	Ferkingstad	Wald ratio	1	0.237671	0.2147	0.268297
PURA	Pietzner	Wald ratio	1	0.154046	0.139157	0.268297
PURB	Pietzner	Wald ratio	1	0.151245	0.136627	0.268297
PVRIG	Pietzner	Wald ratio	1	0.186933	0.168865	0.268297
RAB1B	Pietzner	Wald ratio	1	0.19123	0.172747	0.268297
RAB4A	Pietzner	Wald ratio	1	0.139807	0.126294	0.268297
RAB5A	Pietzner	Wald ratio	1	0.152633	0.137881	0.268297
RAF1	Pietzner	Wald ratio	1	0.14723	0.133	0.268297
RALA	Pietzner	Wald ratio	1	0.163108	0.147343	0.268297
RANBP1	Pietzner	Wald ratio	1	0.158448	0.143133	0.268297
RBBP4	Pietzner	Wald ratio	1	0.143422	0.12956	0.268297
RDX	Pietzner	Wald ratio	1	0.184856	0.166989	0.268297
RNASE13	Pietzner	Wald ratio	1	0.16637	0.15029	0.268297
RNF114	Pietzner	Wald ratio	1	0.0929441	0.0839609	0.268297
RNF215	Pietzner	Wald ratio	1	0.143422	0.12956	0.268297
ROCK2	Pietzner	Wald ratio	1	0.137496	0.124207	0.268297
RPL12	Pietzner	Wald ratio	1	0.0972924	0.0878889	0.268297
RQCD1	Pietzner	Wald ratio	1	0.148545	0.134187	0.268297
RRBP1	Pietzner	Wald ratio	1	0.0904185	0.0816793	0.268297
SEC22A	Pietzner	Wald ratio	1	0.14467	0.130687	0.268297
SGTA	Pietzner	Wald ratio	1	0.14467	0.130687	0.268297
SMEK1	Ferkingstad	Wald ratio	1	0.138642	0.125242	0.268297
SMS	Pietzner	Wald ratio	1	0.14467	0.130687	0.268297
SMTN	Pietzner	Wald ratio	1	0.182824	0.165154	0.268297
SNRPD2	Pietzner	Wald ratio	1	0.180837	0.163359	0.268297
SNUPN	Pietzner	Wald ratio	1	0.0862021	0.0778705	0.268297
SNX3	Pietzner	Wald ratio	1	0.163108	0.147343	0.268297
STIP1	Pietzner	Wald ratio	1	0.168051	0.151808	0.268297
STUB1	Pietzner	Wald ratio	1	0.10083	0.0910848	0.268297
TACO1	Pietzner	Wald ratio	1	0.193453	0.174756	0.268297
TAF15	Pietzner	Wald ratio	1	0.171515	0.154938	0.268297
TAPBP	Pietzner	Wald ratio	1	0.178892	0.161602	0.268297
TARBP2	Pietzner	Wald ratio	1	0.131	0.118339	0.268297
TARS	Pietzner	Wald ratio	1	0.184856	0.166989	0.268297
TBL2	Pietzner	Wald ratio	1	0.0875632	0.0791	0.268297
TCEA1	Pietzner	Wald ratio	1	0.149883	0.135396	0.268297
TIAL1	Pietzner	Wald ratio	1	0.122331	0.110507	0.268297
TJAP1	Sun_2	Wald ratio	1	0.259953	0.234828	0.268297
TMEM57	Pietzner	Wald ratio	1	0.117162	0.105838	0.268297
TNRC6B	Pietzner	Wald ratio	1	0.137496	0.124207	0.268297
UBE2L3	Pietzner	Wald ratio	1	0.156953	0.141783	0.268297
UBE2S	Ferkingstad	Wald ratio	1	0.33274	0.30058	0.268297
UBE2V2	Pietzner	Wald ratio	1	0.158448	0.143133	0.268297
UBE3A	Pietzner	Wald ratio	1	0.13526	0.122187	0.268297
UBQLN2	Pietzner	Wald ratio	1	0.127977	0.115608	0.268297
UBXN4	Pietzner	Wald ratio	1	0.145939	0.131833	0.268297
USO1	Pietzner	Wald ratio	1	0.134169	0.121202	0.268297
USP25	Pietzner	Wald ratio	1	0.158448	0.143133	0.268297
VPS24	Ferkingstad	Wald ratio	1	0.33274	0.30058	0.268297
VPS53	Sun_2	Wald ratio	1	0.291877	0.263667	0.268297
VTI1A	Pietzner	Wald ratio	1	0.133096	0.120232	0.268297
WNK3	Pietzner	Wald ratio	1	0.154046	0.139157	0.268297
WWP1	Pietzner	Wald ratio	1	0.0950686	0.08588	0.268297
XRCC6	Pietzner	Wald ratio	1	0.105297	0.0951203	0.268297
YTHDF3	Sun_2	Wald ratio	1	0.193453	0.174756	0.268297
YY1	Pietzner	Wald ratio	1	0.159971	0.14451	0.268297
ZFAND5	Pietzner	Wald ratio	1	0.169765	0.153357	0.268297
ZNF526	Pietzner	Wald ratio	1	0.122331	0.110507	0.268297
ACTN1	Pietzner	Wald ratio	1	0.182824	0.165154	0.268297
ADRBK1	Pietzner	Wald ratio	1	0.124157	0.112157	0.268297
AHCYL1	Pietzner	Wald ratio	1	0.156953	0.141783	0.268297
AIP	Pietzner	Wald ratio	1	0.184856	0.166989	0.268297
AKT1	Pietzner	Wald ratio	1	0.184856	0.166989	0.268297
AREG_AREGB	Pietzner	Wald ratio	1	0.156953	0.141783	0.268297
ARF1	Pietzner	Wald ratio	1	0.159971	0.14451	0.268297
ARHGAP5	Pietzner	Wald ratio	1	0.134169	0.121202	0.268297
ARL6	Pietzner	Wald ratio	1	0.182824	0.165154	0.268297
ARPC5	Pietzner	Wald ratio	1	0.164723	0.148802	0.268297
ASIC4	Pietzner	Wald ratio	1	0.113177	0.102238	0.268297
BAD	Pietzner	Wald ratio	1	0.171515	0.154938	0.268297
BLOC1S5	Pietzner	Wald ratio	1	0.151245	0.136627	0.268297
BRAF	Pietzner	Wald ratio	1	0.159971	0.14451	0.268297
C11orf73	Pietzner	Wald ratio	1	0.159971	0.14451	0.268297
C12orf10	Pietzner	Wald ratio	1	0.0945284	0.085392	0.268297
C1orf210	Pietzner	Wald ratio	1	0.149883	0.135396	0.268297
CCPG1	Pietzner	Wald ratio	1	0.113952	0.102938	0.268297
CD47	Pietzner	Wald ratio	1	0.16637	0.15029	0.268297
CHMP2A	Pietzner	Wald ratio	1	0.163108	0.147343	0.268297
CLIC4	Pietzner	Wald ratio	1	0.169765	0.153357	0.268297
CNOT1	Pietzner	Wald ratio	1	0.159971	0.14451	0.268297
COMMD9	Pietzner	Wald ratio	1	0.178892	0.161602	0.268297
CSTL1	Pietzner	Wald ratio	1	0.121438	0.109701	0.268297
CTBP1	Pietzner	Wald ratio	1	0.182824	0.165154	0.268297
DDX6	Pietzner	Wald ratio	1	0.137496	0.124207	0.268297
DERL1	Pietzner	Wald ratio	1	0.16637	0.15029	0.268297
DLG4	Pietzner	Wald ratio	1	0.108739	0.0982288	0.268297
DNAJC16	Pietzner	Wald ratio	1	0.137496	0.124207	0.268297
DNM2	Pietzner	Wald ratio	1	0.178892	0.161602	0.268297
EIF4A1	Pietzner	Wald ratio	1	0.131	0.118339	0.268297
EIF4A2	Pietzner	Wald ratio	1	0.152633	0.137881	0.268297
EIF4H	Pietzner	Wald ratio	1	0.138642	0.125242	0.268297
EIF5A2	Pietzner	Wald ratio	1	0.176989	0.159883	0.268297
EPS15L1	Pietzner	Wald ratio	1	0.139807	0.126294	0.268297
ERP29	Pietzner	Wald ratio	1	0.142197	0.128453	0.268297
FABP12	Pietzner	Wald ratio	1	0.0914121	0.0825769	0.268297
FAM49B	Pietzner	Wald ratio	1	0.189057	0.170784	0.268297
FGF6	Pietzner	Wald ratio	1	0.180837	0.163359	0.268297
FKBP2	Pietzner	Wald ratio	1	0.136369	0.123189	0.268297
FLRT1	Pietzner	Wald ratio	1	0.173302	0.156552	0.268297
FMR1	Pietzner	Wald ratio	1	0.106647	0.0963397	0.268297
FXR1	Pietzner	Wald ratio	1	0.105968	0.0957261	0.268297
G3BP1	Pietzner	Wald ratio	1	0.114738	0.103648	0.268297
G3BP2	Pietzner	Wald ratio	1	0.109454	0.098875	0.268297
GAPDH	Pietzner	Wald ratio	1	0.184856	0.166989	0.268297
GDI2	Pietzner	Wald ratio	1	0.173302	0.156552	0.268297
GMPS	Pietzner	Wald ratio	1	0.127977	0.115608	0.268297
GRB10	Pietzner	Wald ratio	1	0.0823614	0.074401	0.268297
GSK3A_GSK3B	Pietzner	Wald ratio	1	0.184856	0.166989	0.268297
GSTK1	Pietzner	Wald ratio	1	0.127977	0.115608	0.268297
HDAC2	Pietzner	Wald ratio	1	0.0766682	0.0692581	0.268297
HMG20A	Pietzner	Wald ratio	1	0.0914121	0.0825769	0.268297
HMG20B	Pietzner	Wald ratio	1	0.0853179	0.0770718	0.268297
HNRNPA1	Pietzner	Wald ratio	1	0.124157	0.112157	0.268297
HNRNPD	Pietzner	Wald ratio	1	0.184856	0.166989	0.268297
HRAS	Pietzner	Wald ratio	1	0.169765	0.153357	0.268297
HSP90AA1_HSP90AB1	Pietzner	Wald ratio	1	0.12509	0.113	0.268297
HSP90AB1	Pietzner	Wald ratio	1	0.131	0.118339	0.268297
IL2RG	Pietzner	Wald ratio	1	0.148545	0.134187	0.268297
JAM3	Pietzner	Wald ratio	1	0.152633	0.137881	0.268297
JMJD6	Pietzner	Wald ratio	1	0.178892	0.161602	0.268297
KPNB1	Pietzner	Wald ratio	1	0.137496	0.124207	0.268297
METAP2	Suhre	Wald ratio	1	0.0600614	0.0542563	0.268297
KIR2DL3	Sun_2	Inverse variance weighted	2	-0.718746	0.649357	0.268355
NUB1	Sun_2	Inverse variance weighted	4	0.106318	0.0961307	0.268737
ITGB5	Sun_2	Inverse variance weighted	7	-0.0603515	0.0546096	0.269097
GAS6	Sun_2	Inverse variance weighted	16	0.0596717	0.0540436	0.269533
CCDC64	Ferkingstad	Inverse variance weighted	3	-0.183744	0.166458	0.26966
RARRES3	Pietzner	Wald ratio	1	0.0547116	0.0495997	0.27
PPP3R1_PPP3CA	Pietzner	Inverse variance weighted	2	0.0464657	0.0421459	0.270247
DFFA	Sun_2	Inverse variance weighted	2	0.232459	0.210918	0.270405
TMEM132D	Ferkingstad	Wald ratio	1	-0.0524328	0.0476251	0.270919
PGM1	Sun_1	Wald ratio	1	-0.0659707	0.0599741	0.271338
INPP1	Sun_2	Wald ratio	1	-0.326678	0.297114	0.271549
C5orf38	Ferkingstad	Inverse variance weighted	5	0.0567635	0.0516403	0.271677
GCLM	Pietzner	Wald ratio	1	0.157395	0.143583	0.272994
LTF	Sun_1	Wald ratio	1	-0.0444151	0.04055	0.273378
NME1	Sun_1	Wald ratio	1	-0.0578742	0.0528379	0.273378
CNP	Pietzner	Wald ratio	1	0.170908	0.156117	0.273628
IDH3G	Pietzner	Wald ratio	1	0.142648	0.130306	0.273641
TES	Pietzner	Wald ratio	1	0.123095	0.112639	0.274471
CXCL9	Sun_2	Inverse variance weighted	4	-0.284525	0.260559	0.274842
CELA1	Pietzner	Inverse variance weighted	2	0.0252965	0.0231989	0.275529
TMSB10	Sun_2	Inverse variance weighted	5	-0.287163	0.263488	0.275778
GSTM3	Ferkingstad	Wald ratio	1	-0.223686	0.205316	0.275946
DNAJC30	Sun_1	Wald ratio	1	0.0602162	0.0554129	0.277177
A1BG	Pietzner	Inverse variance weighted	3	-0.060635	0.055842	0.277553
ADAMTS5	Suhre	Wald ratio	1	-0.0204209	0.0188277	0.27809
GRN	Pietzner	Inverse variance weighted	4	0.0313643	0.0289453	0.278556
A4GNT	Pietzner	Wald ratio	1	0.120074	0.111005	0.279386
ACY1	Pietzner	Wald ratio	1	-0.526571	0.487664	0.280239
PPP1R9B	Sun_2	Inverse variance weighted	2	0.192542	0.178614	0.281044
PIK3IP1	Sun_2	Inverse variance weighted	3	0.0547852	0.0508976	0.281757
PRR27	Ferkingstad	Inverse variance weighted	3	-0.157466	0.146321	0.281851
LMAN1	Ferkingstad	Inverse variance weighted	3	-0.171265	0.159317	0.282377
CREBBP	Pietzner	Inverse variance weighted	3	0.0800073	0.074444	0.282495
CLIC2	Ferkingstad	Inverse variance weighted	2	0.237739	0.221246	0.282576
ARFGAP1	Pietzner	Inverse variance weighted	5	-0.0878305	0.0817373	0.282578
ASRGL1	Pietzner	Inverse variance weighted	4	-0.0617649	0.0574848	0.282618
MYDGF	Pietzner	Wald ratio	1	0.126956	0.118243	0.28296
POFUT2	Sun_1	Inverse variance weighted	2	0.0249544	0.0233059	0.284291
AFM	Pietzner	Inverse variance weighted	3	0.0845283	0.0791547	0.285571
RETN	Sun_2	Inverse variance weighted	12	-0.0697464	0.0653419	0.285788
CNTN1	Yao	Inverse variance weighted	3	-0.05	0.04	0.286
LTA	Sun_2	Inverse variance weighted	9	-0.191979	0.180083	0.286398
IL16	Ferkingstad	Inverse variance weighted	2	-0.0388959	0.0366022	0.287934
ACADM	Pietzner	Wald ratio	1	-0.0337098	0.0317623	0.288547
DHRS9	Ferkingstad	Inverse variance weighted	3	-0.0665504	0.0627408	0.288817
THSD1	Pietzner	Inverse variance weighted	3	-0.0229037	0.0216247	0.289535
JAM2	Sun_2	Inverse variance weighted	5	0.229864	0.217097	0.289688
PLXND1	Pietzner	Inverse variance weighted	2	-0.0226431	0.0213912	0.289815
MDGA1	Sun_2	Inverse variance weighted	6	-0.015243	0.0144021	0.289882
POFUT1	Pietzner	Inverse variance weighted	3	0.0349803	0.033061	0.290031
MMP1	Pietzner	Inverse variance weighted	4	-0.0344301	0.0325448	0.290087
PKP2	Pietzner	Inverse variance weighted	3	0.0770812	0.0728614	0.290094
PSMD9	Ferkingstad	Wald ratio	1	0.13033	0.1233	0.290505
IGSF11	Ferkingstad	Wald ratio	1	-0.310252	0.29392	0.291166
FAM69C	Pietzner	Inverse variance weighted	3	-0.0428476	0.0406208	0.291508
ITGA11	Sun_2	Inverse variance weighted	5	0.0937257	0.0888716	0.291599
WARS	Pietzner	Wald ratio	1	-0.0498699	0.0472997	0.291728
NTF3	Sun_2	Inverse variance weighted	4	-0.102248	0.0970361	0.292013
AGXT	Sun_2	Inverse variance weighted	11	-0.0688298	0.0653949	0.292558
PSD	Sun_1	Inverse variance weighted	2	0.0388906	0.0369501	0.292562
GLB1	Sun_2	Inverse variance weighted	8	-0.0574854	0.0546366	0.292734
CKAP4	Sun_2	Inverse variance weighted	4	-0.0446819	0.0424698	0.29276
AMIGO2	Sun_2	Inverse variance weighted	10	-0.131369	0.124892	0.292864
ATP1B1	Pietzner	Inverse variance weighted	2	-0.0631965	0.0600927	0.29296
MAP4K1	Pietzner	Inverse variance weighted	2	0.0272484	0.0259285	0.293302
PCSK9	Sun_2	Inverse variance weighted	7	-0.107686	0.102578	0.293812
CNN1	Pietzner	Inverse variance weighted	8	0.0430436	0.0410085	0.29389
BST1	Sun_1	Wald ratio	1	-0.0153199	0.0145963	0.293913
IL4R	Sun_2	Inverse variance weighted	5	-0.0521834	0.0497337	0.29406
NXPH2	Ferkingstad	Inverse variance weighted	6	-0.0571997	0.0545711	0.294561
F11R	Sun_2	Inverse variance weighted	11	-0.101253	0.0967039	0.295082
TNFRSF21	Sun_2	Inverse variance weighted	10	0.13412	0.128203	0.295491
PON1	Yao	Inverse variance weighted	2	-0.02	0.02	0.296
SCARF2	Sun_2	Inverse variance weighted	8	-0.064332	0.0616924	0.297048
PCDH1	Sun_2	Inverse variance weighted	5	0.296194	0.284055	0.297072
CRYZL1	Pietzner	Inverse variance weighted	3	-0.0625119	0.0599511	0.29708
ADAMDEC1	Ferkingstad	Inverse variance weighted	2	-0.171608	0.164662	0.297327
LIFR	Sun_2	Inverse variance weighted	12	-0.0539816	0.0519098	0.298381
IGLL1	Ferkingstad	Inverse variance weighted	15	-0.0489179	0.0470667	0.298651
SRL	Pietzner	Inverse variance weighted	3	-0.0469399	0.0451667	0.298683
LPL	Sun_2	Inverse variance weighted	9	-0.0535683	0.0516225	0.299413
KLKB1	Pietzner	Inverse variance weighted	2	-0.0329493	0.031793	0.30003
CCL4	Folkersen	Inverse variance weighted	3	-0.0357433	0.0344951	0.300116
CLMP	Sun_2	Inverse variance weighted	3	0.289951	0.280065	0.300529
TIA1	Sun_2	Inverse variance weighted	3	0.134427	0.129852	0.300562
LYZ	Suhre	Wald ratio	1	-0.0223963	0.0216347	0.300575
ARMC10	Pietzner	Inverse variance weighted	2	-0.087213	0.0843226	0.301006
AES	Pietzner	Inverse variance weighted	3	0.10856	0.104971	0.301049
PTPRF	Sun_2	Inverse variance weighted	12	-0.0874691	0.084599	0.301171
PVRL4	Ferkingstad	Wald ratio	1	-0.29717	0.287519	0.301338
NPY	Sun_2	Inverse variance weighted	11	0.135802	0.131504	0.301752
PKD2	Pietzner	Wald ratio	1	-0.241266	0.233674	0.301844
NUDT9	Sun_1	Inverse variance weighted	2	-0.0404429	0.0391718	0.301861
CCL4L2_CCL4L1	Pietzner	Inverse variance weighted	3	-0.043808	0.0424494	0.302069
RNASE2	Pietzner	Wald ratio	1	0.0491765	0.0476672	0.30223
NFU1	Pietzner	Wald ratio	1	0.0653911	0.0633846	0.302233
SCARF1	Suhre	Wald ratio	1	0.0328059	0.0318607	0.303166
DEFA1_DEFA1B	Sun_2	Inverse variance weighted	12	0.085934	0.0834705	0.303238
DCP1A	Pietzner	Inverse variance weighted	2	0.119496	0.116286	0.304134
MXRA8	Pietzner	Inverse variance weighted	2	-0.139211	0.135493	0.304211
PCMT1	Pietzner	Inverse variance weighted	2	-0.116695	0.113615	0.30437
SERPINA1	Pietzner	Inverse variance weighted	2	0.059195	0.0576372	0.304408
PPP1R8	Ferkingstad	Inverse variance weighted	2	-0.0918339	0.0894284	0.304468
GGH	Pietzner	Inverse variance weighted	2	-0.0443187	0.0431584	0.304475
CCN5	Sun_2	Wald ratio	1	-0.318974	0.310655	0.304524
ANXA2	Pietzner	Inverse variance weighted	2	-0.0159274	0.0155246	0.304918
TNFSF8	Pietzner	Inverse variance weighted	4	0.0490246	0.0477892	0.304961
THOC1	Pietzner	Inverse variance weighted	2	0.0821376	0.080149	0.305452
PLA2G15	Sun_2	Inverse variance weighted	8	-0.0523016	0.0510435	0.305529
TFF3	Sun_2	Inverse variance weighted	2	-0.16891	0.164917	0.305736
ASAH2	Sun_1	Wald ratio	1	-0.0284649	0.0277958	0.305801
GRK5	Sun_2	Wald ratio	1	0.0645062	0.0630476	0.306244
COCH	Pietzner	Inverse variance weighted	6	-0.0353636	0.0345663	0.306277
PDGFRL	Sun_1	Wald ratio	1	0.0154075	0.0150706	0.306612
CLEC4D	Sun_2	Inverse variance weighted	9	0.0367127	0.035949	0.307139
COMP	Sun_2	Inverse variance weighted	5	0.0901004	0.0882875	0.307475
FURIN	Sun_1	Inverse variance weighted	2	-0.0467274	0.045796	0.307568
RAD51L3	Ferkingstad	Inverse variance weighted	3	-0.132717	0.130291	0.308386
FMOD	Pietzner	Inverse variance weighted	2	0.0868572	0.0853614	0.308905
TTC17	Pietzner	Inverse variance weighted	2	-0.106108	0.104317	0.309075
BATF	Ferkingstad	Inverse variance weighted	3	-0.14447	0.142049	0.309132
CBR3	Sun_1	Wald ratio	1	-0.020487	0.0201612	0.309554
GPC5	Suhre	Inverse variance weighted	2	0.0178707	0.0175908	0.309671
CCN4	Sun_2	Inverse variance weighted	12	0.0389773	0.0384079	0.310189
ECE1	Suhre	Wald ratio	1	-0.0393174	0.0387652	0.310467
GPX7	Pietzner	Inverse variance weighted	3	0.0255594	0.0252078	0.310607
PRDX1	Pietzner	Inverse variance weighted	2	-0.0686389	0.0677008	0.310651
YWHAE	Ferkingstad	Inverse variance weighted	2	-0.135668	0.133883	0.310903
AMY1A	Ferkingstad	Inverse variance weighted	3	0.236456	0.233392	0.310999
CERT	Sun_2	Inverse variance weighted	4	0.117225	0.115716	0.31104
SLITRK2	Sun_2	Inverse variance weighted	10	-0.0972991	0.0960945	0.311282
CD79A	Sun_1	Wald ratio	1	-0.0697726	0.0689293	0.311426
PRKG1	Sun_1	Wald ratio	1	-0.0724562	0.0715804	0.311426
INPP5E	Pietzner	Inverse variance weighted	2	-0.108354	0.107122	0.311779
PON3	Sun_2	Inverse variance weighted	9	0.0677172	0.0670075	0.312212
PPCDC	Sun_2	Inverse variance weighted	2	0.0432536	0.0428008	0.312218
LECT1	Pietzner	Wald ratio	1	0.0459712	0.045561	0.312973
OXSM	Ferkingstad	Wald ratio	1	-0.0439832	0.0435908	0.312973
SPINK13	Pietzner	Wald ratio	1	-0.140291	0.13904	0.312973
CRYBB2	Sun_1	Wald ratio	1	-0.081369	0.080643	0.312973
DOCK9	Sun_1	Wald ratio	1	-0.054246	0.053762	0.312973
TNS2	Sun_1	Wald ratio	1	-0.0428258	0.0424437	0.312973
WFDC12	Sun_2	Inverse variance weighted	9	-0.080762	0.0801248	0.313477
TMPRSS11D	Pietzner	Wald ratio	1	-0.0306804	0.0304572	0.313778
SERPINB5	Pietzner	Inverse variance weighted	2	-0.06903	0.0685917	0.314229
FYN	Sun_1	Wald ratio	1	-0.0367977	0.0365648	0.314238
PXN	Sun_2	Inverse variance weighted	2	0.0243394	0.0242014	0.314558
ESAM	Pietzner	Inverse variance weighted	3	0.0438377	0.0435926	0.314597
LY75	Sun_2	Inverse variance weighted	6	-0.0450726	0.0448338	0.31474
NLRP10	Ferkingstad	Wald ratio	1	-0.21867	0.217534	0.314789
CD59	Sun_1	Wald ratio	1	-0.0465658	0.0463561	0.315126
MAPK9	Pietzner	Wald ratio	1	-0.066245	0.0659674	0.315278
PKD1L1-AS1	Pietzner	Inverse variance weighted	2	0.0569431	0.0567386	0.31557
CTNNB1	Pietzner	Inverse variance weighted	4	0.0253671	0.025282	0.315685
MPPED2	Pietzner	Wald ratio	1	0.048293	0.0481492	0.315868
MTPAP	Pietzner	Inverse variance weighted	4	-0.051286	0.0512004	0.316503
PLA2R1	Sun_1	Wald ratio	1	0.0161876	0.0161664	0.316679
PLA2G10	Sun_2	Inverse variance weighted	11	0.0496513	0.0496154	0.316961
GP5	Yao	Inverse variance weighted	2	0.08	0.08	0.317
DPT	Sun_1	Wald ratio	1	-0.0355824	0.0355624	0.317038
ENTPD6	Sun_2	Inverse variance weighted	9	0.0295567	0.0295865	0.317799
SEMA3C	Sun_1	Wald ratio	1	0.0826656	0.08283	0.318272
SNTB1	Ferkingstad	Inverse variance weighted	3	0.13649	0.136766	0.318288
SECTM1	Sun_1	Inverse variance weighted	3	-0.10003	0.100262	0.318429
ADM	Yao	Inverse variance weighted	2	0.09	0.09	0.319
CCL3L1	Suhre	Wald ratio	1	-0.0650416	0.0653295	0.319448
COX7A1	Pietzner	Wald ratio	1	-0.133578	0.134192	0.319527
MRVI1	Pietzner	Inverse variance weighted	2	0.0739468	0.0743276	0.319796
CDKN2B	Ferkingstad	Inverse variance weighted	2	0.213315	0.214443	0.319864
RPS19	Pietzner	Inverse variance weighted	2	0.0479725	0.0482482	0.320084
TXNL4B	Pietzner	Wald ratio	1	0.0807628	0.0813562	0.320853
NDC80	Sun_1	Wald ratio	1	-0.0806257	0.0813174	0.321445
CDHR5	Sun_2	Inverse variance weighted	7	-0.0446112	0.0450003	0.321514
RPS5	Pietzner	Inverse variance weighted	2	0.0560564	0.056579	0.321802
UST	Pietzner	Inverse variance weighted	4	0.0419825	0.0424548	0.322724
GRAP	Pietzner	Inverse variance weighted	3	0.0798796	0.0808357	0.323068
SELP	Sun_1	Inverse variance weighted	2	-0.0270233	0.0273553	0.32322
LAMP2	Sun_2	Inverse variance weighted	2	-0.352074	0.356501	0.323358
ADAM32	Pietzner	Wald ratio	1	0.228707	0.231689	0.32358
CHFR	Pietzner	Wald ratio	1	0.0673141	0.0682692	0.324129
GABARAPL2	Pietzner	Inverse variance weighted	2	0.0552556	0.0560597	0.324302
SNX5	Pietzner	Inverse variance weighted	2	0.0431497	0.0437781	0.324308
AMPD2	Ferkingstad	Wald ratio	1	0.29984	0.3043	0.324455
PKM2	Ferkingstad	Wald ratio	1	0.29984	0.3043	0.324455
NR1D2	Sun_1	Wald ratio	1	-0.0807274	0.0819495	0.324581
DNAJB6	Pietzner	Inverse variance weighted	2	-0.0738554	0.0749796	0.324621
VIM	Pietzner	Wald ratio	1	-0.103399	0.105085	0.325138
IFNLR1	Sun_2	Inverse variance weighted	3	-0.124885	0.127029	0.325549
NPW	Ferkingstad	Inverse variance weighted	8	-0.0483914	0.0492249	0.325574
ARG2	Pietzner	Inverse variance weighted	4	-0.0703844	0.0716178	0.325717
TREML2	Pietzner	Wald ratio	1	-0.0207433	0.021111	0.325813
CD99L2	Sun_2	Inverse variance weighted	6	-0.141863	0.144564	0.326438
LRIG3	Pietzner	Inverse variance weighted	2	-0.0715037	0.0728963	0.326644
PLOD2	Pietzner	Inverse variance weighted	4	0.0424031	0.0432535	0.32692
POSTN	Sun_1	Wald ratio	1	-0.182737	0.186465	0.327083
SCG2	Sun_2	Inverse variance weighted	4	0.283534	0.289498	0.327382
NRAC	Pietzner	Inverse variance weighted	3	0.0337995	0.0345177	0.327485
GNMT	Pietzner	Inverse variance weighted	2	0.0332378	0.0339546	0.327635
IGF1	Suhre	Wald ratio	1	0.0494281	0.0506231	0.328869
RET	Sun_2	Inverse variance weighted	7	0.0885339	0.0907407	0.329223
AAGAB	Pietzner	Inverse variance weighted	2	0.0335703	0.0344073	0.329226
RECQL	Pietzner	Inverse variance weighted	2	0.0712328	0.0730613	0.329573
CSGALNACT2	Ferkingstad	Inverse variance weighted	3	-0.0940389	0.0965271	0.329946
CTSV	Sun_2	Inverse variance weighted	16	-0.0577674	0.0593101	0.330062
BMP7	Pietzner	Inverse variance weighted	4	-0.0512546	0.0526455	0.330265
BAG5	Pietzner	Inverse variance weighted	2	0.065255	0.0671364	0.331063
SYT11	Pietzner	Inverse variance weighted	5	0.050781	0.052263	0.331229
IL21	Sun_1	Wald ratio	1	0.0559857	0.0576241	0.331266
DPYSL3	Pietzner	Inverse variance weighted	2	0.093794	0.096655	0.331847
TGM2	Pietzner	Wald ratio	1	0.0771107	0.0794878	0.331999
APOA1BP	Pietzner	Wald ratio	1	0.0741936	0.076483	0.332013
LDLRAD4	Pietzner	Inverse variance weighted	2	0.0635289	0.0654909	0.332026
COL6A2	Pietzner	Inverse variance weighted	2	-0.0522399	0.0539053	0.332493
ICAM5	Pietzner	Inverse variance weighted	5	0.0306889	0.0317892	0.33435
SMURF1	Ferkingstad	Inverse variance weighted	2	-0.111733	0.115766	0.334464
GRHPR	Pietzner	Wald ratio	1	0.0356258	0.0369133	0.334485
KYAT1	Sun_2	Inverse variance weighted	5	-0.142448	0.147664	0.334708
REG3A	Sun_2	Inverse variance weighted	8	-0.112375	0.11652	0.334835
CCDC126	Pietzner	Inverse variance weighted	4	-0.0333443	0.0346344	0.335671
ASF1A	Pietzner	Wald ratio	1	0.0665167	0.0691488	0.336081
CXCL5	Pietzner	Inverse variance weighted	5	-0.0336028	0.0349901	0.336878
LAG3	Sun_2	Inverse variance weighted	10	-0.128917	0.134287	0.337048
SERPING1	Suhre	Wald ratio	1	-0.0207037	0.0215737	0.337219
S100A10	Pietzner	Inverse variance weighted	2	0.0629118	0.0656572	0.337969
C4BPA	Pietzner	Wald ratio	1	-0.0448752	0.0468364	0.337999
JARID2	Pietzner	Inverse variance weighted	2	-0.097892	0.102231	0.338286
MCF2L	Pietzner	Inverse variance weighted	2	0.0367938	0.0384859	0.339056
ART3	Sun_1	Wald ratio	1	0.04978	0.0520968	0.33931
CD83	Sun_2	Inverse variance weighted	11	-0.119195	0.124811	0.339575
CA5B	Pietzner	Inverse variance weighted	3	0.0607981	0.0637101	0.339936
TBL1X	Sun_2	Inverse variance weighted	6	-0.0783612	0.0822369	0.340655
CCN1	Sun_2	Inverse variance weighted	10	-0.063022	0.0663058	0.341871
LDLRAP1	Pietzner	Wald ratio	1	0.284464	0.299297	0.341889
MST1	Suhre	Wald ratio	1	-0.0116326	0.0122393	0.341894
UBE2E1	Pietzner	Inverse variance weighted	3	0.0405962	0.0427874	0.342728
SPP1	Pietzner	Wald ratio	1	0.0601986	0.0635471	0.343482
EPHA7	Pietzner	Wald ratio	1	0.0778509	0.0821812	0.343482
TNFRSF13C	Sun_2	Inverse variance weighted	10	0.13238	0.139822	0.343753
APOA4	Pietzner	Wald ratio	1	0.232219	0.245413	0.344028
OAS1	Sun_1	Inverse variance weighted	2	-0.0446942	0.0472528	0.344224
MINPP1	Pietzner	Inverse variance weighted	2	-0.0350893	0.0371001	0.344251
MPZ	Ferkingstad	Inverse variance weighted	6	-0.0423605	0.0448172	0.344565
AOC3	Sun_2	Inverse variance weighted	10	0.0319264	0.0338062	0.344969
LCT	Pietzner	Inverse variance weighted	4	-0.0490265	0.0519481	0.345293
EPHA4	Pietzner	Inverse variance weighted	2	-0.0533778	0.05656	0.345304
KLK9	Ferkingstad	Inverse variance weighted	3	-0.142799	0.15156	0.346092
SIGLEC9	Ferkingstad	Inverse variance weighted	2	-0.0170892	0.0181406	0.346171
SNRPG	Ferkingstad	Wald ratio	1	-0.237833	0.252477	0.346194
C1QTNF5	Sun_1	Inverse variance weighted	3	-0.0429234	0.0456534	0.347113
BACH2	Ferkingstad	Inverse variance weighted	3	-0.0989792	0.105415	0.347757
ARSB	Sun_2	Inverse variance weighted	8	-0.0574178	0.0611542	0.34778
MATK	Pietzner	Inverse variance weighted	2	-0.113459	0.120848	0.347803
DNMT3L	Pietzner	Wald ratio	1	0.136075	0.145029	0.348109
JTB	Ferkingstad	Inverse variance weighted	3	-0.082268	0.0876925	0.348172
CSDE1	Pietzner	Inverse variance weighted	2	0.0749034	0.0798432	0.348177
SCARB2	Sun_2	Inverse variance weighted	4	0.0781566	0.083392	0.348646
STOM	Sun_1	Wald ratio	1	-0.0317834	0.0339134	0.348659
PTPN6	Sun_2	Inverse variance weighted	2	0.149409	0.159426	0.348673
CCL18	Pietzner	Inverse variance weighted	2	-0.0495604	0.0529219	0.349025
IL17RA	Ferkingstad	Wald ratio	1	-0.314278	0.335622	0.349065
PCNP	Pietzner	Wald ratio	1	0.0889163	0.0950033	0.34931
GPD1	Pietzner	Wald ratio	1	-0.18907	0.20208	0.34947
JAK2	Sun_1	Inverse variance weighted	4	0.0329501	0.0353082	0.35071
GDNF	Sun_2	Inverse variance weighted	2	0.0579023	0.0620488	0.35073
BPGM	Ferkingstad	Inverse variance weighted	2	0.205295	0.220375	0.351557
GHR	Ferkingstad	Inverse variance weighted	3	-0.134863	0.144922	0.352064
SHISA3	Sun_1	Wald ratio	1	-0.0833844	0.0896383	0.352251
PADI2	Sun_2	Wald ratio	1	0.119075	0.128457	0.353946
CD46	Ferkingstad	Inverse variance weighted	4	-0.0515144	0.0555873	0.354067
EGF	Sun_2	Inverse variance weighted	10	-0.0638437	0.0688981	0.354114
PDLIM1	Pietzner	Wald ratio	1	-0.130118	0.140507	0.354413
PDK1	Suhre	Wald ratio	1	-0.0277731	0.0299977	0.354529
NXPH3	Ferkingstad	Inverse variance weighted	3	-0.228005	0.246559	0.355096
IL33	Sun_2	Wald ratio	1	1.66772	1.80349	0.355113
ADAM23	Sun_2	Inverse variance weighted	5	-0.0368167	0.0398671	0.355754
CKM	Sun_1	Wald ratio	1	-0.0787428	0.0852997	0.355939
ARFIP1	Sun_1	Inverse variance weighted	2	-0.070393	0.0762765	0.356077
LRRC25	Sun_2	Inverse variance weighted	11	-0.0826998	0.0897083	0.356594
CD8A	Ferkingstad	Inverse variance weighted	6	-0.115989	0.125869	0.356789
IGHG4	Ferkingstad	Inverse variance weighted	3	0.159322	0.172969	0.357
RXFP1	Ferkingstad	Inverse variance weighted	3	-0.125212	0.135953	0.357053
PFKFB2	Sun_2	Inverse variance weighted	4	-0.0837556	0.0910386	0.357572
P4HA2	Ferkingstad	Wald ratio	1	0.108451	0.118282	0.359203
C1QA_C1QB_C1QC	Suhre	Wald ratio	1	0.0383521	0.0418287	0.359203
C1R	Suhre	Wald ratio	1	0.0250272	0.0272959	0.359203
C1S	Pietzner	Wald ratio	1	0.0176343	0.0192329	0.359203
CASQ1	Pietzner	Wald ratio	1	-0.045188	0.0492843	0.359203
BAG2	Pietzner	Inverse variance weighted	2	0.0940753	0.10264	0.359376
DNAJB9	Sun_1	Inverse variance weighted	3	-0.0321922	0.0351231	0.359377
FCGR3A	Ferkingstad	Inverse variance weighted	3	-0.523911	0.572011	0.359713
CD69	Sun_2	Inverse variance weighted	6	-0.097904	0.107036	0.360359
NPC2	Sun_1	Wald ratio	1	0.0179838	0.0197099	0.361546
SYT5	Pietzner	Wald ratio	1	0.0687722	0.0754374	0.361955
IRF9	Pietzner	Wald ratio	1	-0.0943571	0.103516	0.362018
UGDH	Pietzner	Inverse variance weighted	2	0.0278583	0.0306051	0.362691
ADSSL1	Pietzner	Wald ratio	1	0.0373179	0.0410081	0.362816
C1RL	Pietzner	Inverse variance weighted	3	-0.0284919	0.0313883	0.364025
NTRK3	Sun_2	Inverse variance weighted	9	0.123411	0.135968	0.364062
MRPL34	Ferkingstad	Inverse variance weighted	3	-0.183848	0.202652	0.364295
CRP	Pietzner	Inverse variance weighted	5	-0.0775264	0.0855115	0.364608
CALCOCO1	Sun_2	Inverse variance weighted	3	0.165067	0.182311	0.365248
LIN7B	Pietzner	Inverse variance weighted	2	0.078475	0.0867191	0.3655
TPSAB1	Sun_2	Inverse variance weighted	12	-0.093519	0.103448	0.365987
PRRG4	Ferkingstad	Wald ratio	1	-0.153467	0.169768	0.366005
DEFA5	Pietzner	Inverse variance weighted	8	-0.081586	0.0904278	0.366938
APOL1	Pietzner	Inverse variance weighted	4	-0.0198654	0.0220708	0.36808
PAK6	Pietzner	Inverse variance weighted	2	-0.0534046	0.0594621	0.369117
BRK1	Sun_2	Inverse variance weighted	6	0.0642667	0.0715718	0.369221
NGFR	Sun_1	Inverse variance weighted	5	0.0342626	0.0382054	0.369826
HDAC8	Ferkingstad	Inverse variance weighted	3	-0.0681034	0.0759542	0.369912
RGMA	Sun_2	Inverse variance weighted	19	0.0429167	0.0478704	0.369976
FAM177A1	Pietzner	Inverse variance weighted	4	-0.0224594	0.025072	0.370362
CKMT2	Pietzner	Inverse variance weighted	2	0.0593121	0.0662156	0.37039
ACOT8	Pietzner	Inverse variance weighted	3	0.101926	0.113807	0.370463
TIMP3	Pietzner	Wald ratio	1	0.0150824	0.0168435	0.370551
METTL1	Sun_1	Inverse variance weighted	2	-0.0396173	0.0442879	0.371033
NAP1L1	Pietzner	Inverse variance weighted	2	-0.0755876	0.0845392	0.371262
NRSN1	Sun_1	Inverse variance weighted	2	0.0863259	0.0965765	0.371397
LSP1	Sun_2	Inverse variance weighted	2	-0.20449	0.228783	0.371419
METAP1	Ferkingstad	Wald ratio	1	-0.223405	0.250127	0.371767
TTC1	Pietzner	Inverse variance weighted	2	0.0847323	0.0949288	0.372078
ITM2A	Pietzner	Inverse variance weighted	2	0.0475566	0.0532809	0.372091
ITGB1	Sun_2	Inverse variance weighted	6	-0.0825022	0.0924761	0.372314
ETFA	Pietzner	Inverse variance weighted	4	-0.0287678	0.0323107	0.373279
AKR1C3	Ferkingstad	Inverse variance weighted	6	0.120443	0.135278	0.373284
SPINK4	Sun_2	Inverse variance weighted	6	0.0236898	0.0266288	0.373664
PACSIN3	Pietzner	Wald ratio	1	-0.137466	0.154584	0.373859
COL13A1	Pietzner	Inverse variance weighted	2	-0.0923218	0.103857	0.374039
NOG	Pietzner	Inverse variance weighted	11	0.0311955	0.0351501	0.374814
ROR1	Sun_2	Inverse variance weighted	12	0.0403104	0.0454423	0.375042
SLITRK5	Pietzner	Wald ratio	1	0.0853724	0.0962541	0.375107
HINT1	Sun_1	Wald ratio	1	-0.0670464	0.0756064	0.375196
GALNT2	Sun_2	Inverse variance weighted	5	0.0389432	0.0439292	0.375349
GLA	Pietzner	Wald ratio	1	-0.0859658	0.0970283	0.375625
WNT3A	Pietzner	Inverse variance weighted	4	-0.0353873	0.0399651	0.375912
ITGAM	Sun_2	Inverse variance weighted	9	-0.126565	0.143184	0.376734
CFHR5	Sun_1	Inverse variance weighted	2	0.0317873	0.0359665	0.376801
ANXA3	Sun_2	Inverse variance weighted	4	-0.144844	0.163939	0.376952
FXN	Sun_2	Inverse variance weighted	4	-0.154563	0.175026	0.37719
DAPP1	Pietzner	Inverse variance weighted	2	0.110485	0.125142	0.377301
COX6C	Pietzner	Inverse variance weighted	4	-0.0379371	0.0430244	0.377908
PNLIPRP2	Sun_2	Inverse variance weighted	7	0.0244203	0.0276976	0.377952
SFRP1	Sun_2	Inverse variance weighted	3	-0.117034	0.132775	0.378078
NPDC1	Sun_2	Inverse variance weighted	5	0.193984	0.220242	0.378439
CXCL11	Pietzner	Inverse variance weighted	5	0.0308981	0.0350829	0.378471
PBLD	Sun_2	Wald ratio	1	-0.0264972	0.0301159	0.378945
PSPN	Sun_2	Inverse variance weighted	9	0.121792	0.138444	0.379011
TERF1	Pietzner	Inverse variance weighted	3	0.0678353	0.0771407	0.3792
RAB6B	Pietzner	Inverse variance weighted	2	0.0381945	0.0434398	0.379265
LGALSL	Pietzner	Wald ratio	1	0.132611	0.150895	0.379494
IGKV1-5	Pietzner	Inverse variance weighted	3	-0.0933574	0.106299	0.379805
VEGFA	Pietzner	Inverse variance weighted	5	-0.0172774	0.0196842	0.380088
CRYZ	Pietzner	Wald ratio	1	0.0135855	0.015495	0.380611
PTPRN2	Sun_2	Wald ratio	1	-0.0916432	0.104524	0.380612
ADH1A	Pietzner	Inverse variance weighted	2	0.0706291	0.0805791	0.380748
AGO3	Pietzner	Inverse variance weighted	2	0.10201	0.1164	0.380828
TRIP10	Ferkingstad	Wald ratio	1	0.594145	0.678458	0.381178
ADH1B	Sun_1	Wald ratio	1	-0.0331002	0.0378624	0.381996
CFHR2	Pietzner	Wald ratio	1	0.0143734	0.0164523	0.382314
APBB2	Pietzner	Inverse variance weighted	4	0.0365937	0.0419161	0.38265
MYL6B	Ferkingstad	Inverse variance weighted	3	-0.10929	0.125208	0.382737
ARAF	Ferkingstad	Inverse variance weighted	2	0.108684	0.124519	0.382755
MEF2C	Pietzner	Inverse variance weighted	2	0.0700128	0.0802406	0.382916
TENC1	Pietzner	Inverse variance weighted	2	-0.052311	0.0600097	0.383367
AMY1B_AMY1C_AMY1A	Sun_1	Wald ratio	1	0.039545	0.0453951	0.383684
CCL14	Pietzner	Inverse variance weighted	2	0.0244637	0.0281066	0.384087
MERTK	Sun_2	Inverse variance weighted	12	-0.0533516	0.0616175	0.386572
ALPI	Pietzner	Inverse variance weighted	2	-0.0663877	0.0767206	0.386865
FAM20B	Pietzner	Inverse variance weighted	4	-0.0914858	0.105756	0.387005
AIFM1	Ferkingstad	Inverse variance weighted	2	0.165711	0.191659	0.38725
DCTN2	Pietzner	Inverse variance weighted	2	0.0815157	0.0943241	0.387473
H2AFZ	Ferkingstad	Wald ratio	1	-0.252833	0.292604	0.387544
PDCD1	Sun_1	Wald ratio	1	0.107434	0.124445	0.387971
IL22RA2	Pietzner	Inverse variance weighted	6	0.0784092	0.0909874	0.38882
AGGF1	Pietzner	Inverse variance weighted	2	-0.0494928	0.0574891	0.389289
ADAM22	Sun_2	Inverse variance weighted	5	0.126805	0.147358	0.389498
MTHFSD	Pietzner	Wald ratio	1	-0.024449	0.0284247	0.389716
ASPH	Pietzner	Inverse variance weighted	3	-0.0694907	0.0808405	0.390008
EIF4G2	Pietzner	Inverse variance weighted	2	0.0739627	0.086044	0.390014
APPL1	Pietzner	Inverse variance weighted	2	0.123312	0.143505	0.390185
TLR4_LY96	Suhre	Inverse variance weighted	2	-0.0211852	0.0246565	0.390223
STOML1	Pietzner	Wald ratio	1	0.0493935	0.0574884	0.390235
NT5M	Pietzner	Wald ratio	1	-0.0539953	0.0630247	0.391593
SH2D3C	Pietzner	Wald ratio	1	-0.092779	0.108304	0.391636
CLCA2	Pietzner	Wald ratio	1	-0.0636098	0.0742538	0.391636
IFIT2	Pietzner	Wald ratio	1	-0.059975	0.0700107	0.391636
SCN2B	Pietzner	Inverse variance weighted	2	-0.0556479	0.0650192	0.392071
ERO1B	Sun_1	Inverse variance weighted	2	-0.0316963	0.0370487	0.392257
KEL	Sun_2	Inverse variance weighted	15	-0.049011	0.0572882	0.392266
SGK3	Pietzner	Wald ratio	1	0.47577	0.556173	0.39231
ENO3	Ferkingstad	Inverse variance weighted	2	-0.0765576	0.0895454	0.392574
TAX1BP1	Pietzner	Inverse variance weighted	2	0.0864143	0.101114	0.392759
PPFIA1	Pietzner	Inverse variance weighted	2	0.0864943	0.101447	0.393875
STOML2	Ferkingstad	Inverse variance weighted	2	-0.0409025	0.0479739	0.393882
MSMP	Pietzner	Inverse variance weighted	3	0.177282	0.208127	0.394327
CTSC	Sun_2	Inverse variance weighted	5	0.0406498	0.0477735	0.394832
DYNLL2	Ferkingstad	Wald ratio	1	-0.218005	0.256307	0.395012
FUT10	Ferkingstad	Wald ratio	1	0.0186109	0.0218837	0.395077
HSD17B11	Ferkingstad	Inverse variance weighted	2	-0.189069	0.223003	0.396532
SFTPB	Pietzner	Wald ratio	1	0.0234789	0.0276947	0.396562
EBI3_IL27	Sun_2	Inverse variance weighted	18	-0.0727946	0.0859004	0.396756
PAPSS1	Pietzner	Inverse variance weighted	3	0.0608406	0.0719204	0.397584
GPR64	Ferkingstad	Inverse variance weighted	2	-0.158955	0.187998	0.397824
KLK4	Sun_2	Inverse variance weighted	3	0.0396025	0.0468838	0.398281
SEMA7A	Sun_2	Inverse variance weighted	15	-0.0805522	0.0953863	0.398399
MPI	Sun_2	Inverse variance weighted	4	-0.0704138	0.0833975	0.398493
KAL1	Ferkingstad	Wald ratio	1	-0.0399225	0.0473787	0.399438
TDRKH	Sun_2	Inverse variance weighted	4	0.0573063	0.0680153	0.39948
NME2_NME1-NME2	Pietzner	Wald ratio	1	-0.0508899	0.0604105	0.399564
CNDP1	Pietzner	Inverse variance weighted	5	-0.0269674	0.0320158	0.399612
HEPACAM2	Pietzner	Inverse variance weighted	2	0.0899358	0.106773	0.399617
CDSN	Sun_1	Inverse variance weighted	2	-0.039754	0.0472617	0.400266
CAPN2	Ferkingstad	Inverse variance weighted	2	0.197786	0.235261	0.400512
ANXA5	Pietzner	Inverse variance weighted	2	0.0542369	0.064607	0.401195
ATP4B	Sun_1	Wald ratio	1	0.0771461	0.0919028	0.401227
LRRC52	Pietzner	Wald ratio	1	0.0578596	0.0689271	0.401227
PTPRM	Sun_2	Inverse variance weighted	7	-0.0328102	0.0391295	0.401749
NHLRC3	Sun_1	Wald ratio	1	-0.0376606	0.0449164	0.401773
ADGRG1	Sun_2	Inverse variance weighted	9	-0.16091	0.191924	0.401804
HRK	Pietzner	Inverse variance weighted	2	0.0812541	0.0969379	0.401914
CHMP1A	Sun_2	Inverse variance weighted	4	-0.147811	0.177509	0.405017
PNLIP	Pietzner	Inverse variance weighted	5	0.0753157	0.090562	0.405608
TBC1D17	Sun_2	Wald ratio	1	0.0322486	0.0387911	0.405782
CD28	Sun_2	Inverse variance weighted	6	-0.0665411	0.080044	0.4058
WFDC2	Sun_2	Inverse variance weighted	3	0.250996	0.301937	0.405811
INA	Pietzner	Inverse variance weighted	2	-0.081901	0.0985314	0.405851
MMP13	Pietzner	Inverse variance weighted	2	-0.0755843	0.0909713	0.406053
ERAP2	Pietzner	Wald ratio	1	-0.0104426	0.0125827	0.406586
USP15	Pietzner	Inverse variance weighted	2	0.0581952	0.0701934	0.407065
MLEC	Pietzner	Inverse variance weighted	2	-0.0721917	0.0871837	0.407647
ELMO1	Pietzner	Wald ratio	1	-0.0774152	0.0935223	0.4078
DEFB4A_DEFB4B	Pietzner	Inverse variance weighted	2	-0.135228	0.163529	0.408274
FAM171B	Sun_1	Wald ratio	1	0.0437988	0.0529758	0.408367
G6PD	Ferkingstad	Inverse variance weighted	2	0.174874	0.211675	0.408724
APMAP	Sun_1	Wald ratio	1	0.0628133	0.076103	0.40916
FGL1	Ferkingstad	Inverse variance weighted	4	0.044139	0.053482	0.409198
DDC	Sun_2	Inverse variance weighted	5	-0.0778292	0.0943223	0.409291
HSD17B8	Pietzner	Wald ratio	1	-0.0852924	0.103655	0.410594
MOB4	Pietzner	Wald ratio	1	-0.0500924	0.0608768	0.410594
TGM3	Ferkingstad	Wald ratio	1	0.308938	0.375624	0.410811
CNTNAP2	Sun_2	Inverse variance weighted	4	0.0403345	0.0491174	0.41154
GPN1	Pietzner	Inverse variance weighted	3	0.0352746	0.042978	0.411783
VARS	Pietzner	Inverse variance weighted	3	-0.0179884	0.0219313	0.412093
PECAM1	Sun_2	Inverse variance weighted	7	-0.0639302	0.0780096	0.412491
PI15	Pietzner	Inverse variance weighted	2	0.0465933	0.0568673	0.412596
ITPKA	Pietzner	Inverse variance weighted	2	0.0498842	0.0608915	0.412655
CD96	Pietzner	Wald ratio	1	-0.0444291	0.0542361	0.412684
BCAT2	Pietzner	Wald ratio	1	-0.302619	0.370471	0.414014
DNASE1L2	Ferkingstad	Wald ratio	1	0.289396	0.354563	0.414382
LRRC24	Pietzner	Wald ratio	1	-0.0988461	0.121116	0.414428
FAM134B	Pietzner	Wald ratio	1	-0.0923149	0.113122	0.414463
TINF2	Ferkingstad	Inverse variance weighted	2	-0.204849	0.251295	0.414973
TRADD	Ferkingstad	Inverse variance weighted	5	-0.0527705	0.0647403	0.415009
LYPD3	Sun_2	Inverse variance weighted	17	0.0417867	0.0513338	0.415634
GREM2	Pietzner	Inverse variance weighted	3	-0.288918	0.354971	0.415691
RNASE3	Pietzner	Wald ratio	1	-0.0363479	0.0446945	0.416074
RNF150	Pietzner	Wald ratio	1	0.224079	0.275808	0.416536
FCN3	Pietzner	Inverse variance weighted	4	0.0438277	0.0539512	0.416585
CDNF	Pietzner	Inverse variance weighted	2	0.0601948	0.0742532	0.417555
AMY2B	Sun_2	Inverse variance weighted	9	0.0765781	0.0945177	0.417826
NSFL1C	Sun_2	Inverse variance weighted	2	0.118888	0.146807	0.418042
KCNAB2	Pietzner	Inverse variance weighted	2	0.0697806	0.0861681	0.418044
AMBP	Sun_2	Inverse variance weighted	7	0.0930611	0.114931	0.418106
PCDHB10	Ferkingstad	Inverse variance weighted	2	-0.137175	0.16948	0.418294
TRIAP1	Sun_2	Inverse variance weighted	6	-0.0765179	0.0946265	0.418727
RBL2	Pietzner	Inverse variance weighted	3	0.0410664	0.0508028	0.418889
C1QC	Sun_1	Inverse variance weighted	2	0.0289548	0.0358459	0.419231
NTS	Ferkingstad	Inverse variance weighted	3	0.133262	0.165034	0.419389
CUZD1	Sun_1	Wald ratio	1	-0.0185809	0.0230199	0.419571
MENT	Pietzner	Wald ratio	1	0.0271109	0.0335877	0.419571
RFNG	Sun_1	Wald ratio	1	-0.0662448	0.0820709	0.419571
S100A13	Sun_1	Wald ratio	1	-0.0122873	0.0152228	0.419571
TOM1L1	Sun_1	Wald ratio	1	-0.0564307	0.0699122	0.419571
TRH	Pietzner	Wald ratio	1	0.188695	0.233821	0.419664
CKAP2	Pietzner	Inverse variance weighted	2	-0.0761951	0.0944711	0.419929
PDIA5	Pietzner	Wald ratio	1	0.0138141	0.0171446	0.420394
CRLF1	Ferkingstad	Wald ratio	1	0.277182	0.344178	0.420621
PM20D1	Sun_2	Inverse variance weighted	6	-0.0777569	0.0966239	0.420971
CREG1	Ferkingstad	Inverse variance weighted	5	-0.0347834	0.0432244	0.420984
ELOA	Sun_2	Inverse variance weighted	2	0.0978203	0.121705	0.421542
BTC	Sun_2	Inverse variance weighted	4	-0.0288752	0.0359333	0.42164
EPO	Ferkingstad	Inverse variance weighted	6	0.170321	0.211963	0.421662
PIANP	Sun_1	Wald ratio	1	0.139993	0.174248	0.421734
BTN3A2	Sun_2	Inverse variance weighted	2	-0.567435	0.7077	0.422668
LCAT	Pietzner	Inverse variance weighted	2	0.0867278	0.10819	0.422769
B3GALTL	Pietzner	Wald ratio	1	-0.0239302	0.0298657	0.422982
PLXDC2	Pietzner	Inverse variance weighted	2	0.060249	0.075291	0.423586
ALPP	Sun_2	Inverse variance weighted	10	-0.0436976	0.0546076	0.423588
LILRB2	Sun_2	Inverse variance weighted	9	-0.0307471	0.0384296	0.42366
XXYLT1	Ferkingstad	Inverse variance weighted	2	-0.0742517	0.0928128	0.423702
PLAT	Ferkingstad	Inverse variance weighted	3	0.0676128	0.0845799	0.424061
GSTM1	Sun_1	Wald ratio	1	0.0561044	0.0702122	0.42425
SLAMF6	Pietzner	Inverse variance weighted	2	-0.0387153	0.0484699	0.424435
ERBB4	Sun_2	Inverse variance weighted	15	0.067504	0.084565	0.424726
ENPP5	Sun_1	Wald ratio	1	-0.015511	0.0194344	0.424801
PDE11A	Pietzner	Inverse variance weighted	2	0.0681683	0.085414	0.424817
HTRA2	Ferkingstad	Wald ratio	1	0.355928	0.446069	0.424916
NCK2	Ferkingstad	Wald ratio	1	0.372877	0.46731	0.424916
CER1	Pietzner	Inverse variance weighted	2	0.089455	0.112201	0.42529
LDLR	Sun_2	Inverse variance weighted	14	-0.0685078	0.0859826	0.425588
MPZL1	Pietzner	Inverse variance weighted	2	0.0650128	0.081696	0.426154
ANGPTL7	Sun_2	Inverse variance weighted	6	-0.0797123	0.100173	0.42618
TAGLN	Pietzner	Wald ratio	1	0.116768	0.146764	0.426255
LMOD1	Pietzner	Inverse variance weighted	2	0.173534	0.218128	0.426286
CD163	Sun_2	Inverse variance weighted	17	0.0698095	0.0877871	0.426489
ARL2	Pietzner	Inverse variance weighted	2	-0.0296496	0.037289	0.426538
SOX2	Pietzner	Inverse variance weighted	2	-0.0862837	0.10852	0.426559
CD276	Sun_2	Inverse variance weighted	5	0.0213669	0.0269484	0.427845
MCEE	Pietzner	Wald ratio	1	-0.0701814	0.0886353	0.428477
RDH16	Pietzner	Inverse variance weighted	4	-0.0844066	0.106865	0.429621
COPS7B	Pietzner	Inverse variance weighted	3	-0.0104971	0.013295	0.429791
PDGFD	Pietzner	Inverse variance weighted	5	-0.0230511	0.0292119	0.430053
FUS	Sun_2	Inverse variance weighted	2	0.140075	0.177644	0.430396
PRL	Sun_2	Inverse variance weighted	3	-0.118324	0.150111	0.430553
ATF6	Pietzner	Inverse variance weighted	4	-0.0539085	0.0684333	0.430842
EDAR	Sun_2	Inverse variance weighted	23	0.030185	0.0383498	0.431225
RAB21	Ferkingstad	Wald ratio	1	0.771961	0.981339	0.431493
IGFBP1	Pietzner	Inverse variance weighted	2	-0.167859	0.213495	0.431726
IL6	Sun_2	Inverse variance weighted	3	-0.108188	0.137645	0.431872
FES	Sun_2	Wald ratio	1	0.0923256	0.117577	0.432318
BCL2L11	Sun_2	Inverse variance weighted	10	0.0370003	0.0471391	0.432502
PTPRJ	Pietzner	Wald ratio	1	-0.131803	0.167963	0.432622
DGCR14	Pietzner	Inverse variance weighted	2	0.0483341	0.0616138	0.432765
TPST1	Sun_1	Wald ratio	1	-0.0534135	0.0681691	0.433308
RNF146	Pietzner	Inverse variance weighted	2	-0.0431516	0.0550976	0.433519
IL2RA	Sun_2	Inverse variance weighted	6	-0.0603711	0.0771826	0.434106
CHI3L2	Pietzner	Inverse variance weighted	4	-0.0367527	0.0469885	0.434119
ITIH2	Pietzner	Wald ratio	1	-0.0188187	0.0240705	0.434323
CPVL	Sun_2	Inverse variance weighted	11	0.0360869	0.0462095	0.434836
HARS1	Sun_2	Inverse variance weighted	3	0.113654	0.145581	0.434981
GYS1	Sun_2	Inverse variance weighted	3	0.0579014	0.0741912	0.435135
S100A16	Pietzner	Inverse variance weighted	2	0.0438969	0.0562794	0.435402
MMP7	Suhre	Wald ratio	1	0.044278	0.0567955	0.435624
TNFRSF19	Sun_2	Inverse variance weighted	5	0.0405492	0.0520309	0.435786
DEFB4A	Ferkingstad	Wald ratio	1	0.212072	0.272257	0.436015
DECR2	Pietzner	Inverse variance weighted	3	0.0162129	0.0208639	0.437113
CRTAM	Sun_2	Inverse variance weighted	11	-0.0679631	0.0878692	0.439251
CXCL8	Sun_2	Inverse variance weighted	6	-0.0988507	0.127846	0.439405
SIGLEC10	Sun_2	Inverse variance weighted	8	-0.138185	0.178784	0.439572
PPME1	Sun_2	Wald ratio	1	0.220655	0.286457	0.441127
PNLIPRP1	Pietzner	Inverse variance weighted	4	-0.0413033	0.0536425	0.441315
APOA5	Pietzner	Inverse variance weighted	3	-0.0228411	0.0296751	0.441476
HIST1H3A	Ferkingstad	Wald ratio	1	0.191634	0.249607	0.44264
ST3GAL1	Sun_2	Inverse variance weighted	7	-0.0586379	0.0763989	0.44277
RGS5	Ferkingstad	Inverse variance weighted	3	-0.0861575	0.1123	0.442956
MLF1	Pietzner	Inverse variance weighted	2	-0.022839	0.0298077	0.44355
BST2	Sun_2	Inverse variance weighted	11	-0.0473602	0.0618361	0.443737
CFL2	Pietzner	Wald ratio	1	0.103336	0.134931	0.443768
ANGPT2	Sun_2	Inverse variance weighted	6	-0.0679357	0.0887375	0.443926
CLEC11A	Pietzner	Inverse variance weighted	2	0.0323995	0.0423326	0.444059
SH3GLB1	Pietzner	Wald ratio	1	0.120269	0.157262	0.444411
CDC27	Sun_2	Inverse variance weighted	2	0.119394	0.156126	0.444436
OPHN1	Pietzner	Inverse variance weighted	2	0.0905517	0.118428	0.444499
WASF1	Sun_2	Inverse variance weighted	2	0.0389069	0.0508983	0.444625
COL6A3	Pietzner	Inverse variance weighted	2	0.102691	0.134437	0.444949
GP2	Sun_2	Inverse variance weighted	7	0.0459671	0.0602079	0.445181
ULBP1	Ferkingstad	Inverse variance weighted	2	-0.139141	0.182307	0.44533
EPHB1	Ferkingstad	Wald ratio	1	0.0397336	0.0521164	0.445821
TNFRSF10B	Sun_2	Inverse variance weighted	3	-0.141994	0.186562	0.446594
CLEC4M	Pietzner	Inverse variance weighted	2	-0.0583311	0.0766401	0.446595
EPYC	Sun_1	Wald ratio	1	0.089611	0.117771	0.446721
FDCSP	Pietzner	Wald ratio	1	0.190838	0.250808	0.446721
CAMK1	Suhre	Inverse variance weighted	2	-0.0104366	0.0137198	0.44684
PTPRS	Sun_2	Inverse variance weighted	5	0.0992599	0.130555	0.44708
COPE	Pietzner	Inverse variance weighted	2	-0.216385	0.28483	0.447434
CUL1	Pietzner	Inverse variance weighted	2	-0.0913703	0.120305	0.447561
PARVA	Pietzner	Inverse variance weighted	4	0.0473036	0.0623011	0.447689
METAP1D	Sun_2	Inverse variance weighted	2	-0.154502	0.203676	0.44811
KLK13	Sun_2	Inverse variance weighted	10	-0.0487633	0.0643049	0.448263
SESTD1	Sun_2	Inverse variance weighted	3	0.172097	0.227469	0.449305
MB	Sun_2	Inverse variance weighted	8	-0.110464	0.146269	0.450122
KCNE1L	Pietzner	Inverse variance weighted	5	-0.0511011	0.067686	0.450266
PRKRA	Sun_2	Inverse variance weighted	2	0.0943363	0.124974	0.450341
RPA2	Pietzner	Inverse variance weighted	2	-0.0821729	0.108876	0.450405
C5_C6	Pietzner	Wald ratio	1	0.0502875	0.0666903	0.450822
ERO1A	Sun_1	Inverse variance weighted	2	-0.0485664	0.0644165	0.450883
DNPH1	Sun_2	Wald ratio	1	0.0398985	0.0529478	0.451124
ERBB3	Sun_2	Inverse variance weighted	6	-0.0885855	0.117724	0.45176
YES1	Pietzner	Inverse variance weighted	2	0.0555502	0.0738687	0.452044
TNFRSF1A	Ferkingstad	Inverse variance weighted	5	0.0852376	0.113395	0.452237
HLA-DRA	Sun_2	Inverse variance weighted	2	-0.636146	0.84676	0.45249
DLG2	Pietzner	Inverse variance weighted	2	0.0581224	0.0773843	0.4526
CFH	Suhre	Wald ratio	1	-0.0231656	0.0308497	0.452702
SPOCK2	Pietzner	Inverse variance weighted	4	0.0474771	0.0632588	0.452941
THBS3	Ferkingstad	Inverse variance weighted	5	0.213416	0.284711	0.453503
KAZALD1	Sun_2	Inverse variance weighted	5	0.0241131	0.0322384	0.454483
RACGAP1	Ferkingstad	Wald ratio	1	0.26491	0.354365	0.454725
ALDOB	Pietzner	Inverse variance weighted	3	-0.116963	0.1565	0.454841
ADAM8	Sun_2	Inverse variance weighted	6	-0.0884722	0.118502	0.455314
PLA2G12B	Pietzner	Inverse variance weighted	4	0.047427	0.0636789	0.456402
KYNU	Suhre	Wald ratio	1	-0.013736	0.0184452	0.456458
RNF122	Ferkingstad	Wald ratio	1	-0.360231	0.484285	0.456972
APOC1	Ferkingstad	Inverse variance weighted	2	0.106859	0.143724	0.457177
CKM_CKB	Pietzner	Inverse variance weighted	4	0.0568377	0.0765176	0.457599
PCYOX1	Pietzner	Inverse variance weighted	5	0.0286429	0.0385842	0.457876
PRG3	Ferkingstad	Inverse variance weighted	6	-0.0859411	0.115845	0.458171
CTSO	Sun_2	Inverse variance weighted	10	-0.0595742	0.0803514	0.458439
GUK1	Pietzner	Inverse variance weighted	2	0.0370625	0.0499958	0.458504
ERO1LB	Pietzner	Inverse variance weighted	3	0.0602787	0.0813423	0.458663
PHGDH	Ferkingstad	Inverse variance weighted	4	-0.0498508	0.0673418	0.459139
MFAP4	Ferkingstad	Inverse variance weighted	2	0.266499	0.36015	0.45932
MRC1	Pietzner	Inverse variance weighted	2	-0.0862505	0.116611	0.459517
CHST15	Pietzner	Inverse variance weighted	3	-0.0297342	0.0402216	0.459749
CDK2AP1	Pietzner	Inverse variance weighted	2	0.0835185	0.113053	0.460057
BCAN	Sun_2	Inverse variance weighted	6	-0.066558	0.0901267	0.460215
MRPL21	Ferkingstad	Inverse variance weighted	2	-0.135071	0.183141	0.460804
STX10	Sun_1	Wald ratio	1	-0.0224315	0.0304568	0.461425
TEX29	Pietzner	Wald ratio	1	-0.0204273	0.0277356	0.461425
TDGF1	Sun_1	Wald ratio	1	0.00939462	0.0127779	0.462202
PSMB9	Pietzner	Inverse variance weighted	2	-0.0298367	0.0405846	0.462235
OBP2B	Sun_1	Inverse variance weighted	2	0.0212308	0.0288839	0.462316
ABHD14B	Sun_2	Inverse variance weighted	3	-0.167254	0.227784	0.462787
FABP1	Sun_2	Inverse variance weighted	2	0.0586897	0.0800371	0.463387
EFS	Pietzner	Inverse variance weighted	2	-0.0734447	0.100193	0.463539
HGS	Sun_2	Inverse variance weighted	3	-0.173284	0.236797	0.464301
IBSP	Sun_1	Inverse variance weighted	2	0.0604057	0.0825829	0.464501
TFPI	Sun_2	Inverse variance weighted	4	0.058872	0.0805554	0.464885
COL4A3BP	Pietzner	Inverse variance weighted	2	0.0537198	0.0735127	0.464929
L3MBTL2	Pietzner	Inverse variance weighted	2	0.076144	0.104236	0.465088
MMAB	Pietzner	Wald ratio	1	-0.0174499	0.023926	0.465802
PCDH8	Pietzner	Inverse variance weighted	2	0.0795269	0.109085	0.465979
CEACAM8	Sun_2	Inverse variance weighted	10	-0.0558658	0.0766493	0.466094
BAG4	Pietzner	Inverse variance weighted	3	-0.0549767	0.0754759	0.466369
FOXO3	Pietzner	Inverse variance weighted	2	-0.074302	0.102209	0.46725
LST1	Pietzner	Inverse variance weighted	2	0.0778982	0.107233	0.467571
FAM172A	Pietzner	Wald ratio	1	0.102804	0.141549	0.46767
SPON1	Pietzner	Inverse variance weighted	2	-0.10845	0.149538	0.468307
C11orf87	Pietzner	Inverse variance weighted	4	-0.0292789	0.0403912	0.468524
UROD	Pietzner	Inverse variance weighted	2	0.0240757	0.0332293	0.46874
NCAM1	Yao	Inverse variance weighted	3	0.06	0.08	0.469
IVD	Pietzner	Inverse variance weighted	2	-0.0773724	0.106883	0.46913
LEFTY2	Ferkingstad	Inverse variance weighted	4	-0.0159789	0.0221158	0.469981
PRXL2A	Sun_1	Wald ratio	1	0.0561037	0.0776547	0.470002
JAG1	Sun_1	Inverse variance weighted	2	-0.0367788	0.0509155	0.47008
ASTL	Ferkingstad	Inverse variance weighted	2	-0.141435	0.196241	0.471081
NOP16	Ferkingstad	Inverse variance weighted	2	-0.141435	0.196241	0.471081
GPX1	Ferkingstad	Wald ratio	1	0.242676	0.336816	0.471217
MSTN_GDF11	Sun_1	Inverse variance weighted	2	-0.044351	0.0615676	0.471302
GALNT16	Ferkingstad	Inverse variance weighted	2	-0.328846	0.456801	0.471594
HIST2H2BE	Ferkingstad	Inverse variance weighted	3	-0.0748296	0.104005	0.471847
AGAP2	Pietzner	Inverse variance weighted	2	0.0526828	0.0732584	0.472056
VWF	Suhre	Wald ratio	1	0.0263952	0.0367046	0.472063
IL22RA1	Sun_2	Inverse variance weighted	2	-0.127944	0.178341	0.473121
CCL19	Pietzner	Inverse variance weighted	2	0.096535	0.134629	0.473348
PIP4K2A	Pietzner	Wald ratio	1	-0.0522719	0.0729018	0.473362
PIP4K2B	Pietzner	Wald ratio	1	-0.0478635	0.0667534	0.473362
NADK	Sun_2	Inverse variance weighted	4	0.0354715	0.0495254	0.47385
NEK7	Pietzner	Wald ratio	1	-0.084085	0.117676	0.474889
SULT1B1	Pietzner	Inverse variance weighted	2	-0.0255357	0.0358231	0.475953
CA1	Ferkingstad	Inverse variance weighted	3	0.0857704	0.120366	0.476106
PDGFRB	Ferkingstad	Wald ratio	1	-0.00945975	0.0132857	0.476449
EPHB6	Pietzner	Wald ratio	1	0.0343168	0.0482177	0.476647
GNS	Pietzner	Inverse variance weighted	2	-0.0591064	0.0830547	0.476678
CLEC4A	Sun_2	Inverse variance weighted	11	0.0916863	0.128849	0.476725
SNTA1	Pietzner	Inverse variance weighted	2	0.07686	0.108103	0.477091
NAT1	Pietzner	Inverse variance weighted	2	-0.0233326	0.0328323	0.477296
SLITRK1	Ferkingstad	Inverse variance weighted	2	-0.146209	0.205768	0.477362
VMO1	Sun_2	Inverse variance weighted	6	0.0143949	0.0202798	0.477818
WFDC1	Pietzner	Inverse variance weighted	5	0.0248804	0.0351669	0.47926
PPY	Sun_2	Inverse variance weighted	9	0.066866	0.0945944	0.479647
ARL5A	Ferkingstad	Inverse variance weighted	2	-0.132899	0.188256	0.480218
CD14	Pietzner	Inverse variance weighted	5	-0.0294155	0.0417213	0.480781
SRI	Pietzner	Wald ratio	1	-0.0646212	0.0916877	0.480937
EPB41	Pietzner	Inverse variance weighted	3	-0.0612057	0.0868789	0.481125
DEFB110	Pietzner	Wald ratio	1	0.110581	0.157073	0.481428
FAM163B	Ferkingstad	Inverse variance weighted	3	-0.0374324	0.0532012	0.481682
ADRM1	Pietzner	Inverse variance weighted	2	0.0930453	0.132361	0.482079
PLXDC1	Sun_2	Inverse variance weighted	4	0.0596361	0.0848886	0.482353
F5	Suhre	Wald ratio	1	0.0236721	0.0336986	0.482389
CELA3A	Sun_2	Inverse variance weighted	16	0.0441244	0.0628302	0.482505
LGALS2	Sun_1	Inverse variance weighted	2	-0.0344345	0.0490439	0.482607
CD109	Suhre	Inverse variance weighted	2	-0.0155463	0.0221519	0.482802
DHH	Pietzner	Inverse variance weighted	2	0.0751328	0.107058	0.482808
DCBLD1	Ferkingstad	Inverse variance weighted	2	-0.17256	0.246482	0.48387
RTBDN	Sun_2	Inverse variance weighted	2	0.0654066	0.0935931	0.484652
SPOCK1	Sun_2	Inverse variance weighted	11	-0.0684032	0.0979353	0.484894
OSCAR	Sun_2	Inverse variance weighted	8	-0.0489274	0.0702314	0.486016
ILF3	Ferkingstad	Inverse variance weighted	2	0.104464	0.150241	0.486864
IL1R1	Sun_2	Inverse variance weighted	11	0.0374977	0.0539512	0.487036
GSR	Pietzner	Wald ratio	1	0.0729547	0.10504	0.487343
LRP8	Pietzner	Inverse variance weighted	3	-0.0425949	0.061412	0.487937
FEV	Pietzner	Inverse variance weighted	2	0.0637977	0.0920017	0.488033
ATP2A3	Pietzner	Inverse variance weighted	2	0.0530184	0.076489	0.488216
IGF1R	Sun_2	Inverse variance weighted	6	-0.0700502	0.101128	0.488504
AGR3	Ferkingstad	Inverse variance weighted	6	0.0624935	0.0903101	0.488945
OTUB2	Ferkingstad	Inverse variance weighted	2	-0.163803	0.236731	0.488976
SERPINB4	Ferkingstad	Wald ratio	1	0.212676	0.307785	0.489572
ADH5	Pietzner	Wald ratio	1	-0.0447062	0.0648547	0.490616
ADH6	Pietzner	Wald ratio	1	-0.0635529	0.0921953	0.490616
LRRC3B	Ferkingstad	Inverse variance weighted	3	-0.0882543	0.128038	0.490646
ADGRE2	Sun_2	Inverse variance weighted	6	-0.122355	0.177623	0.490917
KLRC4	Ferkingstad	Inverse variance weighted	2	-0.156345	0.22707	0.491119
OSBPL9	Ferkingstad	Inverse variance weighted	2	-0.10423	0.15138	0.491119
KLRB1	Pietzner	Wald ratio	1	0.0324744	0.0472118	0.49155
HSD11B1	Sun_2	Inverse variance weighted	11	-0.0605594	0.0880572	0.491624
ROBO1	Sun_2	Inverse variance weighted	9	-0.105319	0.153154	0.491663
CTSB	Pietzner	Wald ratio	1	0.019576	0.0284892	0.491996
ASPN	Sun_1	Wald ratio	1	0.0227764	0.0331572	0.492133
A4GALT	Pietzner	Inverse variance weighted	2	0.0278574	0.0405641	0.49224
CNTN4	Sun_2	Inverse variance weighted	8	-0.0493059	0.0718073	0.492308
MYZAP	Pietzner	Inverse variance weighted	3	0.0345398	0.0503272	0.49252
UCN3	Ferkingstad	Wald ratio	1	-0.182285	0.26595	0.493085
TRAF4	Ferkingstad	Inverse variance weighted	2	-0.175417	0.256277	0.49367
AKR1D1	Ferkingstad	Wald ratio	1	0.165719	0.242484	0.494342
CD1C	Sun_2	Inverse variance weighted	16	-0.0779625	0.114428	0.495668
HOPX	Pietzner	Inverse variance weighted	2	0.0296016	0.0434821	0.496013
EIF1B	Pietzner	Inverse variance weighted	2	0.0699686	0.102781	0.496027
B2M	Pietzner	Inverse variance weighted	2	-0.151174	0.22214	0.496166
FLI1	Sun_2	Inverse variance weighted	3	-0.142826	0.210007	0.496441
FNDC5	Sun_1	Wald ratio	1	-0.0523642	0.0770992	0.497024
AK4	Pietzner	Inverse variance weighted	4	-0.0527781	0.0777605	0.497311
GALP	Sun_1	Wald ratio	1	-0.0957332	0.141147	0.497612
ACOT13	Pietzner	Wald ratio	1	-0.0921612	0.136107	0.498328
UNC5B	Ferkingstad	Inverse variance weighted	4	0.0869189	0.128408	0.498471
B4GALT6	Sun_1	Wald ratio	1	-0.0237765	0.0351561	0.498843
COX5B	Sun_2	Inverse variance weighted	3	-0.202905	0.300253	0.499179
AGR2	Pietzner	Inverse variance weighted	2	-0.0758883	0.112331	0.49931
SYK	Pietzner	Inverse variance weighted	3	0.0633488	0.0937993	0.499444
STX4	Pietzner	Wald ratio	1	-0.100707	0.149294	0.499957
ERCC1	Pietzner	Inverse variance weighted	2	0.0471304	0.069908	0.500199
SLC26A11	Ferkingstad	Inverse variance weighted	3	-0.0493576	0.0732242	0.500272
CABLES2	Pietzner	Inverse variance weighted	2	-0.140559	0.208539	0.5003
KRT20	Ferkingstad	Inverse variance weighted	2	0.113402	0.168342	0.500539
RNASE1	Sun_1	Wald ratio	1	0.049897	0.074113	0.500785
ETS2	Pietzner	Inverse variance weighted	2	-0.0558095	0.0829262	0.500946
TP53	Pietzner	Inverse variance weighted	4	0.0254301	0.0378524	0.501697
CASC4	Pietzner	Inverse variance weighted	5	0.0195364	0.029087	0.501804
C5	Pietzner	Inverse variance weighted	4	0.0309279	0.0461055	0.502344
APOM	Pietzner	Inverse variance weighted	4	-0.066157	0.0986344	0.502393
GLT8D2	Sun_2	Wald ratio	1	-0.0590858	0.0881601	0.502724
AASDHPPT	Pietzner	Inverse variance weighted	2	0.0676175	0.100947	0.502967
BMPER	Pietzner	Inverse variance weighted	2	0.0655288	0.0978576	0.503091
FGF21	Sun_2	Inverse variance weighted	6	-0.0775701	0.115863	0.503176
ECHS1	Ferkingstad	Wald ratio	1	0.327308	0.489463	0.503681
PCDHAC1	Pietzner	Wald ratio	1	0.0667387	0.0998464	0.503869
PBK	Ferkingstad	Inverse variance weighted	3	-0.0421258	0.0630678	0.504169
MUSK	Ferkingstad	Inverse variance weighted	6	-0.120674	0.180851	0.504608
TYRO3	Sun_2	Inverse variance weighted	8	0.0302656	0.0453669	0.50469
NOS3	Sun_2	Inverse variance weighted	2	-0.121339	0.182134	0.505279
PA2G4	Pietzner	Inverse variance weighted	2	0.0706378	0.106057	0.505387
PDGFC	Sun_2	Inverse variance weighted	6	0.0573191	0.0861743	0.505953
FGB	Pietzner	Inverse variance weighted	2	-0.0505556	0.0760399	0.506142
ERLEC1	Sun_1	Wald ratio	1	-0.0562533	0.0846348	0.506268
LILRB3	Ferkingstad	Inverse variance weighted	2	-0.0439093	0.0661311	0.506708
ASMTL	Pietzner	Inverse variance weighted	2	0.0664834	0.10032	0.507514
NOTUM	Pietzner	Inverse variance weighted	2	-0.131229	0.198022	0.507524
IL1F5	Ferkingstad	Inverse variance weighted	3	-0.0266333	0.0402278	0.507932
PCSK7	Pietzner	Wald ratio	1	-0.0121398	0.0183406	0.508032
MATN2	Sun_2	Inverse variance weighted	6	-0.021408	0.0323465	0.508078
NEGR1	Pietzner	Inverse variance weighted	3	0.168554	0.254777	0.508245
KLRG2	Pietzner	Wald ratio	1	0.0465601	0.0704329	0.508576
NFATC3	Sun_2	Wald ratio	1	-0.168892	0.255613	0.508785
RND1	Pietzner	Inverse variance weighted	2	-0.096084	0.145785	0.509843
HSPB6	Sun_2	Inverse variance weighted	4	-0.186954	0.28391	0.510218
PREP	Ferkingstad	Wald ratio	1	0.0657776	0.0998967	0.510245
PRND	Ferkingstad	Inverse variance weighted	2	0.288797	0.438861	0.5105
MSR1	Pietzner	Inverse variance weighted	3	-0.02989	0.0454527	0.510791
FAM171A2	Ferkingstad	Inverse variance weighted	3	-0.086003	0.130805	0.510865
CD99	Sun_2	Inverse variance weighted	4	0.105472	0.160438	0.510924
FABP5	Sun_2	Inverse variance weighted	2	-0.11572	0.176095	0.511087
IDH1	Ferkingstad	Wald ratio	1	-0.0751164	0.114314	0.511113
HNRNPF	Pietzner	Inverse variance weighted	2	0.066009	0.100613	0.51178
ST6GALNAC1	Sun_1	Inverse variance weighted	2	-0.04129	0.0629362	0.511785
ZNF275	Pietzner	Wald ratio	1	0.0961018	0.146566	0.512025
LY9	Sun_2	Inverse variance weighted	13	-0.035269	0.0538303	0.512346
NUDCD3	Pietzner	Inverse variance weighted	2	0.0404946	0.0618662	0.512756
RCOR1	Sun_2	Wald ratio	1	0.162934	0.249389	0.513543
HMBS	Sun_2	Wald ratio	1	-0.084237	0.128998	0.513748
LXN	Sun_2	Inverse variance weighted	2	-0.0550144	0.0843743	0.514383
ISL1	Ferkingstad	Inverse variance weighted	3	-0.090511	0.13893	0.514733
SPOCK3	Pietzner	Inverse variance weighted	3	-0.0576263	0.0885342	0.515115
LYVE1	Pietzner	Inverse variance weighted	6	-0.0259781	0.0399554	0.515577
[truncated: 2,855 more rows]

## Sheet: TableS6 MR for colon cancer
Table S6: Mendelian randomization results of 13 proteins with colon cancer risk.
Protein	Study	Method	Nsnp	Beta	Se	P	Q	Pheterogeneity	Eggerintercept	Ppleiotropy
ADPGK	Ferkingstad	Wald ratio	1	-1.60035	0.46413	0.0005646
CD86	Ferkingstad	Inverse variance weighted	2	-1.1591	0.291257	6.9e-05	0.470348	0.492827
CHRDL2	Sun_1	Wald ratio	1	0.2777	0.0995934	0.005298
CLSTN3	Ferkingstad	Wald ratio	1	-1.36254	0.388463	0.0004523
CSAG1	Pietzner	Wald ratio	1	-0.111759	0.0261878	1.98e-05
CSF2RA	Ferkingstad	Wald ratio	1	-1.60035	0.46413	0.0005646
CXADR	Sun_2	Weighted median	5	-0.12387	0.116355	0.287062
CXADR	Sun_2	Simple mode	5	-0.00855066	0.190865	0.966414
CXADR	Sun_2	Weighted mode	5	-0.225238	0.120589	0.135173
CXADR	Sun_2	MR Egger	5	-0.422365	0.331339	0.292178	7.02767	0.071021	0.0428016	0.394759
CXADR	Sun_2	Inverse variance weighted	5	-0.127578	0.145592	0.380881	9.32805	0.0534029
FUT3	Sun_1	Wald ratio	1	-0.0541693	0.0309572	0.08015
GREM1	Pietzner	Inverse variance weighted	2	0.105055	0.189411	0.57914	1.95225	0.162345
MMP2	Pietzner	Wald ratio	1	-0.173704	0.137506	0.2065
POLR2F	Sun_2	Wald ratio	1	-1.63505	0.466155	0.0004523
STXBP6	Pietzner	Simple mode	3	-0.0662123	0.0814746	0.501759
STXBP6	Pietzner	MR Egger	3	-0.186224	0.0639132	0.210472	0.00038406	0.984364	0.0198569	0.627184
STXBP6	Pietzner	Weighted mode	3	-0.155548	0.0360484	0.0497357
STXBP6	Pietzner	Inverse variance weighted	3	-0.150857	0.0352303	1.85e-05	0.440255	0.802416
STXBP6	Pietzner	Weighted median	3	-0.152127	0.0366152	3.26e-05
TIMP2	Pietzner	Wald ratio	1	-0.215393	0.170507	0.2065
GREM1
CHRDL2
CLSTN3
POLR2F
ADPGK
CSF2RA
CSAG1
STXBP6
CD86
CXADR
FUT3
MMP2
TIMP2

## Sheet: TableS7 MR for rectal cancer
Table S7: Mendelian randomization results of 13 proteins with rectal cancer risk.
Protein	Study	Method	Nsnp	Beta	Se	P	Q	Pheterogeneity	Eggerintercept	Ppleiotropy
ADPGK	Ferkingstad	Wald ratio	1	-0.756114	0.621959	0.2241
CD86	Ferkingstad	Inverse variance weighted	2	-0.802338	0.394872	0.0421645	0.263221	0.607916
CHRDL2	Sun_1	Wald ratio	1	0.520372	0.141946	0.0002464
CLSTN3	Ferkingstad	Wald ratio	1	-0.663014	0.518964	0.2014
CSAG1	Pietzner	Wald ratio	1	-0.046807	0.0348709	0.1795
CSF2RA	Ferkingstad	Wald ratio	1	-0.756114	0.621959	0.2241
CXADR	Sun_2	Inverse variance weighted	5	0.0228504	0.128463	0.858821	1.47524	0.831018
CXADR	Sun_2	MR Egger	5	0.169175	0.28682	0.596783	1.14967	0.7651	-0.0209697	0.608215
CXADR	Sun_2	Simple mode	5	-0.0317605	0.211356	0.887824
CXADR	Sun_2	Weighted mode	5	-0.0268262	0.159163	0.874334
CXADR	Sun_2	Weighted median	5	-0.0284506	0.140865	0.839939
FUT3	Sun_1	Wald ratio	1	-0.0658066	0.0413722	0.1117
GREM1	Pietzner	Inverse variance weighted	2	0.12398	0.285085	0.663643	2.44018	0.118263
MMP2	Pietzner	Wald ratio	1	-0.124002	0.17807	0.4862
POLR2F	Sun_2	Wald ratio	1	-0.795617	0.622757	0.2014
STXBP6	Pietzner	Weighted median	3	-0.0653698	0.0475215	0.16895
STXBP6	Pietzner	MR Egger	3	-0.0406017	0.0836913	0.712448	0.143707	0.704624	-0.0151966	0.761301
STXBP6	Pietzner	Simple mode	3	-0.0886	0.109304	0.502721
STXBP6	Pietzner	Weighted mode	3	-0.063309	0.0476177	0.315044
STXBP6	Pietzner	Inverse variance weighted	3	-0.0678899	0.04687	0.147485	0.298601	0.86131
TIMP2	Pietzner	Wald ratio	1	-0.153762	0.220807	0.4862

## Sheet: TableS8 cis pQTL MR
Table S8: All results of proteome-wide Mendelian randomization for colorectal cancer risk using only cis pQTLs.
Protein	Method	Nsnp	Beta	Se	P
GREM1	Wald ratio	1	0.135235	0.0162436	8.4e-17
CHRDL2	Wald ratio	1	0.390855	0.0602877	8.98e-11
LAMB1_LAMC1_LAMA1	Wald ratio	1	0.301376	0.05158	5.13e-09
FUT3	Wald ratio	1	-0.0954042	0.0207821	4.42e-06
CABLES2	Wald ratio	1	-0.834206	0.183223	5.29e-06
KLK1	Wald ratio	1	0.0716879	0.0163983	1.23e-05
TGFB1	Wald ratio	1	0.307045	0.0731607	2.71e-05
SEMA3G	Wald ratio	1	-0.197149	0.0520503	0.00015207
LTBP3	Wald ratio	1	-0.136043	0.0365082	0.000194253
FUT5	Wald ratio	1	-0.108357	0.0291797	0.000204447
LIMA1	Wald ratio	1	0.299607	0.0822061	0.000267823
HHIP	Wald ratio	1	0.356317	0.101415	0.000442335
NTN4	Wald ratio	1	-0.260162	0.0746773	0.000494331
SPHK2	Wald ratio	1	-0.370396	0.106438	0.000501562
CCM2	Wald ratio	1	-0.406377	0.121965	0.00086247
NRTN	Wald ratio	1	2.30325	0.692847	0.00088633
MMP16	Wald ratio	1	0.18998	0.0582589	0.00111038
RSPO1	Wald ratio	1	0.212287	0.0680849	0.00182096
GSS	Wald ratio	1	-0.191332	0.0621196	0.00206954
IFNGR1	Wald ratio	1	-0.259098	0.0851052	0.00233116
MATN3	Wald ratio	1	0.0832034	0.0273768	0.00237211
CXCL6	Wald ratio	1	-0.0536816	0.0177437	0.00248316
AZGP1	Wald ratio	1	0.1249	0.0413903	0.00254764
MMP9	Wald ratio	1	-0.620965	0.206011	0.00257627
KIAA1161	Wald ratio	1	-0.187181	0.0623317	0.00267349
CRAT	Wald ratio	1	-0.549738	0.184146	0.0028326
CD22	Wald ratio	1	0.186235	0.06243	0.00285346
ITIH5	Wald ratio	1	0.141225	0.0474365	0.00290946
PI3	Wald ratio	1	0.149064	0.05039	0.00309442
CD33	Wald ratio	1	-0.0373012	0.0126642	0.00322529
MYORG	Wald ratio	1	-0.141442	0.0483335	0.00342941
PAM	Wald ratio	1	0.0753537	0.0257949	0.00348607
PPID	Wald ratio	1	-0.0933236	0.0320326	0.00357523
BOC	Wald ratio	1	0.239085	0.0845656	0.00469551
LGALS8	Wald ratio	1	0.16	0.05672	0.00478929
TPPP3	Wald ratio	1	-0.633182	0.224655	0.00482543
GCKR	Wald ratio	1	0.131009	0.0469294	0.00524457
TCEA2	Wald ratio	1	-0.143364	0.0513897	0.00527502
SWAP70	Wald ratio	1	0.0605654	0.0217145	0.00528441
ARSK	Wald ratio	1	-0.306958	0.111098	0.00572847
NFASC	Wald ratio	1	-0.0806711	0.029387	0.00604863
PGF	Wald ratio	1	0.364103	0.132868	0.00613774
CAPN2	Wald ratio	1	0.298322	0.109309	0.00634969
EPS8L2	Wald ratio	1	-0.153573	0.0564562	0.00652417
ALKBH3	Wald ratio	1	0.116474	0.0435931	0.0075434
FSTL3	Wald ratio	1	1.11216	0.417097	0.00766629
APOBEC3G	Wald ratio	1	0.244548	0.0918194	0.00773657
IL6R	Wald ratio	1	-0.0322962	0.0124437	0.0094486
NID2	Wald ratio	1	0.0478171	0.0185451	0.00992513
BOLA1	Wald ratio	1	0.0555305	0.0217391	0.0106367
IDI2	Wald ratio	1	-0.117857	0.0464187	0.0111167
TNFRSF14	Wald ratio	1	0.344542	0.136572	0.0116426
DEF6	Wald ratio	1	0.15736	0.0624509	0.0117441
ACOT8	Wald ratio	1	0.335681	0.13357	0.011966
CTSZ	Wald ratio	1	0.393122	0.157019	0.012292
NANS	Wald ratio	1	0.239781	0.0960144	0.012513
HPGDS	Wald ratio	1	0.0813613	0.032667	0.0127519
ICOSLG	Wald ratio	1	-0.0761493	0.030595	0.0128122
PTGFRN	Wald ratio	1	0.0471913	0.019026	0.013125
SDSL	Wald ratio	1	-0.244968	0.0990957	0.0134347
EPHA4	Wald ratio	1	-0.278312	0.112842	0.0136488
ARFIP1	Wald ratio	1	-0.153548	0.06265	0.0142508
PSG7	Wald ratio	1	-0.291819	0.119194	0.0143543
UBE2F	Wald ratio	1	-0.407262	0.166502	0.0144455
SIRPG	Wald ratio	1	-0.110637	0.0452806	0.0145507
ATXN10	Wald ratio	1	-0.350749	0.14659	0.0167239
CTSS	Wald ratio	1	-0.0675924	0.0282925	0.0168916
HDGF	Wald ratio	1	-0.032681	0.0137516	0.0174766
SEZ6L2	Wald ratio	1	0.252147	0.106299	0.0176899
COMT	Wald ratio	1	0.10809	0.045648	0.017889
SPINK6	Wald ratio	1	0.0559431	0.0236695	0.0181026
LY75	Wald ratio	1	-0.0371691	0.0157462	0.0182499
ALDH6A1	Wald ratio	1	-0.271892	0.115498	0.0185683
ESD	Wald ratio	1	0.0567786	0.0241376	0.0186585
RAD1	Wald ratio	1	0.8275	0.353745	0.0193221
MYOC	Wald ratio	1	0.104366	0.0446395	0.0193888
KLK3	Wald ratio	1	-0.619483	0.265181	0.0194875
BSG	Wald ratio	1	0.794063	0.340409	0.0196654
MAPK13	Wald ratio	1	0.156236	0.0672232	0.0201181
CCL7	Wald ratio	1	-0.0466497	0.0201418	0.0205548
SHMT1	Wald ratio	1	0.0402551	0.0173935	0.0206472
FGF23	Wald ratio	1	0.32419	0.140342	0.020888
VWC2	Wald ratio	1	0.075132	0.0325364	0.0209345
ORM1	Wald ratio	1	-0.268025	0.116198	0.0210759
IRF3	Wald ratio	1	-0.345289	0.150115	0.0214393
SESTD1	Wald ratio	1	0.363795	0.158411	0.0216458
IL1R1	Wald ratio	1	-0.201223	0.0878294	0.0219594
CA10	Wald ratio	1	-0.268239	0.117213	0.0221096
FUT3_FUT5	Wald ratio	1	-0.0887742	0.0387947	0.0221196
TNFRSF10B	Wald ratio	1	-0.10381	0.0456152	0.0228589
CXCL10	Wald ratio	1	0.181515	0.0797842	0.0229018
KLKB1	Wald ratio	1	-0.0635768	0.0280389	0.0233629
IDUA	Wald ratio	1	0.0630615	0.0278438	0.023523
IL22RA2	Wald ratio	1	0.287712	0.12708	0.0235725
CTSC	Wald ratio	1	0.0569413	0.0251771	0.02372
GALNT10	Wald ratio	1	0.0898853	0.0397539	0.0237568
VIT	Wald ratio	1	0.0959972	0.0424814	0.0238369
CD302	Wald ratio	1	0.120431	0.053306	0.0238682
MRC2	Wald ratio	1	-0.234093	0.103765	0.0240706
BIN2	Wald ratio	1	-0.322077	0.142837	0.0241421
NPTX1	Wald ratio	1	0.0712838	0.0318499	0.0252134
B3GNT8	Wald ratio	1	0.0407989	0.018255	0.025421
CALCOCO1	Wald ratio	1	0.310363	0.13938	0.0259647
ICAM5	Inverse variance weighted	2	0.0512468	0.0230337	0.0260906
AK1	Wald ratio	1	0.709897	0.31989	0.0264738
GP6	Wald ratio	1	-0.0704526	0.0318577	0.0270029
LRP4	Wald ratio	1	-0.079211	0.0358405	0.0270984
CCL8	Wald ratio	1	-0.0359969	0.0162933	0.0271532
CLEC4D	Wald ratio	1	0.0607634	0.027854	0.0291465
MCL1	Wald ratio	1	-0.0914742	0.0420121	0.0294561
TRIM5	Wald ratio	1	-0.113976	0.0524702	0.0298406
IGFALS	Wald ratio	1	0.166609	0.0767143	0.0298698
FGF5	Wald ratio	1	0.0507943	0.0235868	0.0312788
DNAJB11	Wald ratio	1	0.212571	0.0988739	0.0315615
SIGLEC6	Wald ratio	1	0.0490683	0.0228402	0.0316871
LAMC2	Wald ratio	1	-0.0567229	0.0264073	0.0317134
UBXN2B	Wald ratio	1	0.54471	0.253592	0.0317153
NPW	Wald ratio	1	-0.0766607	0.0357215	0.0318675
MGAT2	Wald ratio	1	-0.184343	0.0861748	0.0324211
GZMH	Wald ratio	1	0.669721	0.313163	0.0324704
ACADSB	Wald ratio	1	0.0913082	0.0427306	0.0326116
DLK2	Wald ratio	1	0.20304	0.0953456	0.0332115
ACP6	Wald ratio	1	-0.0336139	0.0159073	0.0345917
IL17RD	Wald ratio	1	0.0543321	0.025734	0.0347471
IL10	Wald ratio	1	0.300122	0.14307	0.0359291
NEO1	Wald ratio	1	-0.175065	0.0836162	0.0362893
PTPRM	Wald ratio	1	-0.56267	0.268845	0.0363567
OVCA2	Wald ratio	1	0.457956	0.219309	0.0367821
CNTN2	Wald ratio	1	0.0388207	0.0186178	0.0370565
ST8SIA6	Wald ratio	1	-0.628072	0.301655	0.0373344
CRELD2	Wald ratio	1	0.151556	0.0728407	0.0374666
RAB1A	Wald ratio	1	-0.288858	0.138948	0.037627
TBCB	Wald ratio	1	0.440271	0.2118	0.0376444
MAN2B2	Wald ratio	1	-0.0461727	0.0222248	0.0377526
SERPINA9	Wald ratio	1	0.0693302	0.033472	0.0383318
PLA2G2A	Wald ratio	1	-0.0373048	0.0180369	0.0386162
CPOX	Wald ratio	1	0.225394	0.109019	0.0386901
GSTZ1	Wald ratio	1	-0.0269482	0.0130475	0.038886
IGSF3	Wald ratio	1	-0.355499	0.172221	0.0389984
NSF	Wald ratio	1	-0.32916	0.159464	0.0390016
ENG	Wald ratio	1	0.176227	0.0854142	0.0390933
BLVRB	Wald ratio	1	-0.770607	0.37443	0.0395826
TAPBPL	Wald ratio	1	0.0249595	0.0121297	0.0396168
AGXT	Wald ratio	1	-0.11984	0.0583169	0.0398805
FXYD5	Wald ratio	1	-0.122603	0.0596761	0.0399303
MCAM	Wald ratio	1	-0.580413	0.282523	0.039938
YWHAB	Wald ratio	1	0.187651	0.0913589	0.0399763
CANT1	Wald ratio	1	0.244762	0.119437	0.0404329
CES1	Wald ratio	1	-0.124272	0.0607639	0.0408389
AXIN1	Wald ratio	1	0.63825	0.312626	0.0411935
CD160	Wald ratio	1	0.0799133	0.0392049	0.0415147
CPB2	Wald ratio	1	0.0388534	0.0191601	0.0425779
MXRA8	Wald ratio	1	-0.25169	0.124138	0.0426111
PSG9	Wald ratio	1	-0.179575	0.0891042	0.0438698
VEGFC	Wald ratio	1	0.0885178	0.0439555	0.0440301
FLRT3	Wald ratio	1	0.0487357	0.0242472	0.0444366
DUSP28	Wald ratio	1	0.1429	0.0712436	0.0448783
AP2A2	Wald ratio	1	-0.259194	0.129433	0.0452265
SF3B4	Wald ratio	1	-0.278219	0.139134	0.0455391
ENO3	Wald ratio	1	-0.0959388	0.0482618	0.0468248
ITIH4	Wald ratio	1	-0.165157	0.0834303	0.0477512
IGLON5	Wald ratio	1	0.59211	0.301611	0.0496278
CXADR	Wald ratio	1	-0.257582	0.131538	0.0502021
EFEMP1	Wald ratio	1	-0.130009	0.0664138	0.0502821
EPHA2	Wald ratio	1	-0.227094	0.116294	0.0508482
C1QTNF5	Wald ratio	1	-0.135891	0.0696888	0.0511799
FBLN5	Wald ratio	1	-0.290396	0.148969	0.051251
IGDCC4	Wald ratio	1	-0.24409	0.125514	0.0518085
TMPRSS5	Wald ratio	1	0.0379091	0.0195444	0.0524229
ACADVL	Wald ratio	1	0.616732	0.318516	0.052835
CDH6	Wald ratio	1	0.0555863	0.0287749	0.0533888
VTCN1	Wald ratio	1	-0.363865	0.188608	0.053705
SUMF2	Wald ratio	1	0.0927954	0.0481986	0.0541954
ASPH	Wald ratio	1	-0.146705	0.0763895	0.0547957
CLSTN1	Wald ratio	1	-0.0622051	0.0323983	0.0548563
CHST11	Wald ratio	1	0.0757547	0.0395845	0.0556523
DEFB104A_DEFB104B	Wald ratio	1	0.839126	0.438578	0.0557112
DSCAM	Wald ratio	1	0.129946	0.0682602	0.0569511
HAGH	Wald ratio	1	-0.149833	0.0787496	0.0570863
CLN5	Wald ratio	1	-0.121059	0.0638456	0.0579448
TLR3	Wald ratio	1	-0.0266359	0.014067	0.0582902
TNFRSF13B	Wald ratio	1	0.284721	0.150378	0.0583081
CIAPIN1	Wald ratio	1	0.465127	0.246347	0.0590128
SELL	Wald ratio	1	-0.0555932	0.0295146	0.0596217
CSGALNACT2	Wald ratio	1	-0.253649	0.134816	0.0599108
PLXNB2	Wald ratio	1	0.0922279	0.0491349	0.0605133
F7	Wald ratio	1	0.0338351	0.0180662	0.0610901
THBD	Wald ratio	1	0.0864493	0.0461953	0.0612913
SIGLEC7	Wald ratio	1	-0.167683	0.0896335	0.0613787
GCNT1	Wald ratio	1	0.0685753	0.0367488	0.0620334
PGLYRP2	Wald ratio	1	-0.0693098	0.0372949	0.0631086
CRISP2	Wald ratio	1	-0.0484852	0.0261302	0.0635214
SFTPA1	Wald ratio	1	-0.155536	0.0840168	0.0641336
DKK1	Wald ratio	1	-0.274227	0.148452	0.0647119
GNRH2	Wald ratio	1	-0.10569	0.05726	0.0649233
KREMEN1	Wald ratio	1	-0.106947	0.0580279	0.065326
FGFR3	Wald ratio	1	0.194801	0.105809	0.0656132
CSF1	Wald ratio	1	0.142755	0.0775495	0.0656477
NPPA	Wald ratio	1	-0.532475	0.289744	0.0661003
CPPED1	Wald ratio	1	-0.0446278	0.0243082	0.0663699
COL6A1	Wald ratio	1	-0.0245641	0.0134123	0.0670323
SPARCL1	Wald ratio	1	0.0389255	0.0212565	0.0670663
FN1	Wald ratio	1	0.043488	0.0237562	0.0671607
PRELP	Wald ratio	1	0.0748788	0.04096	0.0675353
WASF3	Wald ratio	1	0.191629	0.104874	0.0676664
CR2	Wald ratio	1	-0.155014	0.0848693	0.0677747
PF4	Wald ratio	1	-0.25524	0.14008	0.0684396
IHH	Wald ratio	1	0.259324	0.142372	0.0685391
ANGPTL2	Wald ratio	1	-1.07047	0.588144	0.0687477
BID	Wald ratio	1	0.597847	0.32868	0.0689214
CXCL14	Wald ratio	1	-0.391961	0.215721	0.0692202
APOL3	Wald ratio	1	-0.0352674	0.0194137	0.0692754
FABP4	Wald ratio	1	-0.31654	0.17465	0.0699206
SEMA6A	Wald ratio	1	0.141997	0.0784097	0.0701462
TNFRSF6B	Wald ratio	1	0.0927339	0.0512558	0.0704143
HGD	Wald ratio	1	0.256655	0.143569	0.0738297
IL2RB	Wald ratio	1	0.373901	0.210338	0.0754663
CTSL	Wald ratio	1	0.175823	0.098988	0.0756985
CD163	Wald ratio	1	-0.224458	0.126728	0.0765308
FGL1	Wald ratio	1	0.0535646	0.030264	0.0767422
GIF	Wald ratio	1	-0.209275	0.118394	0.0771249
SRL	Wald ratio	1	-0.14802	0.0839789	0.0779706
CA4	Wald ratio	1	-0.0819782	0.0465151	0.078002
B3GALT6	Wald ratio	1	-0.276096	0.156906	0.0784711
PARVA	Wald ratio	1	0.186026	0.10591	0.079011
FBP1	Wald ratio	1	0.0911558	0.0519186	0.079132
HMOX1	Wald ratio	1	-0.411207	0.234293	0.0792425
FAM3D	Wald ratio	1	0.108973	0.0622385	0.0799642
UBASH3B	Wald ratio	1	-0.144758	0.0827229	0.0801327
SEMA6B	Wald ratio	1	0.959348	0.548456	0.0802598
CTSD	Wald ratio	1	-0.0884852	0.0507528	0.0812542
AMY2B	Wald ratio	1	0.0860242	0.0494515	0.0819355
AMY2A	Wald ratio	1	-0.0844145	0.0485357	0.0819953
CLIC5	Wald ratio	1	-0.10105	0.0581425	0.0822143
CD207	Wald ratio	1	-0.0593191	0.034183	0.0826803
KLK8	Wald ratio	1	0.283296	0.163458	0.0830703
CCL4L1	Wald ratio	1	0.150697	0.0870533	0.0834363
SAR1A	Wald ratio	1	0.141395	0.0820667	0.0849015
CPVL	Wald ratio	1	0.0377342	0.0219926	0.086204
SPINT3	Wald ratio	1	0.0458715	0.0268504	0.08756
CDH5	Wald ratio	1	-0.14301	0.0838416	0.0880608
CES2	Wald ratio	1	-1.33391	0.790732	0.0916174
TXNDC15	Wald ratio	1	0.0303659	0.0180178	0.091925
TDRKH	Wald ratio	1	0.0790861	0.0469445	0.0920518
C7	Wald ratio	1	-0.0568607	0.0338099	0.0926121
PROS1	Wald ratio	1	-0.202298	0.120335	0.0927371
AGRP	Wald ratio	1	0.075458	0.0449391	0.0931294
TMEM190	Wald ratio	1	0.0262679	0.0157184	0.0946923
CSF2RB	Wald ratio	1	-0.0470565	0.0281711	0.0948433
SEPSECS	Wald ratio	1	0.154512	0.0926156	0.0952532
SCARF2	Wald ratio	1	-0.0849676	0.0509403	0.0953187
KIRREL2	Wald ratio	1	-0.165263	0.0991687	0.0956175
FST	Wald ratio	1	0.190885	0.114634	0.0958792
BTNL9	Wald ratio	1	-0.309089	0.185752	0.0961146
LILRB2	Wald ratio	1	-0.02791	0.0168672	0.0979876
DSG4	Wald ratio	1	0.519941	0.315808	0.0996853
IGFBPL1	Wald ratio	1	0.061598	0.0374186	0.0997253
ERP44	Wald ratio	1	2.05862	1.25835	0.101846
DNAJC10	Wald ratio	1	0.271437	0.165991	0.101995
PLEKHA7	Wald ratio	1	0.0371501	0.0227228	0.102065
FAM3B	Wald ratio	1	-0.0489728	0.0299841	0.102408
CX3CL1	Wald ratio	1	-0.21284	0.130558	0.103051
VAMP5	Wald ratio	1	-0.334097	0.204955	0.10308
DEFB1	Wald ratio	1	0.0570536	0.0350512	0.103584
CPE	Wald ratio	1	-0.0991915	0.0609431	0.103608
IL7R	Wald ratio	1	-0.0299052	0.0183909	0.103931
WISP1	Wald ratio	1	0.044291	0.0272872	0.104559
HSPG2	Wald ratio	1	-0.130257	0.0802941	0.104751
F13B	Wald ratio	1	-0.0591793	0.0365383	0.105307
CETN3	Wald ratio	1	0.188981	0.116742	0.105493
GSTT2B	Wald ratio	1	-0.0413548	0.0255626	0.105708
FABP6	Wald ratio	1	-0.246054	0.152139	0.105815
SCUBE1	Wald ratio	1	0.16237	0.100508	0.106203
AKR7A3	Wald ratio	1	0.0903146	0.0559986	0.106787
AKT3	Wald ratio	1	-0.474132	0.294038	0.106857
OBP2B	Wald ratio	1	0.0834861	0.0518436	0.107323
ADAMTS16	Wald ratio	1	-0.207083	0.128716	0.107652
AP1G2	Wald ratio	1	-0.128499	0.0799097	0.107824
FASLG	Wald ratio	1	0.327548	0.20394	0.108252
ISCU	Wald ratio	1	-0.198809	0.124118	0.109205
ALAD	Wald ratio	1	0.125765	0.0785483	0.109351
ENPP6	Wald ratio	1	0.225866	0.141132	0.109512
CDHR2	Wald ratio	1	-0.235956	0.147526	0.109727
SPOCK1	Wald ratio	1	-0.186128	0.116393	0.10979
A2M	Wald ratio	1	-0.173875	0.108742	0.109828
PRTFDC1	Wald ratio	1	-0.128698	0.0805679	0.110181
ISG15	Wald ratio	1	0.0768768	0.0481317	0.110217
PRPSAP1	Wald ratio	1	-0.212908	0.133326	0.110288
POR	Wald ratio	1	0.0466636	0.0292476	0.110608
IQGAP2	Wald ratio	1	0.157983	0.099062	0.110759
CBR1	Wald ratio	1	-0.0761189	0.0477887	0.1112
LILRA4	Wald ratio	1	0.0648362	0.0407354	0.111465
SPON1	Wald ratio	1	-0.0658972	0.0414106	0.111539
REG4	Wald ratio	1	0.731461	0.460166	0.111934
VWA2	Wald ratio	1	0.14022	0.0884255	0.112798
LYPLAL1	Wald ratio	1	-0.0998689	0.0630857	0.113406
SERPINA1	Wald ratio	1	0.0476287	0.0302142	0.114941
KRT20	Wald ratio	1	0.397493	0.252793	0.115857
SIGLEC9	Wald ratio	1	-0.0189663	0.0120812	0.116439
ANG	Wald ratio	1	0.05406	0.0344362	0.116448
NBL1	Wald ratio	1	0.229071	0.145962	0.116559
FGG	Wald ratio	1	0.163437	0.10476	0.118734
FCGR2A_FCGR2B	Wald ratio	1	0.0230336	0.0147647	0.118749
SULT1A3	Wald ratio	1	-0.148769	0.0954639	0.119144
SULT1A1	Wald ratio	1	-0.307455	0.197292	0.119144
PIGR	Wald ratio	1	0.230388	0.147863	0.119206
COMP	Wald ratio	1	0.160253	0.102895	0.119367
SIAE	Wald ratio	1	-0.264048	0.169797	0.119928
FGA_FGB_FGG	Wald ratio	1	0.154481	0.0993779	0.120071
IL1RN	Wald ratio	1	-0.116193	0.074769	0.12018
LPL	Wald ratio	1	-0.0641521	0.0413217	0.120542
HAPLN1	Wald ratio	1	0.153049	0.0986941	0.120964
MSR1	Wald ratio	1	-0.117106	0.0756239	0.121495
DNER	Wald ratio	1	-0.0860418	0.0555921	0.121687
PATE4	Wald ratio	1	-0.0516717	0.03342	0.122073
HRG	Wald ratio	1	-0.0229826	0.0148708	0.122228
SIGLEC12	Wald ratio	1	0.0276903	0.0179391	0.122693
BCHE	Wald ratio	1	0.0411216	0.0266475	0.12279
MASP1	Wald ratio	1	0.113834	0.0739676	0.123812
ENTPD5	Wald ratio	1	-0.0356328	0.0231548	0.123829
OLFM2	Wald ratio	1	0.0374089	0.0243175	0.123963
CRHBP	Wald ratio	1	-0.0359571	0.0233797	0.124058
PARP1	Wald ratio	1	-0.184736	0.120188	0.124277
TAGLN2	Wald ratio	1	-0.214054	0.139311	0.124411
CA3	Wald ratio	1	0.148235	0.0964894	0.124469
MMP12	Wald ratio	1	0.0426742	0.027799	0.12476
CCN4	Wald ratio	1	0.0532875	0.034733	0.124979
ITGB7	Wald ratio	1	0.224357	0.146287	0.125109
ECH1	Wald ratio	1	0.0534022	0.0348938	0.125912
B4GAT1	Wald ratio	1	-0.0830966	0.0543222	0.126091
SCO2	Wald ratio	1	-0.114103	0.0746422	0.126348
MMP8	Wald ratio	1	0.0593438	0.0388504	0.126638
DPP6	Wald ratio	1	-0.103274	0.0676581	0.126907
UBE2C	Wald ratio	1	-0.105128	0.0689783	0.127489
QSOX1	Wald ratio	1	0.0606071	0.0400117	0.12984
LILRB5	Wald ratio	1	0.0228584	0.0151173	0.130516
TPSAB1	Wald ratio	1	-0.0323617	0.0214064	0.130591
STARD5	Wald ratio	1	-0.0630178	0.0416891	0.130633
CD72	Wald ratio	1	0.133477	0.0885411	0.131678
SMPD1	Wald ratio	1	-0.0627357	0.0416355	0.131866
CTRB1	Wald ratio	1	-0.0385578	0.0255918	0.131901
MERTK	Wald ratio	1	-0.0875692	0.0581319	0.131968
ATP1B2	Wald ratio	1	0.0779193	0.0517862	0.132418
PPA1	Wald ratio	1	-0.0569192	0.0379102	0.133247
GRPEL1	Wald ratio	1	-0.139588	0.0930122	0.133421
CD14	Inverse variance weighted	2	-0.0716016	0.0477622	0.13384
CHMP2B	Wald ratio	1	0.0632403	0.0422189	0.134155
DAPP1	Wald ratio	1	0.218129	0.145665	0.134271
WFIKKN1	Wald ratio	1	0.140223	0.0937515	0.134736
TP53I3	Wald ratio	1	0.048743	0.0326202	0.135108
CCL23	Wald ratio	1	-0.0472375	0.0316163	0.135153
ENDOU	Wald ratio	1	0.161889	0.108559	0.135893
CKMT1A_CKMT1B	Wald ratio	1	-0.142292	0.0955103	0.136276
HADH	Wald ratio	1	-0.243487	0.163645	0.136779
PEAR1	Wald ratio	1	0.0815107	0.0548239	0.137075
CRYGD	Wald ratio	1	0.0793737	0.053447	0.13752
SFTPD	Wald ratio	1	0.0292844	0.0197193	0.137528
AIF1L	Wald ratio	1	-0.0260373	0.0175492	0.137895
VSTM2L	Wald ratio	1	0.189639	0.128075	0.13869
CGREF1	Wald ratio	1	-0.0400596	0.0270552	0.138696
STIM1	Wald ratio	1	0.180338	0.121967	0.139251
PLCG2	Wald ratio	1	-0.0909524	0.0616124	0.13989
PFKM	Wald ratio	1	0.178176	0.1207	0.139893
PCSK1	Wald ratio	1	-0.0219762	0.0149065	0.140411
CYB5A	Wald ratio	1	0.166964	0.113261	0.140442
IFNL1	Wald ratio	1	-0.381542	0.259502	0.141485
GPX7	Wald ratio	1	0.0283147	0.0192686	0.141704
HMHA1	Wald ratio	1	0.124299	0.0846235	0.141874
CCBL2	Wald ratio	1	0.0510824	0.0348267	0.142441
SULT2A1	Wald ratio	1	0.0802584	0.0547708	0.142826
HEBP1	Wald ratio	1	0.0359014	0.0245383	0.143447
LDHA	Wald ratio	1	0.63422	0.435065	0.144907
BPHL	Wald ratio	1	-0.0569192	0.0390478	0.144929
MGAT4C	Wald ratio	1	-0.171749	0.11798	0.145463
AHSG	Wald ratio	1	-0.0375697	0.0258617	0.146304
FAHD1	Wald ratio	1	-0.0374165	0.0257614	0.146384
PRDX3	Wald ratio	1	0.20601	0.142139	0.147238
SDC1	Wald ratio	1	-0.164291	0.1134	0.147401
TBC1D23	Wald ratio	1	-0.146596	0.101303	0.147866
SCUBE3	Wald ratio	1	-0.0946754	0.065515	0.148431
GSTO1	Wald ratio	1	0.0238831	0.0165322	0.148558
GNLY	Wald ratio	1	-0.0291208	0.0201763	0.148931
KPNA6	Wald ratio	1	-0.13931	0.0965336	0.148985
THPO	Wald ratio	1	-0.499492	0.346122	0.148989
KLK10	Wald ratio	1	0.0368052	0.0255231	0.149292
HBZ	Wald ratio	1	-0.0286003	0.0199201	0.151073
NDRG3	Wald ratio	1	-0.199134	0.138814	0.151419
CA13	Wald ratio	1	-0.0580803	0.0406214	0.152775
PGP	Wald ratio	1	-0.0676921	0.0474479	0.153677
NUCB1	Wald ratio	1	-0.157651	0.110513	0.153714
MATN4	Wald ratio	1	0.0955584	0.0670948	0.15438
HSPB1	Wald ratio	1	0.0478244	0.0336224	0.154911
GLO1	Wald ratio	1	0.0634618	0.0446233	0.154978
VASN	Wald ratio	1	0.0855969	0.060222	0.155213
COLEC11	Wald ratio	1	-0.0273448	0.0192878	0.156272
LCT	Wald ratio	1	-0.0324653	0.0229051	0.156371
SNX8	Wald ratio	1	0.118866	0.0839465	0.156783
ANGPT1	Wald ratio	1	-0.116391	0.082208	0.156831
ATXN3	Wald ratio	1	0.0731533	0.0517227	0.157263
CRABP2	Wald ratio	1	-0.091921	0.0650745	0.157788
CNTN5	Wald ratio	1	0.0484184	0.0342818	0.157843
PRKCA	Wald ratio	1	-0.214745	0.152655	0.159506
TFPI	Wald ratio	1	0.06557	0.0466314	0.159685
PEBP1	Wald ratio	1	-0.108883	0.0774699	0.159878
CSRP1	Wald ratio	1	0.234178	0.166657	0.159977
NAAA	Wald ratio	1	0.0325762	0.0232535	0.161239
RGMB	Wald ratio	1	0.0926682	0.0662768	0.162053
CYB5D2	Wald ratio	1	0.142915	0.102536	0.163377
PDE5A	Wald ratio	1	0.059966	0.0430374	0.163515
IL12B_IL23A	Wald ratio	1	0.0536415	0.0385298	0.163859
IL12B	Wald ratio	1	0.0392732	0.0282093	0.163859
IL12A_IL12B	Wald ratio	1	0.0407278	0.0292541	0.163859
ADIPOQ	Wald ratio	1	-0.0997292	0.0717939	0.164801
GNPTG	Wald ratio	1	0.0504793	0.0363681	0.165135
C1QTNF9	Wald ratio	1	0.0576131	0.041511	0.165167
IL18	Wald ratio	1	0.0699583	0.0504324	0.16539
DNAJB12	Wald ratio	1	0.189242	0.136851	0.166716
CALCB	Wald ratio	1	-0.0924928	0.0668972	0.166784
RET	Wald ratio	1	0.0568441	0.0412614	0.168309
PNLIPRP2	Wald ratio	1	0.0178811	0.0129834	0.168442
ACE	Wald ratio	1	-0.0305553	0.0222336	0.169353
CDH2	Wald ratio	1	0.219491	0.159848	0.169714
CNTN1	Inverse variance weighted	2	-0.0884397	0.0644092	0.169724
FOLH1	Wald ratio	1	0.096457	0.0702626	0.169812
SHBG	Wald ratio	1	-0.120462	0.08788	0.170452
ADGRE5	Wald ratio	1	-0.293039	0.214175	0.171241
DLD	Wald ratio	1	0.20864	0.152845	0.17224
SPINK1	Wald ratio	1	0.0511042	0.0374558	0.172445
IL17B	Wald ratio	1	-0.182694	0.134121	0.173148
PTPRU	Wald ratio	1	-0.205839	0.151195	0.173385
HP	Wald ratio	1	0.02691	0.0197685	0.173434
LIFR	Wald ratio	1	-0.131601	0.0969192	0.174513
MIA	Wald ratio	1	0.0260033	0.0191525	0.17456
LYVE1	Wald ratio	1	-0.115644	0.0851945	0.17465
KRT5	Wald ratio	1	-0.14158	0.104318	0.174719
MEGF9	Wald ratio	1	0.0638979	0.04709	0.174803
HAVCR2	Wald ratio	1	-0.0357944	0.02642	0.175474
FCN1	Wald ratio	1	-0.0383395	0.028335	0.176031
PCDH1	Wald ratio	1	0.253628	0.187578	0.176337
GLB1	Wald ratio	1	0.0883196	0.0654961	0.177507
LMAN2L	Wald ratio	1	-0.0804365	0.0597292	0.178081
CD83	Wald ratio	1	0.117731	0.08748	0.178365
RAB22A	Wald ratio	1	-0.185217	0.13771	0.178631
EPHA10	Wald ratio	1	0.162049	0.120531	0.1788
MXRA7	Wald ratio	1	-0.0701482	0.0523875	0.180562
CXCL9	Wald ratio	1	0.149604	0.111757	0.180685
ITGA11	Wald ratio	1	0.0976747	0.0730236	0.181034
SLC39A5	Wald ratio	1	0.214117	0.160147	0.181222
CGA_FSHB	Wald ratio	1	-0.200854	0.150258	0.181312
CCL25	Wald ratio	1	-0.0427066	0.031963	0.181509
IDO1	Wald ratio	1	0.086178	0.0645348	0.181754
EGFR	Wald ratio	1	0.17178	0.128729	0.182064
PMM2	Wald ratio	1	-0.0979523	0.0735388	0.182867
MPI	Wald ratio	1	-0.0937586	0.0704486	0.183229
SORT1	Wald ratio	1	-0.129648	0.0974378	0.183329
SARS2	Wald ratio	1	-0.0893346	0.0672846	0.184273
SPATA20	Wald ratio	1	-0.0278456	0.0209971	0.184784
FCRL1	Wald ratio	1	-0.0539364	0.0407242	0.18536
TRDMT1	Wald ratio	1	0.0366277	0.0276781	0.18572
CLEC4A	Wald ratio	1	0.151077	0.114468	0.186896
NUDT12	Wald ratio	1	0.0261722	0.0198377	0.187063
FAM162A	Wald ratio	1	0.149184	0.113135	0.187289
PRSS3	Wald ratio	1	0.0356193	0.0270139	0.187319
FSTL1	Wald ratio	1	0.0835032	0.0635774	0.189045
PRDX5	Wald ratio	1	0.243459	0.185528	0.189437
CD46	Wald ratio	1	-0.0817588	0.0623771	0.189953
PDCD6IP	Wald ratio	1	-0.154522	0.117946	0.190158
ACOX1	Wald ratio	1	0.293376	0.224561	0.191403
CD300E	Wald ratio	1	0.0569075	0.0436842	0.192676
DLL1	Wald ratio	1	-0.184533	0.141841	0.193264
IL32	Wald ratio	1	-0.214775	0.165184	0.193526
GFRAL	Wald ratio	1	-0.0783497	0.0603089	0.193896
CD38	Wald ratio	1	-0.0530302	0.0409033	0.19481
DPP10	Wald ratio	1	-0.0732619	0.0565446	0.195097
CLEC12A	Wald ratio	1	0.0156934	0.0121178	0.195296
IGFBP5	Wald ratio	1	-0.376958	0.292372	0.197291
DDC	Wald ratio	1	-0.055205	0.0428263	0.197383
A1BG	Wald ratio	1	-0.0416215	0.0322935	0.197449
CA1	Wald ratio	1	0.0928413	0.0721641	0.198258
XXYLT1	Wald ratio	1	-0.095672	0.074607	0.199721
REN	Wald ratio	1	-0.129461	0.101098	0.200354
GPA33	Wald ratio	1	0.112713	0.0880222	0.200369
GALNT3	Wald ratio	1	0.0515054	0.0404821	0.203266
TNC	Wald ratio	1	-0.0200508	0.0157659	0.203451
RBP1	Wald ratio	1	0.265082	0.208923	0.204512
IL12RB1	Wald ratio	1	-0.0264162	0.02085	0.205168
FAS	Inverse variance weighted	2	-0.0525464	0.0414816	0.205249
FOLR3	Wald ratio	1	0.0215013	0.0170729	0.207892
LEPR	Wald ratio	1	0.0176316	0.0140027	0.207973
CNTNAP2	Wald ratio	1	0.0369415	0.029376	0.208559
C1QC	Wald ratio	1	0.0443849	0.0352956	0.208565
PSG4	Wald ratio	1	0.0332158	0.0265105	0.210232
FAIM3	Wald ratio	1	-0.267388	0.213555	0.21054
UNC5C	Wald ratio	1	-0.0864373	0.069315	0.21239
MANEA	Wald ratio	1	-0.0204449	0.0164271	0.213283
CD200	Wald ratio	1	-0.142009	0.114113	0.21333
MAP4K5	Wald ratio	1	0.108586	0.0873071	0.213601
MFAP4	Wald ratio	1	0.171955	0.138378	0.213996
CCN1	Wald ratio	1	-0.17517	0.141558	0.215924
SLC39A14	Wald ratio	1	0.198627	0.160635	0.216269
TPSB2	Wald ratio	1	0.0527783	0.0428283	0.217828
ZADH2	Wald ratio	1	0.0921685	0.074818	0.217985
ACP1	Wald ratio	1	-0.0151709	0.0123181	0.2181
TNFSF8	Wald ratio	1	0.0824909	0.0672073	0.219668
B4GALT2	Wald ratio	1	-0.057698	0.0470646	0.220225
LRP11	Wald ratio	1	0.0211486	0.017328	0.222281
KLK13	Wald ratio	1	-0.0436776	0.0358682	0.223329
CCL18	Wald ratio	1	-0.0359563	0.029532	0.223399
CCL3	Wald ratio	1	-0.0472569	0.0388134	0.223399
TIMP4	Wald ratio	1	-0.0479347	0.0394533	0.224376
CKMT2	Wald ratio	1	0.121685	0.10018	0.224498
NCR1	Wald ratio	1	-0.0729102	0.0600507	0.224692
TMEM106B	Wald ratio	1	0.0820305	0.0676432	0.225247
CECR1	Wald ratio	1	0.0330651	0.0272681	0.225287
ADA2	Wald ratio	1	0.0304349	0.0250991	0.225287
PLAUR	Wald ratio	1	-0.130107	0.10739	0.225689
SPINK4	Wald ratio	1	0.022278	0.0184585	0.22746
CD48	Wald ratio	1	-0.0368417	0.0305407	0.227695
HDGFRP3	Wald ratio	1	0.192002	0.159437	0.228491
MUC13	Wald ratio	1	0.0845537	0.07038	0.2296
LGMN	Wald ratio	1	0.0795987	0.0663424	0.230211
MAPK12	Wald ratio	1	-0.0524012	0.0437905	0.231449
PRSS27	Wald ratio	1	0.137157	0.114689	0.231734
SPINT1	Wald ratio	1	-0.102855	0.0861033	0.232262
CXCL13	Wald ratio	1	-0.353536	0.29693	0.233796
IGFBP3	Wald ratio	1	0.038945	0.0327143	0.233867
PRPSAP2	Wald ratio	1	-0.124957	0.105004	0.234039
ISLR2	Wald ratio	1	0.0888644	0.074676	0.234047
AARS	Wald ratio	1	0.235512	0.198206	0.234748
SPINK5	Wald ratio	1	-0.0449795	0.0378622	0.234841
DDX19B	Wald ratio	1	-0.427147	0.359756	0.235099
DDX19A	Wald ratio	1	-0.466698	0.393067	0.235099
ENO1	Wald ratio	1	-0.23168	0.195263	0.235424
PMEL	Wald ratio	1	0.123944	0.104485	0.235529
CPM	Wald ratio	1	0.174327	0.147199	0.236298
GSTA1	Wald ratio	1	0.0414423	0.0350084	0.2365
MTIF3	Wald ratio	1	-0.188426	0.159233	0.236678
CRIP2	Wald ratio	1	-0.180843	0.152955	0.237074
GZMA	Wald ratio	1	-0.302421	0.2565	0.238386
IDI1	Wald ratio	1	-0.169462	0.144012	0.239305
MAGI2	Wald ratio	1	-0.0264636	0.022586	0.241325
PGM2	Wald ratio	1	-0.345581	0.295694	0.24252
MANSC1	Wald ratio	1	0.05075	0.043425	0.242532
SEMA4D	Wald ratio	1	-0.0257276	0.0220297	0.242864
OAS1	Wald ratio	1	-0.0682837	0.0585419	0.243449
CHGA	Wald ratio	1	0.078735	0.0675209	0.243581
THBS4	Wald ratio	1	0.0728233	0.0624538	0.2436
PDE4A	Wald ratio	1	-0.0870331	0.0746494	0.243658
AOC3	Wald ratio	1	0.0348076	0.0298709	0.243911
B4GALT1	Wald ratio	1	0.068912	0.0591646	0.244121
SEMA4A	Wald ratio	1	0.101818	0.0874424	0.244263
STAMBPL1	Wald ratio	1	0.0653915	0.05617	0.244354
FLII	Wald ratio	1	-0.282978	0.243674	0.245521
PPIE	Wald ratio	1	-0.0433761	0.037357	0.245591
LTBP2	Wald ratio	1	0.178796	0.154199	0.246246
H6PD	Wald ratio	1	0.0350472	0.0302978	0.247372
REXO2	Wald ratio	1	-0.137849	0.119394	0.248267
SRA1	Wald ratio	1	-0.0940428	0.0814917	0.248493
COLEC10	Wald ratio	1	0.885235	0.767093	0.248495
PRDX6	Wald ratio	1	0.127724	0.110685	0.248525
NUDT2	Wald ratio	1	-0.0494207	0.042831	0.24856
A2ML1	Wald ratio	1	-0.0659187	0.0573103	0.250059
SDCBP2	Wald ratio	1	0.17792	0.155116	0.251376
TNFRSF1A	Wald ratio	1	0.30493	0.266226	0.252051
CINP	Wald ratio	1	0.308322	0.269523	0.252644
RALB	Wald ratio	1	-0.077587	0.0681209	0.25472
FCER2	Wald ratio	1	-0.0707303	0.0621303	0.254946
DSG2	Wald ratio	1	-0.0754523	0.0663577	0.255516
CHL1	Wald ratio	1	-0.0566291	0.0498232	0.255706
CD40	Wald ratio	1	-0.038032	0.033464	0.255745
VWA1	Wald ratio	1	-0.220925	0.19456	0.256163
KIR2DL5A	Wald ratio	1	0.0280136	0.0246775	0.256297
CD79B	Wald ratio	1	0.112176	0.09889	0.256649
CELA2A	Wald ratio	1	0.252203	0.22247	0.256943
LRPAP1	Wald ratio	1	0.100903	0.0890147	0.256983
SPINK2	Wald ratio	1	-0.0698128	0.0617459	0.258204
CCS	Wald ratio	1	0.0345002	0.0305225	0.258341
ICAM4	Wald ratio	1	0.202245	0.179121	0.258856
ADAM23	Wald ratio	1	-0.0327986	0.0290692	0.259195
MMP13	Wald ratio	1	-0.159995	0.142286	0.26082
SERPINA3	Wald ratio	1	-0.0413729	0.0368487	0.261531
IFI16	Wald ratio	1	-0.0489994	0.0436438	0.26156
CALCA	Wald ratio	1	0.165329	0.147389	0.261982
SNAP29	Wald ratio	1	0.104855	0.0938673	0.263971
STK4	Wald ratio	1	-0.325778	0.29175	0.264151
CCL27	Wald ratio	1	0.0841227	0.0754264	0.264724
PSG3	Wald ratio	1	0.0289107	0.0259389	0.265035
RARRES2	Wald ratio	1	0.0490274	0.0439991	0.265158
RBP4	Wald ratio	1	0.124971	0.112216	0.265423
DECR1	Wald ratio	1	-0.346903	0.311877	0.266006
CTSF	Wald ratio	1	0.0732631	0.0659073	0.266307
LIPN	Wald ratio	1	-0.0173735	0.0156365	0.26653
PSG1	Wald ratio	1	0.0720017	0.06482	0.266657
HSD17B14	Wald ratio	1	-0.129469	0.116633	0.266977
PIK3IP1	Wald ratio	1	0.0581705	0.0524065	0.267004
ENPEP	Wald ratio	1	-0.0587973	0.0530359	0.267589
ERAP1	Wald ratio	1	0.0165528	0.0149439	0.268007
NUB1	Wald ratio	1	0.149938	0.135623	0.268919
ODAM	Wald ratio	1	-0.0884676	0.0800245	0.26894
EGFLAM	Wald ratio	1	-0.191883	0.173628	0.269099
TPST2	Wald ratio	1	0.0655096	0.0593244	0.26948
TMEM132D	Wald ratio	1	-0.0524328	0.0476251	0.270919
PGM1	Wald ratio	1	-0.0659707	0.0599741	0.271338
SNX1	Wald ratio	1	-0.0757069	0.0689079	0.271913
CHAC2	Wald ratio	1	0.120118	0.109479	0.272565
GCLM	Wald ratio	1	0.160543	0.146455	0.272994
LTF	Wald ratio	1	-0.0444151	0.04055	0.273378
CNP	Wald ratio	1	0.164694	0.15044	0.273628
LRIG3	Wald ratio	1	-0.0938017	0.0857914	0.274232
TES	Wald ratio	1	0.124042	0.113505	0.274471
DNAJB6	Wald ratio	1	-0.0928956	0.085005	0.274471
IL2RA	Wald ratio	1	-0.0296923	0.0272103	0.275178
DNAJC30	Wald ratio	1	0.0602162	0.0554129	0.277177
PCSK9	Wald ratio	1	-0.0616621	0.0567904	0.277574
ALDOB	Wald ratio	1	-0.115823	0.106732	0.277844
ADAMTS5	Wald ratio	1	-0.0204781	0.0188805	0.27809
ESAM	Wald ratio	1	0.05256	0.048596	0.279444
SERPINB5	Wald ratio	1	-0.0847965	0.078433	0.279638
ACY1	Wald ratio	1	-0.526571	0.487664	0.280239
BAG3	Wald ratio	1	0.271669	0.251995	0.281
MYDGF	Wald ratio	1	0.126956	0.118243	0.28296
ANGPTL3	Wald ratio	1	-0.0589768	0.0552382	0.285664
SPOCK3	Wald ratio	1	-0.0861717	0.0808159	0.286301
CD276	Wald ratio	1	0.0196742	0.0185367	0.288524
ACADM	Wald ratio	1	-0.033842	0.0318869	0.288547
USP15	Wald ratio	1	0.086959	0.0819403	0.288577
FKBP1B	Wald ratio	1	0.0540453	0.0509303	0.288616
PDCD6	Wald ratio	1	0.0161941	0.0152632	0.288697
ELOA	Wald ratio	1	0.198071	0.186701	0.288736
PSMD9	Wald ratio	1	0.13033	0.1233	0.290505
TFRC	Wald ratio	1	-0.0297444	0.0282077	0.291664
WARS	Wald ratio	1	-0.0497314	0.0471683	0.291728
GLRX	Wald ratio	1	0.0320621	0.0304099	0.29173
CXCL8	Wald ratio	1	0.289855	0.274935	0.291761
CES3	Wald ratio	1	-0.0971907	0.0925732	0.293773
BST1	Wald ratio	1	-0.0153199	0.0145963	0.293913
CLEC10A	Wald ratio	1	-0.0408339	0.0389072	0.293939
PRDX1	Wald ratio	1	-0.0795153	0.0758091	0.294229
AKR7A2	Wald ratio	1	-0.0623315	0.0594596	0.2945
CELA3A	Wald ratio	1	-0.0822435	0.078457	0.294518
GLIPR2	Wald ratio	1	-0.0748846	0.0715475	0.295265
CDNF	Wald ratio	1	0.0929829	0.0888897	0.295539
GKN2	Wald ratio	1	0.0357496	0.0342406	0.296453
PON1	Inverse variance weighted	2	-0.0191484	0.0183403	0.296457
LACTB2	Wald ratio	1	-0.122343	0.117486	0.297715
PXN	Wald ratio	1	0.025125	0.0241678	0.298522
EGF	Wald ratio	1	0.122144	0.117576	0.298875
UNC5D	Wald ratio	1	0.153183	0.147515	0.299073
SSC4D	Wald ratio	1	-0.0483649	0.0465825	0.299148
CDKN1A	Wald ratio	1	-0.110096	0.10611	0.299474
GZMK	Wald ratio	1	0.110573	0.106586	0.299546
COL6A2	Wald ratio	1	-0.0603535	0.0582802	0.300401
NPL	Wald ratio	1	-0.07836	0.0756951	0.300573
LYZ	Wald ratio	1	-0.0224297	0.021667	0.300575
CCL26	Wald ratio	1	-0.0924154	0.0893479	0.300981
PVRL4	Wald ratio	1	-0.29717	0.287519	0.301338
AXL	Wald ratio	1	-0.0918324	0.0888712	0.301454
RNASE2	Wald ratio	1	0.0496375	0.0481141	0.30223
NFU1	Wald ratio	1	0.0650514	0.0630553	0.302233
SLITRK3	Wald ratio	1	0.045646	0.0442652	0.30245
SCARF1	Wald ratio	1	0.0328059	0.0318607	0.303166
CDHR5	Wald ratio	1	-0.031589	0.0307071	0.303612
NRCAM	Wald ratio	1	0.0575793	0.0559976	0.303834
APRT	Wald ratio	1	-0.369854	0.360241	0.304568
ZG16B	Wald ratio	1	-0.127461	0.124252	0.304972
PCOLCE2	Wald ratio	1	-0.0396465	0.0386587	0.305104
ANXA2	Inverse variance weighted	2	-0.0158982	0.0155042	0.305168
PTHLH	Wald ratio	1	-0.0883663	0.0862537	0.305602
CAT	Wald ratio	1	-0.0354763	0.0346396	0.305763
ASAH2	Wald ratio	1	-0.0284649	0.0277958	0.305801
MDGA1	Wald ratio	1	-0.0147346	0.0143945	0.306012
GRK5	Wald ratio	1	0.06499	0.0635205	0.306244
LSP1	Wald ratio	1	-0.111933	0.109752	0.307788
GPC5	Inverse variance weighted	2	0.0179814	0.0176379	0.307976
PLTP	Wald ratio	1	0.0253615	0.0248868	0.308167
PLA2G1B	Wald ratio	1	0.263813	0.2589	0.308214
CEACAM8	Wald ratio	1	-0.126769	0.124552	0.30877
CBR3	Wald ratio	1	-0.020487	0.0201612	0.309554
CD5L	Wald ratio	1	0.0407346	0.0400946	0.309647
CRH	Wald ratio	1	-0.0573541	0.0565163	0.31019
INPP5B	Wald ratio	1	0.0542005	0.0534783	0.310819
FOXO1	Wald ratio	1	-0.146745	0.14522	0.312255
CHST4	Wald ratio	1	-0.0998225	0.0992563	0.314558
CD59	Wald ratio	1	-0.0465658	0.0463561	0.315126
MAPK9	Wald ratio	1	-0.0667182	0.0664386	0.315278
HAPLN4	Wald ratio	1	0.127404	0.126971	0.315663
MPPED2	Wald ratio	1	0.0480515	0.0479085	0.315868
PLA2R1	Wald ratio	1	0.0161876	0.0161664	0.316679
DPT	Wald ratio	1	-0.0355824	0.0355624	0.317038
NUCB2	Wald ratio	1	-0.0375405	0.0375215	0.317066
BMPER	Wald ratio	1	0.124173	0.124258	0.31764
ANXA5	Wald ratio	1	0.0725566	0.0726658	0.318038
SEMA3C	Wald ratio	1	0.0826656	0.08283	0.318272
DUSP13	Wald ratio	1	-0.049104	0.0493037	0.319274
GALNT13	Wald ratio	1	-0.319742	0.321143	0.319426
CCL3L1	Wald ratio	1	-0.0647081	0.0649945	0.319448
WFDC1	Wald ratio	1	0.0488051	0.0490668	0.319898
FKBP4	Wald ratio	1	-0.158566	0.159632	0.320552
TXNL4B	Wald ratio	1	0.0798237	0.0804102	0.320853
SCLY	Wald ratio	1	0.108696	0.109571	0.321189
SPRY2	Wald ratio	1	-0.187511	0.189245	0.321764
CD300A	Wald ratio	1	-0.029515	0.0298218	0.322314
GNMT	Wald ratio	1	0.0361965	0.03669	0.323864
BANK1	Wald ratio	1	-0.137125	0.139304	0.324939
VIM	Wald ratio	1	-0.106353	0.108087	0.325138
SCRN1	Wald ratio	1	-0.172326	0.175375	0.325798
TREML2	Wald ratio	1	-0.0206464	0.0210123	0.325813
POSTN	Wald ratio	1	-0.182737	0.186465	0.327083
SCAMP3	Wald ratio	1	-0.205676	0.210044	0.327478
FOLR1	Wald ratio	1	-0.167683	0.171288	0.327603
QSOX2	Wald ratio	1	0.0464141	0.0474644	0.328138
MPHOSPH8	Wald ratio	1	0.250169	0.256656	0.329696
CD300C	Wald ratio	1	-0.0347072	0.0356174	0.329835
TGM2	Wald ratio	1	0.0755685	0.077898	0.331999
APOA1BP	Wald ratio	1	0.0745526	0.0768531	0.332013
AFM	Wald ratio	1	0.0453325	0.0467908	0.332628
GP2	Wald ratio	1	-0.0618561	0.0639761	0.333613
MSTN	Wald ratio	1	0.269924	0.279292	0.333815
RWDD1	Wald ratio	1	0.156496	0.162118	0.334385
GRHPR	Wald ratio	1	0.0353772	0.0366558	0.334485
ASF1A	Wald ratio	1	0.0667543	0.0693957	0.336081
CST4	Wald ratio	1	-0.045259	0.0470744	0.336333
APOA5	Wald ratio	1	-0.0193756	0.0201583	0.336464
BTC	Wald ratio	1	-0.0352885	0.0367673	0.337167
SERPING1	Wald ratio	1	-0.0206156	0.0214819	0.337219
ATOX1	Wald ratio	1	0.141275	0.147247	0.337336
C4BPA	Wald ratio	1	-0.04453	0.0464762	0.337999
IL16	Wald ratio	1	-0.0354518	0.0370394	0.338498
ART3	Wald ratio	1	0.04978	0.0520968	0.33931
CXCL5	Wald ratio	1	-0.0326234	0.034206	0.340218
NOG	Wald ratio	1	0.110247	0.115664	0.340505
GPCPD1	Wald ratio	1	-0.110078	0.115765	0.341671
LDLRAP1	Wald ratio	1	0.284464	0.299297	0.341889
MST1	Wald ratio	1	-0.0116237	0.0122299	0.341894
CD74	Wald ratio	1	-0.373409	0.393024	0.342066
CCL2	Wald ratio	1	0.2937	0.30919	0.342162
ITGB6	Wald ratio	1	-0.0512441	0.0539772	0.342435
PLA2G7	Wald ratio	1	-0.0989329	0.104215	0.34246
APOA4	Wald ratio	1	0.232542	0.245754	0.344028
VCAM1	Wald ratio	1	-0.170788	0.180761	0.344747
KIAA1467	Wald ratio	1	0.0901571	0.0954904	0.345094
ADAMTS13	Wald ratio	1	-0.0305182	0.0323627	0.345679
ITLN1	Wald ratio	1	-0.098674	0.104688	0.34591
ADA	Wald ratio	1	0.0234715	0.0249155	0.34617
MME	Wald ratio	1	-0.268438	0.285049	0.346333
BTNL8	Wald ratio	1	0.0830314	0.088175	0.346364
IGLL1	Wald ratio	1	-0.0634908	0.0675017	0.346919
NAP1L4	Wald ratio	1	-0.0777641	0.0827277	0.347217
KDR	Wald ratio	1	0.0418984	0.044741	0.349034
HDHD3	Wald ratio	1	0.100934	0.107836	0.349276
PCNP	Wald ratio	1	0.0906947	0.0969033	0.34931
GPD1	Wald ratio	1	-0.187461	0.20036	0.34947
AFP	Wald ratio	1	0.0737121	0.0788721	0.350006
TFPI2	Wald ratio	1	-0.324097	0.347967	0.351645
CLSTN2	Wald ratio	1	-0.0713758	0.0766621	0.351831
SIGLEC1	Wald ratio	1	0.0409375	0.0440637	0.352862
PADI2	Wald ratio	1	0.123044	0.132739	0.353946
PDLIM1	Wald ratio	1	-0.130118	0.140507	0.354413
PDK1	Wald ratio	1	-0.0278705	0.030103	0.354529
FCRL3	Wald ratio	1	-0.0140647	0.015195	0.354647
IL33	Wald ratio	1	1.68089	1.81773	0.355113
RRM1	Wald ratio	1	0.226585	0.24511	0.355267
CKM	Wald ratio	1	-0.0787428	0.0852997	0.355939
CKM_CKB	Wald ratio	1	-0.0776016	0.0840635	0.355939
FAIM	Wald ratio	1	-0.0362131	0.0392343	0.35601
FCN2	Inverse variance weighted	2	-0.0241204	0.0261873	0.357013
C1S	Wald ratio	1	0.0175867	0.0191809	0.359203
C1R	Wald ratio	1	0.0250272	0.0272959	0.359203
MZB1	Wald ratio	1	0.362422	0.395989	0.36007
CXCL11	Wald ratio	1	0.0288086	0.0315043	0.360489
PODXL	Wald ratio	1	-0.0571734	0.0626516	0.361474
NMRAL1	Wald ratio	1	0.0342015	0.0374892	0.361608
PTPRS	Wald ratio	1	-0.10773	0.118152	0.361879
ADSSL1	Wald ratio	1	0.0373956	0.0410935	0.362816
SIGLEC14	Wald ratio	1	-0.0262938	0.0290602	0.365569
SIGLEC5	Wald ratio	1	-0.0258592	0.0285798	0.365569
IFNGR2	Wald ratio	1	0.0133299	0.014761	0.366503
FTCD	Wald ratio	1	-0.0818767	0.0907011	0.36668
DSC2	Wald ratio	1	0.0593576	0.0659432	0.36805
ADM	Wald ratio	1	0.131234	0.145804	0.368082
PLXDC1	Wald ratio	1	0.0612521	0.0680532	0.368087
SH3BGRL2	Wald ratio	1	-0.131715	0.146639	0.369065
POFUT1	Wald ratio	1	0.0316036	0.0352332	0.369727
TIMP3	Wald ratio	1	0.0150358	0.0167914	0.370551
PRTN3	Wald ratio	1	-0.0733392	0.08204	0.371352
EBI3	Wald ratio	1	0.0174588	0.0195313	0.371382
SORD	Wald ratio	1	-0.0867163	0.0970667	0.37166
METAP1	Wald ratio	1	-0.223405	0.250127	0.371767
NUDT9	Wald ratio	1	-0.0514708	0.0576631	0.372064
RBM17	Wald ratio	1	-0.0577958	0.0648956	0.373146
PACSIN3	Wald ratio	1	-0.135041	0.151856	0.373859
IGFBP1	Wald ratio	1	0.148119	0.166846	0.37467
SLITRK5	Wald ratio	1	0.0853724	0.0962541	0.375107
HINT1	Wald ratio	1	-0.0670464	0.0756064	0.375196
CFHR5	Inverse variance weighted	2	0.0317873	0.0359665	0.376801
SCGB3A1	Wald ratio	1	0.105634	0.119627	0.37722
APOC1	Wald ratio	1	0.140877	0.159645	0.37754
FGFBP1	Wald ratio	1	-0.132561	0.150315	0.377838
RTBDN	Wald ratio	1	0.0900035	0.102222	0.378606
ASRGL1	Wald ratio	1	-0.0403964	0.0458931	0.378735
PBLD	Wald ratio	1	-0.0266832	0.0303272	0.378945
LGALSL	Wald ratio	1	0.133816	0.152267	0.379494
CRLF1	Wald ratio	1	0.0652085	0.0742077	0.379548
CRYZ	Wald ratio	1	0.0136427	0.0155602	0.380611
PTPRN2	Wald ratio	1	-0.0887794	0.101258	0.380612
TRIP10	Wald ratio	1	0.594145	0.678458	0.381178
VSIR	Inverse variance weighted	2	-0.0163311	0.0186766	0.381894
SERPINB9	Wald ratio	1	0.155645	0.178139	0.382266
CFHR2	Wald ratio	1	0.0144149	0.0164998	0.382314
PLA2G15	Wald ratio	1	0.0573608	0.065662	0.382349
RCL	Wald ratio	1	0.128684	0.147475	0.382892
AMY1B_AMY1C_AMY1A	Wald ratio	1	0.039545	0.0453951	0.383684
SFRP4	Wald ratio	1	-0.0646774	0.074667	0.386374
GUK1	Wald ratio	1	0.0461881	0.053359	0.386704
FGFR2	Wald ratio	1	-0.117082	0.135303	0.386856
RBP2	Wald ratio	1	-0.189191	0.218657	0.386906
MTHFSD	Wald ratio	1	-0.0243106	0.0282638	0.389716
CHST15	Wald ratio	1	-0.101431	0.117936	0.389764
CLEC4C	Wald ratio	1	-0.0152376	0.0177276	0.390042
PPCDC	Wald ratio	1	0.0369894	0.0430658	0.390394
PGLYRP3	Wald ratio	1	-0.279596	0.326349	0.391588
NT5M	Wald ratio	1	-0.0538153	0.0628147	0.391593
SGK3	Wald ratio	1	0.47577	0.556173	0.39231
PLAT	Wald ratio	1	0.0774944	0.0905937	0.392326
CNTFR	Wald ratio	1	-0.081163	0.0950793	0.393307
DYNLL2	Wald ratio	1	-0.218005	0.256307	0.395012
FUT10	Wald ratio	1	0.0186109	0.0218837	0.395077
ADAMTSL2	Wald ratio	1	0.246988	0.290517	0.395232
FAM177A1	Wald ratio	1	-0.0238828	0.0281197	0.395701
SFTPB	Wald ratio	1	0.0233017	0.0274857	0.396562
NPNT	Wald ratio	1	-0.074518	0.088004	0.397131
C1QA	Wald ratio	1	0.0360378	0.0425624	0.39716
NNMT	Wald ratio	1	-0.263745	0.31189	0.397756
CPLX1	Wald ratio	1	0.229027	0.270873	0.397825
NME2_NME1-NME2	Wald ratio	1	-0.0502792	0.0596856	0.399564
CRTAM	Wald ratio	1	-0.0420648	0.0503571	0.403531
KL	Wald ratio	1	-0.0860334	0.103015	0.403632
DDX58	Wald ratio	1	0.0382767	0.0459078	0.404409
DNAJB1	Wald ratio	1	0.267378	0.321178	0.405131
CD1C	Wald ratio	1	-0.193844	0.232918	0.405273
TBC1D17	Wald ratio	1	0.0325632	0.0391695	0.405782
PSMG3	Wald ratio	1	-1.04101	1.2526	0.405928
ERAP2	Wald ratio	1	-0.0104786	0.0126261	0.406586
NT5E	Wald ratio	1	0.0216949	0.0261653	0.40702
LEAP2	Wald ratio	1	-0.040907	0.0493515	0.407166
ELMO1	Wald ratio	1	-0.077194	0.0932551	0.4078
FAM171B	Wald ratio	1	0.0437988	0.0529758	0.408367
APMAP	Wald ratio	1	0.0628133	0.076103	0.40916
HSPC159	Wald ratio	1	0.175049	0.21249	0.410055
MTPAP	Wald ratio	1	-0.07918	0.0961835	0.410384
TYRO3	Wald ratio	1	0.0204914	0.0249856	0.412143
EDAR	Wald ratio	1	0.0320118	0.0390744	0.412642
MGAT1	Wald ratio	1	1.3163	1.60672	0.412644
NELL2	Wald ratio	1	-0.0738433	0.0901972	0.412965
GPR116	Wald ratio	1	-0.0162392	0.0198443	0.413169
VOPP1	Wald ratio	1	0.132701	0.162204	0.413293
NAGLU	Wald ratio	1	-0.0215558	0.0263848	0.413941
BCAT2	Wald ratio	1	-0.300457	0.367824	0.414014
GLCE	Wald ratio	1	-0.0184954	0.0226642	0.414466
C2CD2L	Wald ratio	1	0.21131	0.25969	0.415816
RNASE3	Wald ratio	1	-0.0361591	0.0444623	0.416074
BLMH	Wald ratio	1	-0.0219079	0.0270191	0.417464
SVEP1	Wald ratio	1	-0.0328087	0.0405424	0.418375
PFKFB2	Wald ratio	1	-0.0633737	0.0784068	0.418937
TFF1	Wald ratio	1	0.0411826	0.0510249	0.419604
AMN	Wald ratio	1	-0.0372549	0.0462353	0.420377
PDIA5	Wald ratio	1	0.0138776	0.0172234	0.420394
LARGE	Wald ratio	1	0.111252	0.138188	0.420777
RILP	Wald ratio	1	-0.773169	0.961538	0.421342
TIMD4	Wald ratio	1	-0.0533696	0.0664026	0.421555
PIANP	Wald ratio	1	0.139993	0.174248	0.421734
B3GALTL	Wald ratio	1	-0.0238064	0.0297112	0.422982
CA12	Wald ratio	1	0.0451883	0.056549	0.424232
APOE	Wald ratio	1	-0.0432806	0.0541637	0.42425
ENPP5	Wald ratio	1	-0.015511	0.0194344	0.424801
TNFSF10	Wald ratio	1	-0.0714154	0.0896087	0.425469
RETN	Wald ratio	1	-0.135673	0.170482	0.426137
TAGLN	Wald ratio	1	0.117666	0.147893	0.426255
TREM2	Wald ratio	1	-0.0646859	0.0813875	0.426736
NELL1	Wald ratio	1	-0.0248723	0.031301	0.426838
CNTN4	Wald ratio	1	-0.0497987	0.0628732	0.428332
QPCTL	Wald ratio	1	0.0438634	0.0553945	0.428455
MCEE	Wald ratio	1	-0.0705005	0.0890382	0.428477
DKK3	Wald ratio	1	0.0525951	0.0664659	0.428763
ICAM1	Wald ratio	1	0.0136029	0.0172052	0.42916
MPO	Wald ratio	1	0.0895609	0.11329	0.42921
GLRX2	Wald ratio	1	0.11701	0.1481	0.429484
PLD3	Wald ratio	1	-0.123655	0.156535	0.429556
CXCL12	Wald ratio	1	-0.0974423	0.123754	0.431055
PCSK2	Wald ratio	1	0.057339	0.0728475	0.431217
RAB21	Wald ratio	1	0.771961	0.981339	0.431493
FES	Wald ratio	1	0.0944562	0.120291	0.432318
PTPRJ	Wald ratio	1	-0.132578	0.168951	0.432622
CLEC11A	Wald ratio	1	0.0345325	0.0440139	0.432698
TPST1	Wald ratio	1	-0.0534135	0.0681691	0.433308
CD209	Wald ratio	1	0.0651817	0.0832888	0.433863
COL6A3	Inverse variance weighted	2	0.103052	0.131693	0.433913
ITIH2	Wald ratio	1	-0.018803	0.0240504	0.434323
SLAMF6	Wald ratio	1	-0.0396722	0.0508642	0.435412
PAG1	Wald ratio	1	0.14917	0.191324	0.435583
MMP7	Wald ratio	1	0.0441458	0.056626	0.435624
MMP3	Wald ratio	1	-0.0237115	0.0305098	0.437055
SERPINH1	Wald ratio	1	-0.0721875	0.0928956	0.437111
NTM	Wald ratio	1	-0.0274605	0.0353964	0.437868
GAS6	Wald ratio	1	0.0387715	0.0499838	0.437938
SEPTIN9	Wald ratio	1	0.338138	0.43667	0.438721
LSAMP	Wald ratio	1	-0.0794435	0.102607	0.438781
FCRL6	Wald ratio	1	0.0162143	0.0209547	0.439063
FMOD	Wald ratio	1	0.0811482	0.105338	0.441085
GDNF	Wald ratio	1	0.049779	0.0646413	0.441252
CALCOCO2	Wald ratio	1	-0.0988531	0.128594	0.442057
CPA1	Wald ratio	1	-0.0683676	0.0889968	0.442367
CFL2	Wald ratio	1	0.105274	0.137461	0.443768
APOL1	Wald ratio	1	0.0284328	0.0371289	0.443805
GPNMB	Inverse variance weighted	2	0.0310733	0.040663	0.444768
WWP2	Wald ratio	1	0.0722548	0.0946587	0.445273
EPHB1	Wald ratio	1	0.0397336	0.0521164	0.445821
TNFSF13	Wald ratio	1	-0.0434591	0.0570341	0.446069
DPY30	Wald ratio	1	0.152424	0.201172	0.448641
CCL14	Wald ratio	1	0.0173735	0.0229812	0.449657
FAM20A	Wald ratio	1	0.0508492	0.0672997	0.449911
C5_C6	Wald ratio	1	0.0501141	0.0664603	0.450822
FCRL2	Wald ratio	1	-0.0196172	0.0260197	0.450887
DNPH1	Wald ratio	1	0.0398985	0.0529478	0.451124
OLFM1	Wald ratio	1	-0.102115	0.135747	0.451903
CFH	Wald ratio	1	-0.0230266	0.0306646	0.452702
NQO1	Wald ratio	1	0.014826	0.0197583	0.453033
IL27RA	Wald ratio	1	0.0313783	0.0418773	0.453681
CADM1	Wald ratio	1	-0.0844193	0.112693	0.453793
IL6ST	Wald ratio	1	-0.0650746	0.0869304	0.454109
SSC5D	Wald ratio	1	-0.0272687	0.036457	0.454479
ETFA	Wald ratio	1	-0.0325852	0.0437105	0.455984
KYNU	Wald ratio	1	-0.0136706	0.0183573	0.456458
IL27	Wald ratio	1	0.0196028	0.026356	0.457014
MYBPC1	Wald ratio	1	0.113388	0.153246	0.459354
PLXNC1	Wald ratio	1	-0.0488357	0.0660559	0.459719
FGF2	Wald ratio	1	-0.0168783	0.0228341	0.459803
C1QTNF3	Wald ratio	1	-0.0570318	0.07717	0.459882
CD4	Wald ratio	1	0.0326006	0.044195	0.460726
SLC27A4	Wald ratio	1	0.220716	0.299629	0.461346
NTF3	Wald ratio	1	-0.0970396	0.131863	0.461783
TDGF1	Wald ratio	1	0.00939462	0.0127779	0.462202
CD300LG	Wald ratio	1	-0.0351726	0.0479092	0.462856
DTX3	Wald ratio	1	-0.114163	0.155705	0.463436
GALNT16	Wald ratio	1	-0.0746065	0.101802	0.463644
MRC1	Wald ratio	1	-0.117437	0.16029	0.46377
CRYBB1	Wald ratio	1	-0.0413138	0.0566377	0.465732
MMAB	Wald ratio	1	-0.0174924	0.0239844	0.465802
ACAN	Wald ratio	1	-0.104021	0.142634	0.465827
ARG1	Wald ratio	1	-0.05895	0.0809892	0.46669
LILRB3	Wald ratio	1	-0.0506041	0.0695348	0.466765
FAM172A	Wald ratio	1	0.102199	0.140716	0.46767
PRXL2A	Wald ratio	1	0.0561037	0.0776547	0.470002
DNMBP	Wald ratio	1	0.101953	0.141162	0.470146
KAZALD1	Wald ratio	1	0.0162849	0.0226118	0.471406
RSPO3	Wald ratio	1	-0.0307126	0.0428006	0.473019
PIP4K2A	Wald ratio	1	-0.0518174	0.0722678	0.473362
HS6ST3	Wald ratio	1	0.105328	0.147021	0.473735
TNFRSF8	Wald ratio	1	0.0580997	0.0811251	0.473884
NCS1	Wald ratio	1	0.145503	0.203339	0.47426
SEMA7A	Wald ratio	1	0.125767	0.175858	0.47451
NEK7	Wald ratio	1	-0.0834069	0.116727	0.474889
IL5RA	Wald ratio	1	-0.0320637	0.0450092	0.476229
PDGFRB	Wald ratio	1	-0.00945975	0.0132857	0.476449
EPHB6	Wald ratio	1	0.0344149	0.0483554	0.476647
CD244	Wald ratio	1	0.125821	0.176819	0.476723
CD8A	Wald ratio	1	-0.0372362	0.0523723	0.477089
SDF2L1	Wald ratio	1	-0.103858	0.146805	0.479283
HEXIM2	Wald ratio	1	-0.09302	0.131902	0.480674
MAD1L1	Wald ratio	1	0.0873123	0.123872	0.480896
SRI	Wald ratio	1	-0.0655905	0.093063	0.480937
FABP9	Wald ratio	1	0.130858	0.185761	0.481157
MSRA	Wald ratio	1	-0.179053	0.254197	0.481191
KITLG	Wald ratio	1	-0.230824	0.328206	0.481875
F5	Wald ratio	1	0.0235328	0.0335004	0.482389
LGALS2	Wald ratio	1	-0.0416096	0.0592611	0.482591
FGF21	Wald ratio	1	0.106398	0.151548	0.482632
MMP1	Wald ratio	1	-0.0197809	0.02826	0.483951
NAPG	Wald ratio	1	0.106264	0.152315	0.48539
LRIG1	Wald ratio	1	-0.0130548	0.0187278	0.485753
ERO1B	Wald ratio	1	-0.0275403	0.0395566	0.486288
IL1RL2	Wald ratio	1	-0.0231086	0.0331991	0.48639
CCL4L2_CCL4L1	Wald ratio	1	0.0664823	0.0956748	0.487132
CCL4	Wald ratio	1	0.0468398	0.0674073	0.487132
GSR	Wald ratio	1	0.0729547	0.10504	0.487343
CC2D1A	Wald ratio	1	0.27607	0.398009	0.487916
ROR1	Wald ratio	1	0.0337574	0.0487782	0.4889
ADH6	Wald ratio	1	-0.0632429	0.0917456	0.490616
ADH5	Wald ratio	1	-0.0447062	0.0648547	0.490616
TFF2	Wald ratio	1	-0.0931717	0.135233	0.490842
KLRB1	Wald ratio	1	0.0327887	0.0476687	0.49155
MSLN	Wald ratio	1	-0.0196428	0.0285671	0.491703
CTSB	Wald ratio	1	0.0196076	0.0285352	0.491996
ACVRL1	Wald ratio	1	-0.0324814	0.0472713	0.492002
ASPN	Wald ratio	1	0.0227764	0.0331572	0.492133
COL4A1	Wald ratio	1	0.0596139	0.0868022	0.492222
VAV1	Wald ratio	1	0.297554	0.433455	0.492418
SCGB3A2	Wald ratio	1	0.0507808	0.0739864	0.49249
CTRB2	Wald ratio	1	0.0128354	0.0187109	0.492722
DECR2	Wald ratio	1	0.0147871	0.021583	0.493263
UMOD	Wald ratio	1	0.0135332	0.0197602	0.493424
CCL5	Wald ratio	1	-0.0588545	0.0862486	0.494997
TAC1	Wald ratio	1	0.0449966	0.0661186	0.496161
GALP	Wald ratio	1	-0.0957332	0.141147	0.497612
CDCP1	Wald ratio	1	-0.0444793	0.0656393	0.498005
UST	Wald ratio	1	0.0346948	0.0512034	0.498033
CNN1	Wald ratio	1	-0.0715721	0.105682	0.498253
ACOT13	Wald ratio	1	-0.0914523	0.13506	0.498328
AES	Wald ratio	1	0.293819	0.434147	0.49855
B4GALT6	Wald ratio	1	-0.0237765	0.0351561	0.498843
IGF1R	Wald ratio	1	0.0956383	0.141644	0.499548
TFF3	Wald ratio	1	-0.0936224	0.138806	0.500003
RNASE1	Wald ratio	1	0.049897	0.074113	0.500785
CD6	Wald ratio	1	0.0129094	0.0192104	0.501583
CD109	Wald ratio	1	-0.016337	0.0243285	0.50189
TNFRSF1B	Wald ratio	1	-0.0638607	0.0952231	0.502448
GLT8D2	Wald ratio	1	-0.0586513	0.0875119	0.502724
FBP2	Wald ratio	1	0.0540833	0.0807222	0.502862
COCH	Wald ratio	1	-0.0353966	0.05285	0.503013
ECHS1	Wald ratio	1	0.327308	0.489463	0.503681
BOLA3	Wald ratio	1	-0.0522408	0.0782426	0.50434
SORCS2	Wald ratio	1	-0.0231157	0.03465	0.504697
PLXND1	Wald ratio	1	0.0446392	0.0669171	0.50472
GGH	Wald ratio	1	-0.0207198	0.0311438	0.505863
ERLEC1	Wald ratio	1	-0.0562533	0.0846348	0.506268
FJX1	Wald ratio	1	0.0456845	0.0687791	0.506549
MCF2L	Wald ratio	1	0.0267015	0.040206	0.506615
SHANK3	Wald ratio	1	0.0270795	0.0408125	0.507004
PDGFD	Wald ratio	1	-0.0229385	0.0345939	0.50728
PTPRF	Wald ratio	1	0.129708	0.195673	0.507408
REG1A	Wald ratio	1	-0.0383227	0.0578267	0.507513
MANF	Wald ratio	1	-0.140628	0.212262	0.507637
EVA1C	Wald ratio	1	-0.0581267	0.0877961	0.50793
PCSK7	Wald ratio	1	-0.0121516	0.0183584	0.508032
ENTPD6	Wald ratio	1	0.0201237	0.0304246	0.508338
DNAJB4	Wald ratio	1	0.0500304	0.0757204	0.508788
TMEM132B	Wald ratio	1	0.0709425	0.107577	0.509601
PREP	Wald ratio	1	0.0657776	0.0998967	0.510245
IDH1	Wald ratio	1	-0.0751164	0.114314	0.511113
LRP8	Wald ratio	1	-0.0482011	0.073646	0.512792
FOLR2	Wald ratio	1	0.0918969	0.140582	0.513314
HMBS	Wald ratio	1	-0.0837937	0.128319	0.513748
FASN	Wald ratio	1	-0.044317	0.0680152	0.514676
CNDP1	Wald ratio	1	-0.0300109	0.0464734	0.518432
NQO2	Wald ratio	1	-0.0129562	0.0200827	0.518836
SFRP1	Wald ratio	1	-0.0715942	0.111487	0.520759
TNFAIP3	Wald ratio	1	0.040914	0.0637326	0.520897
MLYCD	Wald ratio	1	-0.0723958	0.112774	0.520903
CEP20	Wald ratio	1	0.100205	0.156213	0.521219
LEFTY2	Wald ratio	1	-0.0138331	0.02161	0.522091
CA6	Wald ratio	1	-0.0188587	0.0294644	0.522141
HEXB	Wald ratio	1	0.0409782	0.0641024	0.522653
CEL	Wald ratio	1	0.0606934	0.0949782	0.522807
INSL5	Wald ratio	1	0.107243	0.167998	0.523242
LAYN	Wald ratio	1	-0.0245077	0.0384431	0.523795
UGDH	Wald ratio	1	0.0201687	0.031707	0.524714
SMAP1	Wald ratio	1	-0.0211382	0.0332429	0.524861
GXYLT1	Wald ratio	1	-0.034011	0.0535077	0.52502
MITD1	Wald ratio	1	0.138758	0.218359	0.52513
SAMD9L	Wald ratio	1	-0.0344962	0.0543387	0.525535
EPHB4	Wald ratio	1	-0.0625389	0.0986527	0.526127
LY9	Wald ratio	1	0.0190108	0.0299943	0.526202
UROS	Wald ratio	1	-0.056656	0.0894667	0.526561
PPP1R14A	Wald ratio	1	-0.025284	0.0399315	0.526613
PVR	Wald ratio	1	0.013886	0.0219931	0.527791
C1RL	Wald ratio	1	-0.0209832	0.0332346	0.527801
CRELD1	Wald ratio	1	-0.0105544	0.0167606	0.528878
KLK7	Wald ratio	1	-0.0264557	0.0421293	0.530027
PPIC	Wald ratio	1	0.0147977	0.0235878	0.530432
CHRD	Wald ratio	1	0.322616	0.514451	0.530589
NCAM1	Inverse variance weighted	2	0.027302	0.0437512	0.532609
SERPINA4	Wald ratio	1	0.0156743	0.0251731	0.533507
FGFBP3	Wald ratio	1	-0.0340722	0.0547228	0.533525
TK2	Wald ratio	1	0.0709008	0.113968	0.53387
NBN	Wald ratio	1	0.550997	0.887956	0.534914
RGMA	Wald ratio	1	0.0586635	0.0946235	0.535279
SERPINA10	Wald ratio	1	0.0130074	0.0210325	0.536285
IL34	Wald ratio	1	-0.0145338	0.0236306	0.538526
IL4R	Wald ratio	1	-0.02893	0.0471078	0.539134
IGFBP7	Wald ratio	1	-0.0249248	0.0406241	0.539515
PRSS2	Wald ratio	1	-0.0395052	0.0645613	0.540602
CCNH	Wald ratio	1	0.0678075	0.111241	0.542155
PTS	Wald ratio	1	-0.0444575	0.0729508	0.542248
F11	Wald ratio	1	0.0214253	0.0351673	0.542365
APOC3	Wald ratio	1	-0.0611543	0.10087	0.544335
HTRA1	Wald ratio	1	0.0624679	0.103082	0.544513
LPA	Inverse variance weighted	4	0.0133088	0.0219766	0.544788
C5	Inverse variance weighted	2	0.0323149	0.0534431	0.545406
GGPS1	Wald ratio	1	0.0565462	0.0935958	0.545742
TSG101	Wald ratio	1	0.0358083	0.0593227	0.546097
GFRA1	Wald ratio	1	-0.0395297	0.0657665	0.547799
CTRC	Wald ratio	1	0.0259836	0.0433075	0.548521
ADH4	Wald ratio	1	0.0689528	0.114962	0.548648
CXCL2_CXCL3	Wald ratio	1	-0.101107	0.168849	0.549306
OMG	Wald ratio	1	-0.09859	0.164812	0.549708
CST7	Wald ratio	1	-0.0128254	0.0215075	0.550959
VAT1	Wald ratio	1	0.0653751	0.109837	0.551709
RECQL	Wald ratio	1	-0.228572	0.38525	0.552974
CLEC4G	Wald ratio	1	0.0467403	0.0788165	0.553163
MTHFD2	Wald ratio	1	-0.0671349	0.113272	0.553391
PTGDS	Wald ratio	1	0.0471963	0.0798595	0.554526
AMIGO2	Wald ratio	1	-0.0542998	0.0920869	0.55542
TGFBR3	Wald ratio	1	0.0688383	0.116751	0.555448
SMPDL3A	Wald ratio	1	-0.0194513	0.0330347	0.555986
TYMP	Wald ratio	1	0.0519905	0.0884623	0.556725
WASF1	Wald ratio	1	0.0298159	0.0509317	0.558273
S100A14	Wald ratio	1	-0.0986108	0.168642	0.558727
CLIP2	Wald ratio	1	-0.09523	0.16292	0.558871
CPB1	Wald ratio	1	-0.0360632	0.0616993	0.558884
CASP8	Wald ratio	1	-0.0661542	0.113731	0.560787
HBQ1	Wald ratio	1	0.0242445	0.0417532	0.561469
APOH	Wald ratio	1	0.0192304	0.0331208	0.5615
IL11RA	Wald ratio	1	-0.0318883	0.0549678	0.561828
TMEM106A	Wald ratio	1	0.0689572	0.119054	0.562448
ADGRG1	Wald ratio	1	0.130315	0.225117	0.562671
FCAR	Wald ratio	1	0.0151815	0.0262806	0.563486
CR1	Wald ratio	1	0.0185858	0.0323171	0.56522
LYAR	Wald ratio	1	0.182214	0.317986	0.566628
SEMA5A	Wald ratio	1	0.00949261	0.0166002	0.567432
RAB6B	Wald ratio	1	0.0260644	0.0459387	0.57046
FABP1	Wald ratio	1	0.0475496	0.0840848	0.571737
MMP10	Wald ratio	1	-0.0280781	0.0498138	0.572985
HS3ST3B1	Wald ratio	1	-0.0259436	0.0461227	0.573782
DARS	Wald ratio	1	0.086895	0.155013	0.575094
ERBB2	Wald ratio	1	-0.0620925	0.110824	0.575287
PLA2G12B	Wald ratio	1	0.0708196	0.126531	0.575683
ST3GAL1	Wald ratio	1	-0.0368586	0.0659754	0.576386
ZYX	Wald ratio	1	-0.114404	0.205149	0.577073
COL2A1	Wald ratio	1	-0.00970566	0.0174237	0.577502
PVALB	Wald ratio	1	0.0119282	0.0214179	0.577576
NECTIN2	Wald ratio	1	-0.048257	0.0867222	0.5779
DPP7	Wald ratio	1	0.0152709	0.0274906	0.578556
NPTX2	Wald ratio	1	0.0557915	0.100714	0.579608
VSTM1	Wald ratio	1	0.0106024	0.0191496	0.579812
LGALS3BP	Wald ratio	1	-0.220798	0.398844	0.579855
TGM3	Wald ratio	1	-0.0305683	0.0553261	0.580598
BCAM	Wald ratio	1	0.0423455	0.076852	0.581633
RAB31	Wald ratio	1	0.0267905	0.0486294	0.581695
DBI	Wald ratio	1	-0.0281289	0.0512094	0.582806
MUC16	Wald ratio	1	-0.0981044	0.17892	0.583476
PXDN	Wald ratio	1	0.0610729	0.111389	0.583497
NIT2	Wald ratio	1	0.0614819	0.112163	0.58359
CARD9	Wald ratio	1	-0.0519034	0.0947259	0.583739
CA14	Wald ratio	1	0.0468385	0.0854871	0.583759
ST3GAL6	Wald ratio	1	-0.00974644	0.0178028	0.584058
CCL17	Wald ratio	1	-0.0327372	0.0598096	0.584134
MAVS	Wald ratio	1	0.178301	0.32601	0.584435
HYOU1	Wald ratio	1	0.0459994	0.0841278	0.584529
OSCAR	Wald ratio	1	-0.0154176	0.0282162	0.584785
SYK	Wald ratio	1	-0.0564581	0.103327	0.58479
LANCL1	Wald ratio	1	-0.0664891	0.121972	0.585674
NDST1	Wald ratio	1	-0.0450042	0.0826453	0.586065
IL17RA	Wald ratio	1	0.00894751	0.0164462	0.586408
TNFAIP8	Wald ratio	1	0.0381734	0.0702637	0.586932
LAG3	Wald ratio	1	0.0656733	0.121554	0.589005
CFHR4	Wald ratio	1	0.0169415	0.0314031	0.589551
DPEP2	Wald ratio	1	-0.176968	0.328179	0.58972
KIT	Wald ratio	1	0.148055	0.274634	0.589818
MATN2	Wald ratio	1	-0.0210019	0.0389621	0.589863
GPC1	Wald ratio	1	0.0273502	0.0507858	0.590204
LMNB1	Wald ratio	1	-0.0434247	0.0806695	0.590367
MAX	Wald ratio	1	0.035929	0.0667917	0.590629
CRADD	Wald ratio	1	-0.107374	0.199771	0.590932
NRP1	Wald ratio	1	0.0262021	0.0488626	0.591792
COLEC12	Wald ratio	1	0.0721766	0.135348	0.59385
REG3G	Wald ratio	1	-0.0175038	0.0328576	0.59423
HAVCR1	Wald ratio	1	-0.0162543	0.0305133	0.594245
GSTP1	Wald ratio	1	0.0459499	0.0864822	0.595196
PRSS22	Wald ratio	1	0.0293025	0.0552435	0.595819
CHIT1	Wald ratio	1	-0.00884834	0.0166967	0.596151
SERPINB8	Wald ratio	1	0.0267278	0.050546	0.596957
GRN	Wald ratio	1	0.0371144	0.0702128	0.597084
SPOCK2	Wald ratio	1	0.045973	0.0871165	0.597695
ABO	Wald ratio	1	0.00621368	0.0117772	0.597776
GAA	Wald ratio	1	-0.0149508	0.028371	0.598211
TNFRSF11A	Wald ratio	1	0.0168704	0.032132	0.599561
CFI	Wald ratio	1	0.0214557	0.0408728	0.599625
BRSK2	Wald ratio	1	-0.0283784	0.0541048	0.599926
ADAM22	Wald ratio	1	-0.0178575	0.0340934	0.60043
TMEM132A	Wald ratio	1	-0.013222	0.025311	0.601404
GLRX3	Wald ratio	1	-0.0700212	0.134389	0.602344
CMBL	Wald ratio	1	-0.0464414	0.0892612	0.602864
PPIL1	Wald ratio	1	-0.0142609	0.027442	0.603291
S100A16	Wald ratio	1	0.0443577	0.0853633	0.603319
ERN1	Wald ratio	1	0.0686977	0.132255	0.603457
CLEC6A	Wald ratio	1	0.0157737	0.0304298	0.604204
TCL1A	Wald ratio	1	-0.0270266	0.0524394	0.606282
VMO1	Wald ratio	1	0.0107363	0.020838	0.606396
ITGAV	Wald ratio	1	0.0538696	0.104707	0.606918
ACP5	Wald ratio	1	0.0228916	0.0445808	0.607612
PLG	Wald ratio	1	-0.0213746	0.0417419	0.608605
FAH	Wald ratio	1	0.0232012	0.0453578	0.608991
CD63	Wald ratio	1	0.782101	1.52918	0.609035
GHR	Wald ratio	1	-0.0401583	0.0786705	0.609727
CPXM1	Wald ratio	1	-0.0258319	0.0506089	0.609756
TGM4	Wald ratio	1	0.152492	0.299228	0.61032
ANPEP	Wald ratio	1	0.0303422	0.0595474	0.610369
ULK3	Wald ratio	1	0.046066	0.0904244	0.610443
PRSS8	Wald ratio	1	0.0684722	0.134453	0.610565
CROT	Wald ratio	1	0.0196229	0.0386501	0.61166
LGALS4	Wald ratio	1	0.0867663	0.171197	0.612279
ALCAM	Wald ratio	1	-0.0788603	0.156013	0.613228
CPNE1	Wald ratio	1	-0.00997447	0.0197756	0.613993
RTN4R	Wald ratio	1	0.0305332	0.060611	0.614432
IL17D	Wald ratio	1	-0.0207878	0.041277	0.61453
RPIA	Wald ratio	1	0.0296096	0.0588831	0.615067
TGFA	Wald ratio	1	-0.0668771	0.133273	0.615805
IGFBP2	Wald ratio	1	0.132067	0.26322	0.615852
APOF	Wald ratio	1	-0.0469655	0.0937339	0.616335
SKAP1	Wald ratio	1	0.147222	0.294088	0.616648
KEL	Wald ratio	1	0.0711335	0.142476	0.617592
ANGPTL7	Wald ratio	1	-0.0872806	0.175651	0.619261
HGF	Wald ratio	1	-0.0794	0.159869	0.619432
UROD	Wald ratio	1	0.0169333	0.0342637	0.621161
EVL	Wald ratio	1	-0.0200207	0.0405433	0.62144
BDNF	Wald ratio	1	0.135788	0.275156	0.621665
CAPN1_CAPNS1	Wald ratio	1	0.0183239	0.0372952	0.623199
PMM1	Wald ratio	1	0.0771246	0.157	0.623257
NDE1	Wald ratio	1	-0.0668411	0.136198	0.623593
LGALS3	Wald ratio	1	-0.0165572	0.03377	0.623926
GALNT7	Wald ratio	1	-0.200316	0.409037	0.624328
ST6GAL1	Wald ratio	1	-0.0441872	0.0903978	0.624977
ADH1C	Wald ratio	1	-0.0551514	0.112829	0.62498
GLTPD2	Wald ratio	1	-0.0383056	0.0785885	0.625961
TNFSF14	Wald ratio	1	-0.02414	0.0495917	0.626418
CTSV	Wald ratio	1	0.0373767	0.0768023	0.626499
CD274	Wald ratio	1	0.0240302	0.0493924	0.6266
CAMP	Wald ratio	1	0.0898624	0.184725	0.626638
CLUL1	Wald ratio	1	-0.0136371	0.0281185	0.627686
SIRPA	Wald ratio	1	0.00637237	0.0131534	0.628056
ALDOC	Wald ratio	1	0.0666061	0.137566	0.628262
WFIKKN2	Wald ratio	1	-0.0112774	0.0233015	0.6284
PAMR1	Wald ratio	1	-0.0209012	0.0433166	0.629435
RNASE4	Wald ratio	1	0.0189334	0.0392982	0.629956
CD300LF	Wald ratio	1	-0.00689819	0.014336	0.630388
IL9	Wald ratio	1	0.0549128	0.114356	0.631092
OLFM3	Wald ratio	1	0.0498138	0.103789	0.631262
F2	Inverse variance weighted	2	-0.0574965	0.12101	0.634689
PLAU	Wald ratio	1	0.264323	0.559744	0.636769
CHST9	Wald ratio	1	-0.0226146	0.0480245	0.637714
CNPY4	Wald ratio	1	-0.0412007	0.0875081	0.637768
GCDH	Wald ratio	1	0.0490395	0.104284	0.638177
ABHD10	Wald ratio	1	-0.0757273	0.1613	0.638726
MRVI1	Wald ratio	1	0.0405321	0.0866144	0.639814
GBP1	Wald ratio	1	0.0504043	0.107734	0.639886
PDLIM4	Wald ratio	1	-0.023805	0.0509366	0.640253
HTATIP2	Wald ratio	1	-0.00806769	0.0172772	0.640531
RFESD	Wald ratio	1	0.0300155	0.064351	0.640905
IL15RA	Wald ratio	1	-0.014669	0.0315106	0.641556
SLAMF1	Wald ratio	1	0.0698952	0.150146	0.641564
COL10A1	Wald ratio	1	-0.0219727	0.0472494	0.641905
LYPD3	Wald ratio	1	-0.0212458	0.0457685	0.642504
YEATS4	Wald ratio	1	0.0615093	0.132672	0.64292
C3	Inverse variance weighted	2	0.0621363	0.13431	0.643626
PDCD1LG2	Wald ratio	1	-0.0114912	0.0248572	0.643873
TPM4	Wald ratio	1	-0.283771	0.614242	0.644092
EPO	Wald ratio	1	0.0988401	0.214441	0.644857
HPSE	Wald ratio	1	-0.0644108	0.139765	0.644907
CD164	Wald ratio	1	0.0472471	0.102696	0.645467
DSG3	Wald ratio	1	0.0274955	0.0598539	0.645963
IL17RB	Wald ratio	1	-0.0094664	0.0206299	0.646329
KLK4	Wald ratio	1	0.0184055	0.0401436	0.6466
CXCL16	Wald ratio	1	0.0379684	0.0828394	0.64671
SCARB2	Wald ratio	1	0.0302896	0.0662206	0.647381
RIDA	Wald ratio	1	0.0209519	0.0458271	0.647531
SAA4	Wald ratio	1	-0.0103431	0.0226453	0.647856
IL10RB	Wald ratio	1	-0.0126663	0.027734	0.647881
BIN1	Wald ratio	1	0.0313667	0.0689236	0.649042
RBKS	Wald ratio	1	0.0201045	0.0443593	0.65039
PILRB	Wald ratio	1	0.0062485	0.0137959	0.650603
PIP	Wald ratio	1	0.0280387	0.0619255	0.650707
IL18R1	Wald ratio	1	-0.00786863	0.0174003	0.651116
PCYOX1	Wald ratio	1	0.0104298	0.0230777	0.651311
QPCT	Wald ratio	1	-0.0261514	0.0581931	0.653151
SYT11	Wald ratio	1	0.0424856	0.0950164	0.654774
MTRF1L	Wald ratio	1	0.0116404	0.0261296	0.655968
TEC	Wald ratio	1	0.043906	0.0987327	0.65654
CLMP	Wald ratio	1	0.0226446	0.0509545	0.656748
IPCEF1	Wald ratio	1	-0.0866494	0.195276	0.657238
SRGN	Wald ratio	1	-0.0425604	0.0960495	0.657687
CNRIP1	Wald ratio	1	-0.0143055	0.0324588	0.65941
CSTB	Wald ratio	1	-0.013801	0.0313168	0.659437
KLRD1	Wald ratio	1	0.0157984	0.0358731	0.659651
OXT	Wald ratio	1	0.017304	0.0393366	0.660012
CRP	Wald ratio	1	-0.0376986	0.0858006	0.66039
VEGFA	Wald ratio	1	-0.00866665	0.0197506	0.660803
LEP	Wald ratio	1	0.0843324	0.192294	0.66098
AKR1C4	Wald ratio	1	-0.0138887	0.0317224	0.661518
UGT1A6	Wald ratio	1	0.0280913	0.0642767	0.662084
ADH7	Wald ratio	1	-0.0278864	0.0638223	0.662157
IGF2R	Wald ratio	1	0.0106095	0.0243442	0.662974
PTGES2	Wald ratio	1	0.0777417	0.178748	0.663618
SERPINE2	Wald ratio	1	-0.0100926	0.0232672	0.664455
AARSD1	Wald ratio	1	-0.0531131	0.122625	0.664918
IL1R2	Wald ratio	1	-0.0125485	0.0290037	0.665268
PRTG	Wald ratio	1	0.0153618	0.0355111	0.665313
FABP2	Wald ratio	1	0.0318825	0.0738143	0.665794
LXN	Wald ratio	1	-0.0378231	0.0878953	0.666963
ITIH1	Wald ratio	1	-0.00868696	0.0202008	0.667173
CLEC3B	Wald ratio	1	-0.0271364	0.0632354	0.667826
SCARA5	Wald ratio	1	0.0208961	0.0487229	0.668013
PSME2	Wald ratio	1	0.0756379	0.176526	0.668302
IL23R	Wald ratio	1	0.017032	0.0398274	0.668909
SLC16A1	Wald ratio	1	-0.104515	0.245057	0.669749
ALPPL2	Wald ratio	1	-0.030696	0.0727268	0.672972
APBB1IP	Wald ratio	1	-0.0285603	0.0676841	0.673051
CPN2	Wald ratio	1	-0.0148076	0.035094	0.673069
MGAT4B	Wald ratio	1	-0.0193161	0.0458234	0.673365
CPA4	Wald ratio	1	-0.00541944	0.0128589	0.673423
AGT	Wald ratio	1	0.0216088	0.0512912	0.673538
SEZ6L	Wald ratio	1	0.0399263	0.094787	0.673594
PKLR	Wald ratio	1	0.0344169	0.0817133	0.673615
TIE1	Wald ratio	1	0.0248059	0.0589446	0.673876
KLK11	Wald ratio	1	-0.00821421	0.0195221	0.673927
WIF1	Wald ratio	1	-0.0328185	0.0780084	0.673971
GOLM1	Wald ratio	1	-0.0352403	0.0838457	0.674266
CCDC126	Wald ratio	1	0.0189114	0.0450113	0.674377
A4GALT	Wald ratio	1	0.0258099	0.0614407	0.674429
PILRA	Wald ratio	1	-0.00520481	0.0124023	0.67473
ADAMTSL1	Wald ratio	1	0.0272644	0.0651436	0.675562
BDH2	Wald ratio	1	-0.0258824	0.0618535	0.67562
PON3	Wald ratio	1	0.0273417	0.0654696	0.676222
GP5	Wald ratio	1	0.0419722	0.100562	0.676404
CD70	Wald ratio	1	-0.0120541	0.0288925	0.676529
LDHC	Wald ratio	1	0.0448445	0.107623	0.676912
ANGPT2	Wald ratio	1	-0.0543334	0.130576	0.677332
PPT1	Wald ratio	1	0.01599	0.0385722	0.678473
CCL22	Wald ratio	1	-0.0282325	0.0684139	0.679847
EFS	Wald ratio	1	-0.0691179	0.167605	0.680058
LILRA5	Wald ratio	1	-0.0120631	0.0293219	0.680776
EMR2	Wald ratio	1	-0.043624	0.106148	0.681093
FIS1	Wald ratio	1	0.026279	0.064049	0.681589
CRTAC1	Wald ratio	1	0.0173323	0.0422545	0.681668
TNFRSF10A	Wald ratio	1	-0.0136893	0.0334474	0.682335
AREG	Wald ratio	1	0.0365643	0.0893467	0.682363
MEP1B	Wald ratio	1	-0.0055813	0.0136447	0.682506
DRAXIN	Wald ratio	1	-0.0299397	0.0732632	0.68279
SNPH	Wald ratio	1	-0.0346923	0.08507	0.683414
CD68	Wald ratio	1	0.0676624	0.165964	0.683499
REG1B	Wald ratio	1	0.0180526	0.0442876	0.683552
AKR1A1	Wald ratio	1	0.0102795	0.0252839	0.684329
PENK	Wald ratio	1	0.0123321	0.0303983	0.684974
ITPKA	Wald ratio	1	0.0271246	0.0668926	0.685114
SPHK1	Wald ratio	1	0.136823	0.338854	0.686373
MGP	Wald ratio	1	-0.0147451	0.0366022	0.68706
ISOC1	Wald ratio	1	-0.0217191	0.0542777	0.689047
ITIH3	Wald ratio	1	0.0110353	0.0276177	0.689471
PSAPL1	Wald ratio	1	0.0154295	0.0387547	0.690533
CA5A	Wald ratio	1	-0.0136363	0.0343162	0.691093
APP	Wald ratio	1	0.0870881	0.219389	0.691398
ADAM15	Wald ratio	1	-0.0106065	0.0267203	0.691408
THBS2	Wald ratio	1	0.0120202	0.0304616	0.693138
ANXA11	Wald ratio	1	-0.0244012	0.0618688	0.693284
ITGA2	Wald ratio	1	0.0436901	0.110797	0.693341
CCN2	Wald ratio	1	-0.0198688	0.0504414	0.693656
CCDC134	Wald ratio	1	0.0397225	0.100878	0.693752
DGCR14	Wald ratio	1	0.0259361	0.0661605	0.695045
DEFA5	Wald ratio	1	0.203101	0.51837	0.695201
SAT2	Wald ratio	1	-0.0126228	0.0323163	0.696091
ESM1	Wald ratio	1	-0.0350337	0.0897016	0.696124
AHCY	Wald ratio	1	-0.022494	0.0579306	0.697799
CST6	Wald ratio	1	0.0303964	0.0785202	0.69867
CREB3L4	Wald ratio	1	0.0196964	0.0509184	0.698887
INHBB	Wald ratio	1	0.016974	0.0438924	0.698964
ROBO2	Wald ratio	1	-0.0513486	0.134193	0.70198
ZBTB16	Wald ratio	1	-0.0453098	0.118412	0.701982
KLC1	Wald ratio	1	0.0418827	0.109511	0.702125
HYAL1	Wald ratio	1	0.0233841	0.0612507	0.702627
FETUB	Wald ratio	1	0.0143795	0.0376843	0.702774
SNCA	Wald ratio	1	-0.0278841	0.0731496	0.70306
IL12RB2	Wald ratio	1	-0.0231978	0.06093	0.703405
GGT5	Wald ratio	1	-0.0221958	0.0584861	0.704312
NMRK1	Wald ratio	1	0.0223409	0.0589031	0.704479
LILRA3	Wald ratio	1	-0.00678021	0.0178837	0.704592
[truncated: 476 more rows]

## Sheet: TableS9 Colocalization
Table S9: Colocalization results across different priors and windows.
[truncated: 21 more rows]

[truncated: 1 more sheets: TableS10 Druggability]
